# Supplementary material for: The ubiquilin gene family: evolutionary patterns and functional insights
Source: BMC Evol Biol. 2014 Mar 28;14:63. doi: 10.1186/1471-2148-14-63 (PMC4230246; doi:10.1186/1471-2148-14-63)
Supplement: Additional file 1 — Neighbor-joining tree in Newick format. [file 1471-2148-14-63-S1.txt]

>U_Macaca_mulatta_XR_013096.2 ..
TQVIVKTAGN---QKDFMVADDI-----------------SVRQFKEMLLAH-------F
QCQMD-----QLVLVFMGRLLKDH-DT-LSQR--------GIMDGHTIYL-VIMSKHGSR
SL--------------AHSFQDLPT-NDP-------------------------------
------------------------------------------CHWDRN---------TK-
GNS--SGVHQ--------------------------------------------------
PT----GMN--QAP-VEL-AHF-------------VGP-D----APKVHTQN--------
-----LEV--SHPEHKAQ-MLENPS--------IQ-RLLSN-MEFMRQFIS----EHLD-
T--QQLMQQNP------EVSH-LLDNSEILWPTLE--LARNLA-MIQE--IMQIQQPSQN
LEYPLNPQLYLGLETMPGGNN-------ALG--QN--CADIN-DQMLNSMQD--------
---------------------PFGGNPFT-ALL----------------------AGQVL
E-QVQSSPP-------------------PSPPSQERQDQL--------------------
------------------------------------------------------------
------------------------------------------------------XQ--HP
--A-----------------TRVIYNSS-----GGLSSNT----S----S----------
SDTPNK----------VNHTS-KAN-TAMIS------TK---------GQS---------
-HVCATRQP-------------------AG-IP----ALPSIEL--------------T-
-------QQLQEEYKDAT-------VSLS-----SSRXILEGDLQ--------LS-----
------------------------DEXTSS---QI------------------T------
GGMMQ-SLM--NTP-YLAAQI---------------------------------------
------------------------------------------------------------
----------------------------MLFMSMPQL--------SEQWR---QQLP--T
FLQQ----TQISD-------LLIALAN-----------PKA---FLA---ILQI------
---EQG-LRLLAT-----------AAPVLLP---WVAPYLWGLGW---------------
------------------------------------------------------------
-----------LSAPSCSYP--DTVLY------------SWNVSDIPEPKGP---ECCHK
P--------------G-TVLXRLQ-----SPD-G-D------------------------
--PS---------------------------------------------------HPLQA
HEI--RFSKQMESLQALEAGNHHANLQALIATEGDANAATHKL
>Y_1_Pongo_abelii_XM_002822114.2 ..
TRVIVKTAGN---QKDFMVADDI-----------------SVRQLKEMLSAH-------F
QCQMD-----QLVLVLMGCLLKDH-DT-LSQR--------GIMDGHTIYL-VIKSKHGSR
SL--------------AHSFQDLPT-NDP-------------------------------
------------------------------------------CHRDRN---------TK-
GNS--SRVHQ--------------------------------------------------
PT----GMN--QAP-VEL-AHF-------------VGC-D----APKVHTQN--------
-----LEV--SHSELKAQ-MLENPS--------IQ-RLLSN-MEFMRQFIS----EHLD-
M--QQLMRQNP------EVSHLLLDNSEILLQTLE--LARNLA-MIQE--IMQIQQPSQN
LEYPLNPQPYLGLETMPGGNN-------ALG--QN--YAVIN-DQMLNSMQD--------
---------------------PFGGNPFT-ALL----------------------AGQVL
E-QVQSSPP-------------------PPPPSQEQRDQL--------------------
------------------------------------------------------------
------------------------------------------------------TQ--HP
--A-----------------TQVIYNSS-----GGLSSNT----S----A----------
NDTPNK----------VNHIS-KAN-TAMIS------TK---------GQS---------
-HICATRQP-------------------AG-IP----ALPSIEL--------------I-
-------QQLQEEYKDAT-------VSLS-----SSRQTLEGDLQ--------LS-----
------------------------DEQTSS---QI------------------T------
GGMMQ-LLV--NNP-YLVAQI---------------------------------------
------------------------------------------------------------
----------------------------MLFMSTP-L--------SEQWR---QQLP--T
FLQL----TQISD-------LLSALAK-----------PKA---FQA---ILQI------
---EQA-LQLLAT-----------EAPVLLP---WVAPYLWGLGW---------------
------------------------------------------------------------
-----------LPAPSCSYS--DTVPC------------SWNVSDIAEPKGP---ECCHQ
P--------------G-TVLQRLQ-----SPD-G-D------------------------
--PS---------------------------------------------------HPLQA
RET--RFSKQMDSLQAMRFGNYHANLQALIATEGDTNAAIRKL
>Y_1_Nomascus_leucogenys_XM_003254836.1 ..
TRVIVKTAGN---QKDFVVADDI-----------------SVRQFKEMLSAH-------F
QCQMD-----QLVLVFMVCLLKDY-DT-LSQR--------GIMDGHTIYL-VIKSKHGSR
SL--------------AHSFQDLPT-NVP-------------------------------
------------------------------------------CHRDRN---------TK-
GNS--SSVHQ--------------------------------------------------
PT----GMN--QAP-VEL-AHF-------------LGS-D----APKVHTQN--------
-----LEV--SPPECKAQ-TLENPS--------IQ-RLLSN-MEFMRQFIS----EHLD-
T--QQLMQQNP------GVSHLLLDNSEILLQTLE--LARKLA-VIQK--IMQIQQPSQN
LEYPLNPQPYLGLETMPGGNN-------ALG--QN--YADIN-DQMLNSMQD--------
---------------------PFGGNPFT-ALL----------------------AGQVP
E-QVQSSPP-------------------PPPPPQEQRDQL--------------------
------------------------------------------------------------
------------------------------------------------------TQ--HP
--A-----------------TRLIYNSS-----GGLSSNT----S----A----------
NDNPNK----------VNHTS-KAN-TAMIS------IK---------GQS---------
-HICATRQP-------------------AG-IP----ALPSIEL--------------T-
-------QQLQEEYKDAT-------VSLS-----SSRQTLEGDLQ--------LT-----
------------------------DEQTSS---QI------------------T------
GGMMQ-LLM--NNP-YLAAQI---------------------------------------
------------------------------------------------------------
----------------------------MLFMSTPQL--------SEQWR---KQLP--T
FLQQ----TQISD-------LLSALAN-----------PKA---FQA---ILQI------
---EQG-LQLLAT-----------EAPVLLP---WVAYYLWGLGW---------------
------------------------------------------------------------
-----------LPAPSCSYP--DTVPC------------SCNVSDTAEPKGP---ECCHK
P--------------G-TVLQRLQ-----SPD-G-D------------------------
--PS---------------------------------------------------HPL-A
PEI--RFSKQMDSLQAMGFGNHHANLQALIATEGDTNAAIRKL
>U_Homo_sapiens_AK127987.1_R ..
TRVIVKTAGN---QKDFMVADDI-----------------SVRQFKEMLLAH-------F
QCQMD-----QLVLVFMGCLLKDH-DT-LSQR--------GIMDGHTIYL-VIKSKQGSR
SL--------------AHSFRDLPT-NDP-------------------------------
------------------------------------------CHRDRN---------TK-
GNS--SRVHQ--------------------------------------------------
PT----GMN--QAP-VEL-AHF-------------VGS-D----APKVHTQN--------
-----LEV--SHPECKAQ-MLENPS--------IQ-RLLSN-MEFMWQFIS----EHLD-
T--QQLMQQNP------EVSRLLLDNSEILLQTLE--LARNLA-MIQE--IMQIQQPSQN
LEYPLNPQPYLGLETMPGGNN-------ALG--QN--YVDIN-DQMLNSMQD--------
---------------------PFGGNPFT-ALL----------------------AGQVL
E-QVQSSPP-------------------PPPPSQEQQDQL--------------------
------------------------------------------------------------
------------------------------------------------------TQ--HP
--A-----------------TRVIYNSS-----GGFSSNT----S----A----------
NDTLNK----------VNHTS-KAN-TAMIS------TK---------GQS---------
-HICATRQP-------------------AG-IP----ALPSIEL--------------T-
-------QQLQEEYKDAT-------VSLS-----SSRQTLKGDLQ--------LS-----
------------------------DEQSSS---QI------------------T------
GGMMQ-LLM--NNP-YLAAQI---------------------------------------
------------------------------------------------------------
----------------------------MLFTSMPQL--------SEQWR---QQLP--T
FLQQ----TQISD-------LLSCLGN-----------PKA---FQA---ILQI------
---EQA-LQLLAT-----------EAPVLLP---WVAPYLWGLGW---------------
------------------------------------------------------------
-----------LPAPSCSYP--DTVPC------------SWNVSDTAEPKGP---ECCHK
P--------------G-TVLQRLQ-----SPD-G-D------------------------
--PS---------------------------------------------------HPLQA
PEI--CFSKQMDSLQAMGFGNHHANLQALIATEGDTNAAIRKL
>Z_1_Gorilla_gorilla_CABD02056803.1_R ..
TRVIVKTAGN---QKDFMVADDI-----------------SVRQFKEMLLAH-------F
QCQID-----QLVLVFMGCLLKDH-DT-LSQR--------GIMDGHTIYL-VIKSKQGSR
SL--------------AHSFRDLPK-NDP-------------------------------
------------------------------------------CHRDRN---------TK-
GNS--SRVHQ--------------------------------------------------
PT----GMN--QAP-VEL-AHF-------------VGS-D----APKVHTQN--------
-----LEV--SHPERKAQ-MLENPS--------IQ-RLLSN-MEFMWQFIS----EHLD-
T--QQLMQQNP------EVSRLLLDNSEILLQTLE--LARNLA-MIQE--IMQIQQPSQN
LENPLNPQPYLGLETMPGGNN-------ALG--QN--YADIN-DQMLNSMQD--------
---------------------PFGGNPFT-ALL----------------------AGEVL
E-QAQSSPP-------------------PPPPSQEQQDQL--------------------
------------------------------------------------------------
------------------------------------------------------TQ--HP
--A-----------------TRVIYNSS-----GGLSSNT----S----A----------
NDTPNK----------VNHTS-KAN-TAMIS------TK---------GQS---------
-HICATRQP-------------------AG-IP----ALPSIEL--------------T-
-------QQLQEEYKDAT-------VSLS-----TSRQTLKGDLQ--------LS-----
------------------------DEQTSS---QI------------------T------
GGMMQ-LLM--NNP-YLAAQI---------------------------------------
------------------------------------------------------------
----------------------------MLFTSMPQL--------SEQWR---QQLP--T
FLQQ----TQISD-------LLSCLGN-----------PKA---FQA---ILQI------
---EQA-LQLLAT-----------EAPVLLP---WVAPYLWGLGW---------------
------------------------------------------------------------
-----------LPAPSCSYP--DTVPC------------SWNVSDTAEPKGP---ECCHK
P--------------G-TVLQRLQ-----SLD-G-D------------------------
--PS---------------------------------------------------HPLQA
PEI--RFSKQMDSLQAMGFGNHHANLQALIATEGDTNAAIRKL
>Y_1_Callithrix_jacchus_XM_003734195.1 ..
TQVIVKAAGN---QKDFMVADDI-----------------SVRQFKEKLLAH-------F
QCQMD-----QLVLVFMGRLLKDH-DT-LSQR--------GIRDGHTIYL-VIKSKHSSR
SL--------------ACSFQDLPT-NDL-------------------------------
------------------------------------------CHWDRN---------TE-
GNS--SGVHQ--------------------------------------------------
PT----GTN--GAP-VEL-AHY-------------VGS-D----TPKVHTQN--------
-----LDV--SHPEHIAQ-MLENPS--------IQ-RLLSN-MEFMWQFIL----EHRD-
M--QQLMRQSP------EVSH-LLDNSKILWQTLE--LARNLA-IIQE--IMQFHQPSQN
LDYPLNPQPYLGLETMPGGNN-------TVG--HD-QCADVN-DQMLNSMQD--------
---------------------PFGGNPFT-ALL----------------------SGQVL
E-QVQSLSP-------------------PPPPPQER-DQL--------------------
------------------------------------------------------------
------------------------------------------------------PH--HP
--T-----------------IRVTYNSS-----HDLSSNI----S----A----------
NDTPNK----------VNHAS-KVN-TATIS------TK---------GQI---------
-HICATQQP-------------------AG-IL----ALPSI-F--------------T-
-------QQPQEECKHAT-------XSLS-----SSRQILEGDLQ--------LS-----
------------------------DEQTSS---QV------------------T------
EGMMQ-LLM--NNP-YLTAQI---------------------------------------
------------------------------------------------------------
----------------------------MLFMSMPRL--------SKQWR---QQLP--T
FLQQ----TQISD-------LLIALAN-----------PKA---SQA---ILQI------
---EQG-LQLLVT-----------EAPVPLP---WVAPYLWGLGW---------------
------------------------------------------------------------
-----------LPAPSCSYL--DTVRQ------------S-NLPAIAEPKGP---ECCHK
S--------------G-TVLQRLQ-----FPD-G-D------------------------
--AS---------------------------------------------------HPLQA
PEI--CFSKQMEYLQSQGFGNHHANLQAFISTEGDTNAATHKL
>Y_1_Saimiri_boliviensis_XM_003923359.1_R ..
IQVIVKTAGN---QKDFMVANDI-----------------SVRQFKEKLSAH-------F
QCQMD-----QLVLVFMGRLLKDH-DT-LSQR--------GIMDGHTIYL-VIKSKHGSR
SL--------------AHSFQDLPT-DDP-------------------------------
------------------------------------------CHRDRN---------TE-
GNS--SGVHQ--------------------------------------------------
PT----GTN--EAP-VKL-AHY-------------MGS-D----TPKVHTQN--------
-----LEV--SHPEHIAQ-MLENPS--------IQ-RLLSN-MEFMRQFIL----KHPD-
T--QQLMQQSP------EVSC-LLDNSEILWQTLE--LARNLA-MIQE--IMQLHQPSQN
LDYPLNPQPHLGLETMPVGNN-------TLG--QN--CADVS-DQMLNSMQD--------
---------------------SFGGNPFS-AFL----------------------VGQVL
E-QVQSLSP-------------------TPPLSQERRDQL--------------------
------------------------------------------------------------
------------------------------------------------------PQ--HP
--T-----------------TQVIYNSS-----RGLSSNI----S----A----------
NDTPNK----------VNHTS-KVN-TATIS------TK---------GQS---------
-HICATQQP-------------------AG-IP----ALPNIQF--------------T-
-------QQPQEEYKGAT-------VSLS-----SSGQMLEGDLQ--------LS-----
------------------------DEQTSS---QV------------------T------
GGMMQ-SLM--NTP-YLAAQV---------------------------------------
------------------------------------------------------------
----------------------------MLFMSMPRL--------SKQWR---QQLP--T
FLQQ----TQISD-------LLIALAN-----------PKA---SQA---ILQI------
---EQS-LQLLAT-----------EAPVLLP---WVALYLWGLGW---------------
------------------------------------------------------------
-----------LPAPSCSYL--DTVPQ------------S-NVPVRAEPKGP---ECCHK
S--------------G-TVLR-LQ-----FPD-E-D------------------------
--AS---------------------------------------------------QPLQA
PEI--CFSKQMESLQSLGFGNHHANLQALIA-EGNTNAATHKL
>Z_1_Tarsius_syrichta_ABRT010230478.1 ..
TRVTVKTPGN---QKDFVVADDT-----------------SVRQFKETLSAH-------F
QCQMN-----QLVLVFMGRLLKDH-DT-LSQR--------GIMDGHTIHL-VIKSKHGSR
FL--------------AHSSQNLPT-NEP-------------------------------
------------------------------------------CHQDRN---------TK-
GNS--SGAHQ--------------------------------------------------
PA----GVS--QAP-VES-SHF-------------EGS-D----ARKIHTQN--------
-----LEV--GCAGHIAQ-MLENPT--------IQ-RFLSN-TEFMQQFIS----EHLD-
I--QKLMQQNP------EVPH-LFDTSEILWQTVE--LARNVP-VIQE--IMQIQQPAQN
IEHLQNSQPFLDLETMPGRNN-------ALG--QN--DANFN-DQMLNSIQD--------
---------------------PFGGNPFT-ALL----------------------AGQVW
E-QVQSSSP-------------------PPPSSQEWQDQH--------------------
------------------------------------------------------------
------------------------------------------------------PQ--LP
--A-----------------TQVIHTSS-----DGLSSIS----S----A----------
SDTLNK----------VNPIS-RAN-TTTIS------TQ---------GRS---------
-HICATQQP-------------------AR-IP----ALLNIEL--------------I-
-------QKPQEKDKDAT-------ISLS-----SSIQRLEDDIQ--------LS-----
------------------------DEQISS---QI------------------I------
GGVMQ-LLM--NNP-YLAAQ----------------------------------------
------------------------------------------------------------
----------------------------MLFMSMPQL--------SEHQR---QQLP--T
FLQQ----TELSD-------LLIALAN-----------PKA---SQA---VLQI------
---EQG-LQLLAT-----------EAPVLLP---WVAPNLWGLSW---------------
------------------------------------------------------------
-----------LPAPSCSYP--DTVPW------------AWNGPDIAEPKGP---ECCHK
S--------------G-AVLQRLQ-----PLD-G-D------------------------
--PS---------------------------------------------------HSLQA
PEI--RFSKQMKSLQAMGFGNHHANLWALIA------------
>Y_1_Otolemur_garnettii_XM_003781449.1 ..
TRVTVKTPGR---QKDFMIADDT-----------------SVRQFKEKLSAH-------F
QCQTD-----QLVLVFMGRLLRDQ-DT-LSQR--------GITDGHTIHL-VIKSKNGPR
SL--------------ARSSWSLPT-NEP-------------------------------
------------------------------------------CHRDGN---------IK-
GNS--SGVHK--------------------------------------------------
PE----GVN--QAP-VES-AHF-------------VRS-H----MPKVHTQN--------
-----QEV--GSPEHIAQ-ILEDPS--------IQ-RFLSN-TEFMRQFIS----EHLD-
I--QQLRRQNP------EMSH-LLDNSEILWQTLE--LARSLA-MIQE--IMQTQQPPQN
LEHPLNPQPYLGLETMPGRNS-------TLG--QS--SAGFN-EQMLNSMQD--------
---------------------PFEGNPFI-ALL----------------------VGKVL
E-EFKASSP-------------------TPSPSQERRDQL--------------------
------------------------------------------------------------
------------------------------------------------------PQ--LP
--T-----------------TRVIHANS-----RDFSSIP----S----V----------
NGTSNG----------INHVF-RGN-TATIS------TK---------EQN---------
-NIHSLHQP-------------------VG-IP----ALPSIEL--------------L-
-------QKPQDEDKGAT-------ISLS-----SSEQRSEDD-Q--------LS-----
------------------------DEQTSS---QI------------------T------
GGMMQ-LLM--NNP-YLAAQM---------------------------------------
------------------------------------------------------------
----------------------------MLFMSMPQV--------SEQWW---QELP--T
SLQQ----VQLSD-------LLVALEN-----------PKA---SQA---ILQI------
---EQG-LQLLAT-----------EAPVLLS---WVAPYLWGLGW---------------
------------------------------------------------------------
-----------LPAPSCSYP--DPAQW------------PWNSPEVTESKGP---ECCHK
S--------------G-AVLQRLQ-----CVS-G-N------------------------
--TS---------------------------------------------------HTLQD
PEI--RFSKQMESLQAMGFQNHHANLQALIATEGDTSAAIRKL
>Z_1_Daubentonia_madagascariensis_AGTM011568276.1 ..
TRVIVKTPGS---QKDFMIADDT-----------------SVRKFKEKLSAH-------F
QCQMD-----QLVLVFMGRLLKDH-DT-LSQR--------GIMDGHTIHL-VIKSKHGSR
SL--------------AHSSWNLPT-NEP-------------------------------
------------------------------------------CHRDRN---------TK-
GNS--SEVHQ--------------------------------------------------
PA----GVD--QAS-VES-AHF-------------VGS-D----APKVHTQN--------
-----LEL--GSPEHIAQ-VLENPS--------IQ-QLLSN-TELIQQFIS----EHPD-
V--QQLMQQNP------EVFH-LLDNSEILSQTLE--LAKNLA-MIQE--IMQIQQPAQN
LEHPLNPQPYLGLETMPGGNN-------TLS--QS--CADFN-DQMLNSMQD--------
---------------------PFESNPFI-ALL----------------------AGQVL
D-QFKSSSP-------------------SPSPSQERQDQL--------------------
------------------------------------------------------------
------------------------------------------------------PQ--LP
--T-----------------TRVIYTSS-----RGLSSIT----S----A----------
NGTSNR----------VNHTS-GAN-TATIS------TK---------GQN---------
-HICALHQP-------------------AV-IP----ALPSIEL--------------T-
-------QQLQYEDKDAT-------ISLS-----SSEQRLEDDFQ--------LS-----
------------------------DEQNNS---QI------------------T------
GGMMQ-LLM--NNP-YLAAQM---------------------------------------
------------------------------------------------------------
----------------------------MLFVNMPQL--------SEQWR---QELP--I
SLQQ----IQLSD-------LLIALAN-----------PKA---SQA---ILQI------
---EEG-LQLLAT-----------EAPVLLP---WVAPYLWGLGW---------------
------------------------------------------------------------
-----------LPAPSCSNP--DPVPW------------PWNIPDISESKGP---ECCHK
S--------------G-AVLQRLQ-----SLD-G-D------------------------
--PS---------------------------------------------------HTLQA
PEI--RYSKQMESLQAMGFQNHHANLQALIATEGDTSAAIRKL
>Z_1_Tupaia_belangeri_AAPY01840683.1_R ..
TRVIVKTPGN---QKDFMVADDI-----------------SVRQFKEKLSAH-------F
KCQMD-----QLVLVFMGRLLKDH-DT-LSQR--------GIMDGHTIYL-VIKSNRGSR
SL--------------AHSSQNLTT-NES-------------------------------
------------------------------------------YHQDRN---------TK-
GNC--SGVRQ--------------------------------------------------
PA----GVS--QVP-AES-APF-------------VES-D----VPKVHTQD--------
-----LEV--GTLEHIAQ-MLENPT--------IQ-RLLSN-MEFMRQFIS----EHPD-
M--QQLMQQNP------EVSH-LLDNSDILWQTLE--LARNLA-MIQE--IMHIQQSAQN
LEHPLNSQSYLGLETTPGGNN-------VLG--QR--YADLN--QMLSSIQD--------
---------------------PLGDNPFT-ALL----------------------AGQVT
E-EVQSSPP-------------------PPPLSQEWQDQL--------------------
------------------------------------------------------------
------------------------------------------------------PQ--LP
--T-----------------TRVIYSSS-----CGLSSIT----S----A----------
NAIPNS----------LNHTS-RAD-TANIS------TK---------GQS---------
-HICAIHQS-------------------AG-IP----ALPSMQL--------------T-
-------QNTQEEDNDGT-------ISLA-----SSDQRLEDDLQ--------LS-----
-----------------------DDRQTTD-QLQV------------------T------
GGMMQ-CT-----P-LPAAQM---------------------------------------
------------------------------------------------------------
-----------------------------MCHEYAQL--------GEQWR---QQLP--T
FLQQ----TQLSD-------LLVALGN-----------PKT---SQA---ILQI------
---EQG-LQLLAT-----------EAPVLLP---WVAPYLWGLGW---------------
------------------------------------------------------------
-----------LPTPSSSYP--DTVSW------------AWNMPEMTEPKGT---ECCHN
S--------------G-AVLQSLQ-----SLA-G-D------------------------
--TS---------------------------------------------------NPLQA
PEI--RFSKQMESLQAMGFGNHDANLQALIATEGDTNAAIRKL
>Y_1_Oryctolagus_cuniculus_NM_001171469.1 ..
TRVIVKTPGN---QKDFVVGDDT-----------------SVRQFKQKLSAH-------F
KCQMD-----QLVLVFMGRLLKDH-DT-LSQW--------GIVDGHTIHL-VIKSKHGSR
SL--------------AHSSRKLPT-NES-------------------------------
------------------------------------------CLQDRN---------TK-
ENS--SGVYQ--------------------------------------------------
PA----GMS--QTP-VEP-AHL-------------VES-A----VPKVHTQD--------
-----LDI--GHSERIAQ-MLENPN--------IQ-RLLCN-TEFMRQFIS----EHPD-
M--QQLMQQNP------EVSH-LLDNSEILWQTLE--LARSLA-MIQE--VMQMQQPAQN
LEHPQNPPHYLGLETVPGGSN-------AVG--QS--YADSI-DQIN-SLQD--------
---------------------PFGGNPFT-ALL----------------------AGQVP
E-EGQDQPS--------SP---------PPPPSQEWQEQL--------------------
------------------------------------------------------------
------------------------------------------------------PQ--LS
--T-----------------TRVIYTSS-----CGLSSVT----S----A----------
NATING----------VNYTS-RES-TATIS------TK---------DRS---------
-HICTIQQA-------------------VG-IP----ALPSIEL--------------N-
-------QQPQEEDRDGT-------ISLD-----SSDQRLEDDLQ--------LS-----
------------------------EEQTNS---QI------------------T------
GGMMQ-LLM--SNP-CLAAQM---------------------------------------
------------------------------------------------------------
----------------------------MLFMSMPQL--------SEQWR---QQLP--T
FLQQ----TQVSD-------LLLALAN-----------PKA---SQA---ILQI------
---EQG-LQLLAT-----------EAPVLLP---WVAPYLWGLGW---------------
------------------------------------------------------------
-----------LPAPNCNYP--DTVPW------------NGNVPEMADPKAP---ECCHK
S--------------G-AVLQRLQ-----SLA-G-D------------------------
--LS---------------------------------------------------HPLQA
PEI--RFSKQMESLQAMGFGNHHANLQALIATEGDTNAAIRKL
>Z_1_Ochotona_princeps_ALIT01070965.1 ..
TRVIVKTPGN---QKDFVVADDT-----------------SVRQFKEKLSTH-------F
KCQMD-----QLVLVFMGRLLKDH-DT-LGQW--------GIVDGHIIHL-VIKSKHGSR
SL--------------AHSSRNLSA-NES-------------------------------
------------------------------------------CHQDRN---------TK-
GKS--SEVCQ--------------------------------------------------
PA----DKS--QAS-GES-ALF-------------VES-A----VPKSHTQD--------
-----LEV--GQSERIAQ-ILGNPS--------IQ-RLLSN-MEFMQQFIS----EHLD-
M--QQLIQQNP------EVFH-LLDNSDILCQTLE--LAKSLA-MIQE--AMQMQQPAQT
LEHSVNLPPSLGLDKIEGGNN-------AMD--QS--YADTT-DQINS-LQD--------
---------------------PFGDNLFT-ALL----------------------AGQVP
E-EVEDQPS--------SL---------SLPSSQ-----L--------------------
------------------------------------------------------------
------------------------------------------------------PQ--LS
--T-----------------TRVIYTSS-----HALSSIT----S----T----------
NTTISG----------VNCTS-REN-VAVVS------TK---------DRG---------
-NICTIQRS-------------------AR-TP----ALSGRKF--------------N-
-------QQPQEEDKDGI-------SSLE-----SSEQRLEDDLQ--------LS-----
------------------------DEQTNS---RI------------------T------
GGMTQ-FLM--SNP-CLAAQM---------------------------------------
------------------------------------------------------------
----------------------------MLFMNIPQL--------SEQCK---QQLP--T
FLQQ----TQISD-------LLLALAN-----------PKA---SQA---ILQI------
---EQS-LQLLVT-----------EAPILLP---WVAPYLWGLGW---------------
------------------------------------------------------------
-----------LPAPSCNYP--DTVPL------------TSDAAEMADPKAP---ECCHK
S--------------G-AVLQRLQ-----TLA-G-D------------------------
--LS---------------------------------------------------HPLQA
PEI--RFSKQMESLQAMGFGNHHANLQALIATEGDTNAAIQKL
>Z_1_Bos_grunniens_AGSK01160543.1 ..
TRVIVKTPGK---QEDFVIANDT-----------------SVRQFKEKLSAH-------F
KCQMD-----QLVLVFMGRLLKDH-DV-LSQR--------GILDGHTIHV-VIKSKNGSR
SL--------------AHP-----------------------------------------
------------------------------------------CHQDKN---------TK-
GNS--SGVYQ--------------------------------------------------
SV----GVG--YTP-VES-AL--------------SE--D----VPKVHTQD--------
-----LKV--GSPERIAQ-ILENPS--------IQ-QLLSN-TDFMRQFIS----EHLD-
T--QQLMQQNP------EVSH-FLDNSEILWQTLE--LARNLA-VIQE--IMQIQQPAQN
LESPPNPQSYVGLETVPGWDS-------ASG--QS--SADFS-DQMLNSTQD--------
---------------------PFGGNIFT-ALL----------------------GGQVP
E-QVQFSLP-------------------SPPPSQEQQEHL--------------------
------------------------------------------------------------
------------------------------------------------------PQ--PP
--T-----------------PRVIYANS-----RGVSSIT----S----V----------
NSTLNM----------ANHTS-RAS-TSN-S------TN---------GQS---------
-HASAVEQP-------------------TG-IP----ALPSREL--------------N-
-------QLPQAEDKDAT-------ISLD-----SSNQKL-DDLQ--------QS-----
------------------------NEQTSS---QI------------------Q------
GNMMQ-LLL--NNP-SLADQM---------------------------------------
------------------------------------------------------------
----------------------------MLFMSVPQL--------SEQWR---QQLP--A
FLQQ----TQFSD-------MLLALAN-----------PKA---SQA---ILQI------
---EQS-LQLLAT-----------EAPVLLP---CVAPYLWGLGW---------------
------------------------------------------------------------
-----------LPAPSCSYP--DTVPW------------TWDVSNMAEPKGP---ESCPK
S--------------G-AVLQRLQ-----SLA-G-D------------------------
--PS---------------------------------------------------HPLQA
PET--RFSKQMEYLQAMGFANHHANLQALIATEGDTSAAIQKL
>Z_1_Bos_indicus_AGFL01131182.1_R ..
TRVIVKTPGK---QEDFVIANDT-----------------SVRQFKEKLSGH-------F
KCQMD-----QLVLVFMGRLLKDH-DV-LSQR--------GILDGHTIHV-VIKSKNGSR
SL--------------AHP-----------------------------------------
------------------------------------------CHQDKN---------TK-
GNS--SGVYQ--------------------------------------------------
SV----GVG--YTP-VES-AL--------------SE--D----XPKVHTQD--------
-----LKV--GSPEXIAQ-ILENPS--------IQ-QLLSN-TDFMRQFIS----EHLD-
T--QQLMQQNP------EVSH-FLDNSEILWQTLE--LARNLA-VIQE--IMQIQQPAQN
LESPPNPQSYVGLETVPGWDS-------ASG--QS--SADFS-DQMLNSTQD--------
---------------------PFGGNIFT-ALL----------------------GGQVP
E-QVQFSLP-------------------SPPPSQXQQEHL--------------------
------------------------------------------------------------
------------------------------------------------------PQ--PP
--T-----------------ARVIYANS-----RGVSSIT----S----V----------
NSTLNM----------ANHTS-RAS-TSN-S------TN---------GQS---------
-HASAVEQP-------------------TG-IP----ALPSREL--------------N-
-------QLPQAEDKDAT-------ISLD-----SSNQKL-DDLQ--------QS-----
------------------------NEQTSS---QI------------------Q------
GNMMQ-LLL--NNP-SLADQM---------------------------------------
------------------------------------------------------------
----------------------------MLFMSVPQL--------SEQWR---QQLP--A
FLQQ----TQFSD-------MLLALAN-----------PKA---SQA---ILQI------
---EQS-LQLLAT-----------EAPVLLP---CVAPYLWGLGW---------------
------------------------------------------------------------
-----------LPAPSCSYP--DTVPW------------TWDVSNMAEPKGP---ESCPK
S--------------G-AVLQRLQ-----SLA-G-D------------------------
--PS---------------------------------------------------HPLQA
PET--RFSKQMEYLQAMGFANHHANLQALIATEGDTSAAIQKL
>Y_1_Bos_taurus_XM_003583120.1 ..
TRVIVKTPGK---QEDFVIANDT-----------------SVRQFKEKLSAH-------F
KCQMD-----QLVLVFMGRLLKDH-DV-LSQR--------GILDGHTIHV-VIKSKNGSR
SL--------------AHP-----------------------------------------
------------------------------------------CHQDKN---------TK-
GNS--SGVYQ--------------------------------------------------
SV----GVG--YTP-VES-AL--------------SE--D----APKVHTQD--------
-----LKV--GSPEHIAQ-ILENPS--------IQ-QLLSN-TDFMRQFIS----EHLD-
I--QQLMQQNP------EVSH-FLDNSEILWQTLE--LARNLA-VIQE--IMQIQQPAQN
LESPPNPQSYVGLETVPGWDS-------ASG--QS--SADFS-DQMLNSTQD--------
---------------------PFGGNIFT-ALL----------------------GGQVP
E-QVQFSLP-------------------SPPPSQEQQEHL--------------------
------------------------------------------------------------
------------------------------------------------------PQ--PP
--T-----------------ARVIYANS-----RGVSSIT----S----V----------
NSTLNM----------ANHTS-RAS-TSN-S------TN---------GQS---------
-HASAVEQP-------------------TG-IP----ALPSREL--------------N-
-------QLPQAEDKDAT-------ISLD-----SSNQKL-DDLQ--------QS-----
------------------------NEQTSS---QI------------------Q------
GNMMQ-LLL--NNP-SLADQM---------------------------------------
------------------------------------------------------------
----------------------------MLFMSVPQL--------SEQWR---QQLP--A
FLQQ----TQFSD-------MLLALAN-----------PKA---SQA---ILQI------
---EQS-LQLLAT-----------EAPVLLP---CVAPYLWGLGW---------------
------------------------------------------------------------
-----------LPAPSCSYP--DTVPW------------TWDVSNMAEPKGP---ESCPK
S--------------G-AVLQRLQ-----SLA-G-D------------------------
--PS---------------------------------------------------HPLQA
PET--RFSKQMEYLQAMGFANHHANLQALIATEGDTSAAIQKL
>Z_1_Ovis_aries_AMGL01032216.1 ..
TRVIVKTPGK---QEDFVIASDT-----------------SVRQFKEKLSAH-------F
KCQMD-----QLVLVFMGCLLKDH-DV-LSQR--------GILDGHTIHV-VIKSKNGSR
SL--------------AHP-----------------------------------------
------------------------------------------WHQDKN---------TK-
GNS--SGVYQ--------------------------------------------------
SA----GMG--YTP-VES-TL--------------SE--D----VPKVHTQD--------
-----LKV--GSPEHVAQ-TLENPS--------IQ-QLLSN-TDFMRQFIS----EHLD-
T--QQSMQQNP------EVSH-ILDNSEILWQTLE--LARNLA-VIQE--IMQIQQPAQN
LESPPNPQSYVGLETVPGWDN-------ASG--QS--SADFN-DQMLNNTQD--------
---------------------PFGGNIFT-ALL----------------------GGQVP
E-QVPFSFP-------------------SPPPSQEQQEHL--------------------
------------------------------------------------------------
------------------------------------------------------PQ--PP
--T-----------------ARVIYASS-----RGVSSI-----S---------------
-STPSM----------ANHTS-RAS-TSN-S------TN---------GQS---------
-HACAVEQP-------------------IG-IP----ALPGREL--------------N-
-------QLPQAEDKDAT-------ISLD-----SSNQKP-DDLQ--------QS-----
------------------------NEQTSS---QI------------------T------
GNMMQ-LLL--NNP-SLAAQM---------------------------------------
------------------------------------------------------------
----------------------------MLFMSVPQL--------SEQWR---QQLP--A
FLQQ----TQSSD-------ILIALAN-----------PKA---SQA---ILQI------
---EQS-LQLLAT-----------EAPVLLP---WVAPYLWGLGW---------------
------------------------------------------------------------
-----------LPAPSCSYP--DTVPW------------TWDVSNMAEPKGP---ESCPK
S--------------R-TVLQRLQ-----SLA-G-D------------------------
--PS---------------------------------------------------HPLQA
PET--RFSKQMEYLQAMGFANHHANLQALIATEGDTSAAIQKL
>Z_1_Ceratotherium_simum_AKZM01053073.1_R ..
TRMIVKTSGK---QEDFMIADDN-----------------LVRLFKEKLSAH-------F
KCQVD-----QPVPVFMGRLLKDH-DT-LSQR--------GIMDGHTIHL-VIKSKHGSR
SL--------------AHSFQNLPT-NVP-------------------------------
------------------------------------------CHWDRN---------TK-
GNS--SGVYQ--------------------------------------------------
PA----GVS--HTP-MES-AFF-------------VEP-D----APKVHTQD--------
-----LEV--GSPELIAQ-MLENPS--------IQ-RLLSN-TDLRRQFIS----EHPD-
V--QQLTHQNS------EVTH-TLDNSEILCQTLE--LARNLA-MIQE--IMQIQQPAQN
LEHPLNSQSYLRLKTIPGGDNA-Q--SLPTG--QS--YADFH-DQMLNSSAD--------
---------------------PFGGNLFS-ALL----------------------EGQMP
E-QIESLSP-------------------SPPPPQEQQDQL--------------------
------------------------------------------------------------
------------------------------------------------------PQ--LP
--T-----------------T-VIYTSS-----CGLSSIT----S----T----------
NATSKK----------VNHTS-RAS-TA---------TK---------AQN---------
-HTCAIQQP-------------------AG-VP----ALPSIGL--------------T-
-------QQPQAEDKNAA-------ISLD-----SSGRRLK---M--------IS-----
------------------------SCQMSR---QV------------------P------
RTQEV-YCS--CFT-TPTWQP---------------------------------------
------------------------------------------------------------
----------------------------MCCSVCPCV--------NSGS-----SCP--H
FCSR----TSFSN-------MLGSLAK-----------PKV---SQA---ILQI------
---EQG-LQLLAT-----------EAPVLLR---WVVPYLWGLGW---------------
------------------------------------------------------------
-----------LPAPSCSYP--DTLPA------------WDVPG-MADPKGP---ECCHK
S--------------G-AVLQRLQ-----SLA-G-D------------------------
--TS---------------------------------------------------HLLQV
PKI--CFSKQIESLGAMGIGNYHANLQALVATERDTSAAIYNL
>Z_1_Equus_caballus_AAWR02018250.1 ..
TRVIVKTPGK---QEDFMIADDT-----------------LVRQFKEELSAH-------F
KCQVD-----QLVLVFMGRLLQDH-DT-LSQR--------GIMDGHTIHL-VIKSKHGSR
SL--------------AQSFPNLPT-NEP-------------------------------
------------------------------------------CHQDRN---------TT-
GNS--SGVFQ--------------------------------------------------
PA----RVS--PTP-LES-ALF-------------VEP-D----ALKVHMQD--------
-----LEV--GSPECIAQ-MLENPT--------IQ-QLLSN-TDLMRQFFS----EHPD-
M--QQLMQQNP------EVSH-IFDNSEILWQTVE--LARNLA-MIQE--IMQIQQPAQN
LENPLNSESHLGLETIPGGDNV-Q--TLPMG--QS--YADFN-DQMVNSSQD--------
---------------------PFGGNLLS-ALL----------------------EGQVP
E-QIQSSSP-------------------SPSPPQEWQDQL--------------------
------------------------------------------------------------
------------------------------------------------------PQ--LP
--T-----------------TQVIYTSS-----CGLSPIT----S----A----------
SATSNK----------VNHTS-RTK-TD---------TM---------AQS---------
-HTCSIQQS-------------------AG-VP----ALPSIEL--------------T-
-------QQPQAEDKDAT-------NSLD-----SSGQRLEDDFQ--------LS-----
------------------------DEQTSS---QI------------------T------
GTMMQ-LLL--NNP-YLAAQM---------------------------------------
------------------------------------------------------------
----------------------------MMFMSMPQV--------NEQLR---QQLP--T
FLQQ----TQLSN-------MLRTLAN-----------PKA---SQA---ILQI------
---EQG-LQLLAT-----------EAPALLP---WVAPYLWGLGW---------------
------------------------------------------------------------
-----------LPAPSCSYS--DTALG------------LG----CTRHGGQ---RSVLP
Q--------------I-SSSAEAT-----ISS-W-R------------------------
--LF---------------------------------------------------PPSTG
PQD--FFSKQMDSLEAVGIGNHHANL-VLVATEMDTSTAIHKL
>Z_1_Felis_catus_ACBE01343434.1 ..
TRVIVKTAGK---GEDFMIADNT-----------------SVRQFKEKLSAH-------F
ECQMD-----QLVLVFRGRLLKDH-DT-LRQR--------GIRDSHTIHL-VIKSKHRSR
SL--------------AHSSQNLLT-KDP-------------------------------
------------------------------------------CHRDRN---------TK-
GNS--SGVHQ--------------------------------------------------
LA----SVS--HTP-VES-ALP-------------VEP-D----APKVHTQD--------
-----LEV--GYPDCIAQ-MLQNPS--------IQ-QLLSN-MAPMRQFIS----EHPD-
L--QQLIQQNP------EVSN-LLDNSEILWQTLE--LARNLA-MIQE--IMQIQQPEQN
LEHPLNPQSYPGLETMPGGDN-------PLG--RS--YADCN-DHMLNSLQD--------
---------------------PFGGNPFT-PLL----------------------EGHVL
E-PVQSSPL-------------------SPPQPQERRDQL--------------------
------------------------------------------------------------
------------------------------------------------------PQ--LP
--T-----------------TRVIYTSS-----CGLSSIT----S----A----------
NVVPDK----------VNHTS-SAS-TTTIS------TK---------DRS---------
-HNWAIQQP-------------------AG-VP----ALPSIEL--------------T-
-------QQPQAEDKDAT-------TSRD-----SSDQKLKDDPQ--------LS-----
------------------------DEQSSS---QI------------------T------
GSMVQ-LLL--KNP-YLAAQM---------------------------------------
------------------------------------------------------------
----------------------------MLFITMPQL--------SEQCR---QQLP--T
FLQQ----TQLSD-------MLLALAN-----------PKA---SQA---ILHI------
---EQG-LQLLAT-----------EAPVLLP---WVAPYLWGLGW---------------
------------------------------------------------------------
-----------LPSPSCSYP--DTVPW------------AWDVPDMAEPKGP---ECCHK
S--------------G-AARQRLQ-----SLA-G-D------------------------
--SS---------------------------------------------------HLPQA
PEI--RFSQQIESLQAMGFGNHHANLQALIATEGDTGAAIRKL
>X_1_Canis_lupus_XM_003433024.1 ..
TRVIVKTAGK---QEDFMIADDT-----------------SVRQFKEKLSTH-------F
KCQMD-----QLVLVFMGRLLKDH-DT-LSQR--------GILDGHTIHL-VIKSKRSSR
SL--------------AHSSRNLST-KEP-------------------------------
------------------------------------------CHQVRN---------TE-
GNT--NGVYQ--------------------------------------------------
PA----GVS--HTP-LES-ALL-------------VEP-D----APKVHSQD--------
-----LEV--SGPEYIAQ-MLQNPS--------IQ-QLLSN-TDLVRQFIS----EHPD-
M--QQLMQQSP------EVSY-ILDNSDILWQTLE--LARNLA-MIQE--IMQIQQPEQI
LEHPLNPQSHLGLETLPGGDN-------ALG--QS--YVDCN-DQMLNSSQD--------
---------------------LFGGNPFP-ALL----------------------EGQVL
Q-QLQSSPP-------------------SPPPPQERQDQL--------------------
------------------------------------------------------------
------------------------------------------------------PQ--LP
--T-----------------TRVIYTSS-----HGLSSIT----S----A----------
SVTPNK----------VNHTP-STH-TTTIS------TK---------GPS---------
-PTCPIQQP-------------------AR-VP----ALPSIEL--------------T-
-------QQPQTEDIDAT-------ISLD-----SSDQKLEDDLQ--------PS-----
------------------------DEQTKS---QI------------------T------
GSMMQ-LLL--NNP-YLAAQM---------------------------------------
------------------------------------------------------------
----------------------------MLFISMPQL--------SEQYR---QQLP--T
FLQQ----TQLSD-------MLIALAN-----------PKA---SQA---ILQI------
---EQG-LQLLAT-----------EAPVLLP---WVAPYLWGLG----------------
------------------------------------------------------------
-----------WLPAPSCSH--PDTVPW-----------AWDVPDIAEPKGP---ECCHK
S--------------G-TGLQSLQ-----SLA-G-D------------------------
--PS---------------------------------------------------HLLQA
PEI--RFSQQMESLQAMGFGNHHANLQALIATEGDTSAAIRKL
>Y_1_Ailuropoda_melanoleuca_XM_002926073.1 ..
TRVIVKTAGK---QEDFMIADDT-----------------LVRQFKEKLSTH-------F
KCQMD-----QLVLVFMGRLLKDH-DT-LSQR--------GILDGHTIHL-VIKSKCSSR
SL--------------AHSSRNLLT-KEP-------------------------------
------------------------------------------CHRDRN---------TE-
GNS--NGVYQ--------------------------------------------------
PA----GVS--HTP-VES-ALL-------------VEP-D----APKMHTQD--------
-----LEV--DSPEYTAQ-ILQNPS--------IQ-QLLSN-TDLMRQFIS----EHPD-
M--QQLMQQSP------EVSH-ILDNSEILWQTLE--LARNLA-MIQE--IMQIEQPEQN
LEHPLA---HTGLETMPGGDN-------ALG--QS--YVDCN-DQMLNSSQD--------
---------------------PFGGNPFT-ALL----------------------EGQVL
E-QVQSSPP-------------------SPTPPQERRDRL--------------------
------------------------------------------------------------
------------------------------------------------------PQ--LP
--T-----------------TRVIYTSS-----RGLSSIT----S----A----------
NVTPNR----------VTHTP-SAY-ATAIP------AK---------CRS---------
-HTCPIQQP-------------------AG-VP----ALPSIEL--------------T-
-------QQPQAEDKDGT-------ISLD-----SSDQKLEDDLQ--------AS-----
------------------------DEQSSS---QI------------------T------
GNMMQ-LLL--SNP-YLAAQV---------------------------------------
------------------------------------------------------------
-----------------------------MFLSMSQL--------SEECR---QQLP--P
FLQQ----TQLPD-------VLIALAS-----------PKA---SRA---ILQI------
---EQG-LQLLAT-----------EAPVVLP---WVAPYLWGLGW---------------
------------------------------------------------------------
-----------LPAPSCSHP--DTXPW------------AWDVPDIAEPKDP---ECCHK
S--------------G-TVLQTLQ-----SLA-G-G------------------------
--PS---------------------------------------------------HLPQA
PEI--RFSQQMESLQAMGFGNHQANLQALIATEGDTSAAIRKL
>Z_1_Mustela_putorius_AGTQ01066412.1 ..
IRVIVKTAGK---QEDFMIADDT-----------------SVRQFKEKLSAH-------F
KCQVD-----QLVLVFMGRLLKDH-DT-LSQR--------GILDGHTIHL-VIKSKCSSR
SL--------------AHSSQNLRT-KEP-------------------------------
------------------------------------------SHQDRN---------TE-
GNS--NGVYQ--------------------------------------------------
PA----SVS--HTT-VES-SLL-------------VEP-D----APKVQSQD--------
-----LEI--GSPEYIAQ-MLQNPS--------VQ-QLLSN-TDFMRQFIS----EHPD-
M--QQLMQQNP------EVSH-ILDNSEILWQTLE--LARNLA-VIQE--IMQIQQPEQN
PEYPLNPQSHLGLETRPGGDN-------ALG--QT--YVDCN-DQMLNSSQD--------
---------------------PFGDNPFR-ALL----------------------GRQVL
E-QVQSSPP-------------------SPAPLQEWRDQV--------------------
------------------------------------------------------------
------------------------------------------------------PQ--LP
--T-----------------TRVIYTSS-----CGLSSIT----S----A----------
NGSPNR----------VNHTP-SAY-ATTIS------SK---------GQS---------
-PNCPIQQP-------------------AG-IP----ALPSIEL--------------T-
-------QQPQAEDKDAT-------IPLN-----SSDRKLEDYLQ--------PS-----
------------------------DEQTSS---QI------------------T------
GSMMQ-LLL--NNP-YLAAQM---------------------------------------
------------------------------------------------------------
----------------------------MLFISMPQL--------NEQCR---QQLP--I
FQQQ----TQLSD-------MITALAN-----------PKA---SQA---ILQI------
---EQG-LQLLAT-----------EAPVLLS---WVAPYLWGLGW---------------
------------------------------------------------------------
-----------LPAPSCSYP--DTVPW------------AWDVPDIAEPKDP---ECCHK
Y--------------G-TVLQRLQ-----SLA-G-D------------------------
--PS---------------------------------------------------HLPQA
PEI--RFSQQMESLKAMGFGNPHANLQALIATEGDTSAAIRKL
>Z_1_Condylura_cristata_AJFV01042234.1 ..
IRVIVKNAGH---QEDFIVADDT-----------------SVRQFKEKLSAH-------Y
KCQMD-----QIVLVFMGRLLKDH-DT-LSQR--------GILDGHTIHL-VIKSKNGPR
SR--------------ILHSQNLPT-NEP-------------------------------
------------------------------------------CLQHRN---------TK-
GKS---GLCP--------------------------------------------------
PA----GVS--HAP-GKS-AYL-------------VES-E----RPKEHTQE--------
-----AEV--GGTEHIAQ-MLVNPI--------IQ-RLLSN-VDLMRQFIA----EHPD-
I--QQLMQQNP------EVSN-ILDNSEILWQTLE--LARNLA-IIQE--IMQTQQPAQN
LEQPLNPQSCLGLETISGGDN-------VLG--QS--YADFS-DQVLNSLHD--------
---------------------LFGGNLFT-ALL----------------------EGQIP
--EVDSSPP-------------------SPPPPQEQWNQL--------------------
------------------------------------------------------------
------------------------------------------------------SQ--LP
--T-----------------TRVIYASS----HSGLTSIN----S----S----------
NTTPNR----------ANPTS-RVN-TATIS------TK---------IQS---------
-QTCAIQQP-------------------VG-VP----ALPSIEL--------------S-
-------KQSQEKDKHVT-------ISSD-----SFDQSSEEDLQ--------QS-----
------------------------DEPSSS---QI------------------T------
GNMMQ-LLL--NNP-NLAAQM---------------------------------------
------------------------------------------------------------
----------------------------MSFMSLSQL--------SEQWR---QPLL--T
FLQQ----TQLSD-------MLLSLIN-----------PKA---SQA---LLQI------
---ERS-LQTLAT-----------EAPILLP---WVAPYLWGLGW---------------
------------------------------------------------------------
-----------LPAPCCSYS--DTVPS------------TSNMLDMTESKVS---ECCHX
X--------------X--------------------------------------------
---------------------------------------------------------LQV
PEI--HDSKQMESLQALGFGSHQVSLQVLMATEGYTNTAIRKL
>Z_1_Eptesicus_fuscus_ALEH01148969.1_R ..
IQVTLKTPGK---QEDFMIANDT-----------------SVRQSKEKLSAL-------F
KLQMD-----QLVLVFMGHILKDH-DT-LSQK--------DILDGHTIHL-VIKSKRSSR
SL--------------VHSSQNLLS-NEP-------------------------------
------------------------------------------CHRDRN---------TK-
EKS--SGAYM--------------------------------------------------
PA----GMN--HIP-VEA-ALF-------------VEP-D----ATQMHTQD--------
-----PEV--GDPEYIAQ-MLENPS--------IQ-WHLFT-MDLMRQFI-------PE-
M--QQLMQHNP------EVSH-ISDNSESLWQMLE--LTRNLA-LIQE--IMQIQQPAQN
LEHLLNPQSQLGTETITGGNN-------TLG--QT--YANSN-DQIPNSSQD--------
---------------------PFGGNFFT-ALL----------------------KGQVQ
E-QVQFSPP-------------------SRPSSHERQDQI--------------------
------------------------------------------------------------
------------------------------------------------------PQ--FP
--I-----------------TQDIYTSS-----CGLSSIT----S----A----------
NATPNK----------VNHNF-RAN-TATNF------TK---------GQS---------
-HIXXXQQP-------------------AW-VP----ALPHIEL--------------T-
-------QQPQTEGKDTT-------ISLN-----RSDQMLEDDLQ--------LL-----
------------------------EEQTRFS--QI------------------I------
KRMMQ-FLL--NNP-YLAVQM---------------------------------------
------------------------------------------------------------
-----------------------------MFMNMSQL--------NEQWR---QQLL--T
FLQQ----MHLSD-------MLIALAN-----------PKA---SQA---ILQI------
---EHG-LQLLVT-----------EAPIPLP---WITLYHG-FGY---------------
------------------------------------------------------------
-----------LLAPSCSYP--DTVLW------------AWDMPDVAYPKGP---ECCHK
S--------------G-AAMQKPQ-----SLA-E-D------------------------
--PA---------------------------------------------------HLL-A
PEIQLKFSKQLEYLQAMKFENHHTNLQALIATE----------
>Z_1_Choloepus_hoffmanni_ABVD01592658.1 ..
TRVIVKTAGN---QDDFMVADDT-----------------SVRQFKEELSAH-------F
KCQMD-----QLVLVFMGRLLKDH-DT-LSQR--------GILDGHTIHL-VIKSKPGSQ
PL--------------ACFSQNLST-NEP-------------------------------
------------------------------------------CHQDGN---------TK-
GNS--SGMPQ--------------------------------------------------
SA----GMS--QTP-MEP-APF-------------LES-E----MPKVNTQN--------
-----LEV--DNPEY----LLENLN--------IQ-RLLSN-MDLMRWFIS----DHPE-
M--QQLMQQNP------EVSR-ILDDSEILWQTLE--LARNLT-MIQE--IMQTQLPAQN
LEHPLNSQSYMGLETIPGGDN-------VLG--QG--YSDFN-DQMLNSLHD--------
---------------------PFGGNPFI-ALL----------------------EGQVP
E-QVQSSPP-------------------PPPPSQELQDHL--------------------
------------------------------------------------------------
------------------------------------------------------PQ--LP
--T-----------------TRVIYTSS-----HGLSSTT----S----A----------
NAPPNR----------VNCAA-KAN-AATIS------TK---------GQS---------
-QICAIQQP-------------------TG-VP----ALPSVDL--------------T-
-------QQYQAEGKDAT-------ISLG-----GSSQRLEGDLQ--------LS-----
------------------------VEWSSS---QV------------------T------
GSMMQ-LLT--NNP-HLAAQI---------------------------------------
------------------------------------------------------------
-----------------------------LFMSMPHL--------SEQKR---QQLL--T
FLQQ----TQLSD-------LLTALGN-----------AKA---SQA---IVQI------
---QQG-FQLLAT-----------EAPVLLP---WVAPYLWGLGW---------------
------------------------------------------------------------
-----------LPAPSCNYP--NTVSW------------AWNVPDMAEPKGA---EGCQK
S--------------G-AILQRLQ-----SLA-G-D------------------------
--PP---------------------------------------------------HHQQA
PEI--RFCKQMEYLQAMSFGDQHANLQALIATEGDTSAAIRKL
>Z_1_Dasypus_novemcinctus_AAGV03176887.1 ..
VRVIVKTPGN---QDDFMVTDDT-----------------SVRQFKEKLSVH-------F
KCHME-----QLVLVFMGRLLKDH-DT-LSQR--------GILDGHTIHL-VIKSKHGPR
PL--------------AHSSQKLPI-NEP-------------------------------
------------------------------------------SHQDEK---------TK-
RNS--SGMPQ--------------------------------------------------
SA----GMR--QTP-MES-ALL-------------VES-E----MHKVNSQN--------
-----IEI--GNPEN----LLENPS--------IQ-QLLSN-VDFMQQFIS----EHPE-
L--QQLMQQNP------EVSH-ILDNSEILWQTLE--LARNPA-MIQE--IVQIQQSAQN
LEHPLNPQSYLGLETILGGDN-------ILG--QG--YADFN-DQMLNSLHD--------
---------------------PFGGNPFT-ALL----------------------EGQMP
E-QVQSSPL-------------------PPPPSQECQDQL--------------------
------------------------------------------------------------
------------------------------------------------------PQ--LP
--T-----------------TRVIYTSS-----CGLSSVT----S----A----------
SAIPNR----------VNCAA-RVN-AATIS------TK---------GRS---------
-QICAIQQP-------------------SG-VP----ALPSIEL--------------T-
-------QQHQAEGKDAT-------ISLG-----GSDQRLKDDLQ--------LS-----
------------------------VEQTSS---QI------------------T------
GSMMQ-VLM--NNP-YLAAQ----------------------------------------
------------------------------------------------------------
----------------------------ILFMSMPHL--------SEQWR---QQSP--T
FLQQ----TQLSD-------LLIALGN-----------PKA---SQA---ILQI------
---EQG-LQLLAT-----------EAPVLLP---WVAPYLWGLGW---------------
------------------------------------------------------------
-----------LPVPSCNYPP-DMVPW------------PWDIPDMAEPKGP---EGCQK
S--------------G-AVLQRQQ-----YLS-G-D------------------------
--PS---------------------------------------------------HNQQA
PEI--RFCKQLEYLHAMGFGNQHANLQALIATEGDTSAAIRKL
>Z_1_Erinaceus_europaeus_AMDU01169359.1 ..
SRVIVKTPGS---QEDFMIADDT-----------------SVRQFKEKLSAH-------F
QCHID-----QLVLVFMGRLLKDQ-DT-LSQR--------GILDGHTIHL-VIKSKHPSR
SV--------------IHSSQNSSA-SEF-------------------------------
------------------------------------------CHQNRS---------AK-
RNS--SGVHQ--------------------------------------------------
PA----HVS--RTP-VEP-ALS----------------------AQLGASQD--------
-----LEV--NSPEYPTQ-MLENPL--------IQ-QLLSN-RDVLRQFLS----EHPD-
I--QQLIQQNP------EVSH-ILDYSEILWQTLE--LARNLA-LIQE--IMKIQQPVQN
LEYPLSQQSHLGSETIPDGDN-------A----QS--YPLFN-DQIHS-LQD--------
---------------------DFGGNIFT-ALL----------------------QGQAP
K-EAQPSPP-------------------SSPTPQGCQDQL--------------------
------------------------------------------------------------
------------------------------------------------------PQ--LP
--T-----------------TRVIYTSS-----RGLSSIT----S----T----------
NGTTNK----------VNYSS-RTNAAASVS------TK---------AQN---------
-HMCAMQQP-------------------AE-VP----ALPSTEF--------------T-
-------QQSLTEDREAT-------ISVN-----SAEHRSEDDLQ--------LP-----
------------------------DEQSSS---QI------------------P------
GNMLQ-LLL--NNP-GLVAKM---------------------------------------
------------------------------------------------------------
----------------------------MMFMSMFQL--------NEQSK---QDLQE-S
FLQQ----TQLSD-------ILMSLAN-----------PRA---AQA---ISQI------
---EQG-LKLLAT-----------ETPVLLS---WVAPYLWGLGW---------------
------------------------------------------------------------
-----------LPAPNWNYP--DTVPC------------AWNESRVAKPKRP---QCCHK
S--------------A-TLLQKQQ-----SLA-G-D------------------------
--PS---------------------------------------------------QLLQA
PEI--RFSKQMEYLQAMGFGNHQANLQALIATQGDTSAAICKL
>Z_1_Ictidomys_tridecemlineatus_AAQQ01149821.1 ..
TRVIVKTPGN---LKDFIVADDT-----------------SVRQFKEKLSAH-------F
KCQMD-----QLVLVFMGRLLKDH-DT-LSQR--------GIVDGHTIHL-VIKSKHGSR
SL--------------AHSSRNLPV-SEP-------------------------------
------------------------------------------CHGDRN---------TK-
GNS--SGVCK--------------------------------------------------
SA----SMS--QTP-TES-DLF-------------VKT-D----APKVRTQD--------
-----LKV--DTSECIAR-ILENPN--------IQ-RLQSN-MEYMRQFIS----EHPD-
M--QQLMQQNP------EVSH-LLDNSEILYQTLE--LARNLA-VIQE--IMQTQQPAQN
PEHPLN---TLGFETIPGGNN-------ALS--QS--YTDFN-DRMLNNLKD--------
---------------------PFGGNPFT-ALL----------------------AGQAP
E-QLQTSPT-------------------ILPPSQEWRDQL--------------------
------------------------------------------------------------
------------------------------------------------------PQ--LP
--T-----------------TKVIYTSS-----RGFSSIS----TNGIST----------
NATPNR----------VNHTS-------TIS------TN---------DQS---------
-PVHDTE------------------------IA----ALPSKEV--------------T-
-------QKSQEEDQDAT-------ISID-----SPEQKLEEDPQ--------LS-----
------------------------DEQNSS---QI------------------A------
GGMMQ-LLM--NNP-HLAAQM---------------------------------------
------------------------------------------------------------
----------------------------M-FMGMPQL--------NDQWK---QQLP--T
FLQQ----SQLSD-------LLLALTN-----------PKA---SQA---ILQI------
---EQG-LQLLAT-----------EAPVLLP---WVAPYSWGLGC---------------
------------------------------------------------------------
-----------LSAPNCNYP--DPMHW------------AWNMPDIPESKRS---ECCHV
P--------------G-TVLQKLQ-----SLA-G-D------------------------
--PS---------------------------------------------------HFLQA
PEI--RFSKQMESLQAMGFGNHHANLQALIATEGDTNAAIRKL
>Y_1_Sus_scrofa_XM_003129450.1 ..
TQVIIKTPGK---QENFTIADDT-----------------SVRQFKEKLSAH-------F
KCQVD-----QLVLVFMGRLLKDH-DT-LSRR--------GVLDGHTVHL-VIKSKHGSR
SL--------------AHSTRNPST-KDP-------------------------------
------------------------------------------SHQDRT---------RQ-
GNS--TGVDQ--------------------------------------------------
PA----SVG--HSP-VEP-ALS-------------AEP-D----VPKAHTRD--------
-----QDV--GRPEHLTQ-ILENAS--------TQ-RLLSN-ADLMRQFIS----EHPD-
M--QQLMQQNP------EVSH-ILDSSELLRQTLE--LARNLA-VIQE--IMQIQQPAPS
REHPLNPQSCVGLESIPRVQT-------SPG--QG--SADFS-DEVLNPSQD--------
---------------------PFGGNPFT-ALL----------------------GGQVP
G-QVQSSPP-------------------SPPP-QEWGEQL--------------------
------------------------------------------------------------
------------------------------------------------------PQ--LP
--T-----------------TRVIYASS-----RAFSSVT----P----A----------
SATPDK----------SHHTS-RAF-TSTNS------TN---------SRS---------
-HTGTVEKP-------------------AG-VS----VLPSVEV--------------T-
-------QQPQAEDKDAT-------ISLD-----SSGQKLEDALQ--------LS-----
------------------------DEQSSS---PI------------------T------
GSLMQ-LLL--NNP-SLAAQM---------------------------------------
------------------------------------------------------------
----------------------------MLCVSMPQL--------SQQWQ---QQLL--A
FLQQ----TQLSE-------TLIALGN-----------PKA---SQA---ILQI------
---EQG-LQLLAT-----------EAPVLLP---WVAPYLWGLGW---------------
------------------------------------------------------------
-----------LPAPSCSYP--DTVPW------------AWDTPDMAKPNGP---EACHK
S--------------G-TVLQRLQ-----SLA-G-D------------------------
--PA---------------------------------------------------HLLQA
PEI--RFSKQMESLRAMGFGNQHANLQALIATEGDSSAAILRL
>Z_1_Procavia_capensis_ABRQ01609690.1_R ..
TRVTVKTAGK---QQDFMVADDT-----------------SVRQFKEKLAAH-------F
KCQME-----QLVLVFKGRLLRDH-DM-LRQR--------GILDGHTVHL-VIKSQQGSQ
PL--------------ARSARNMPT-SEP-------------------------------
------------------------------------------RHWDGN---------TK-
GNR--GEMLQ--------------------------------------------------
PA----GVS--QAP-VKS-SLP-------------VKP-E----MPKVNTQN--------
-----LEA--GCPGHTAQ-MLDNPS--------IQ-QLLSN-TDLLQQIIS----GDLE-
M--QQLTQQNP------EVSH-ILDNYDTLWQTLE--LARNLA-VIQE--IMQVQQTART
LEHPQSSQPYQGLEKIPDGDN-------SLS--QS--YTDFK-DQAPDNLPD--------
---------------------TFGVNFFT-ALL----------------------SGQAS
E-QVQSSPS-------------------SPPPSQERRDQL--------------------
------------------------------------------------------------
------------------------------------------------------PQ--LP
--T-----------------TRVIYTSS-----CGLS-------S----A----------
NATPSK----------VKHSS-GLS-AATIS------TK---------SRS---------
-NTCTIQQP-------------------VV-VP----AQPNTQP--------------I-
-------QQHHAEGKDD--------ITPS-----ESSQRLENDMQ--------LS-----
------------------------DEQSSS---QL------------------I------
GSMTQ-LLM--NNP-CLAAQM---------------------------------------
------------------------------------------------------------
----------------------------MLFMSMPQL--------SDQWR---QQMP--E
FLLQ----TQLFD-------MLVSLAN-----------PKA---SQA---ILQI------
---EQG-LQLLAT-----------EAPSLLS---WIAPYLWGLGW---------------
------------------------------------------------------------
-----------LPAPSCSYP--DITPL------------SWNVPGMADPERP---EGCHN
S--------------G-AVLQKLQ-----SLA-E-E------------------------
--PS---------------------------------------------------QSLQT
PEI--HFSKQMESLQAMGFGDHHANLQALIATKGDTSAAIRKL
>Z_1_Echinops_telfairi_AAIY01309602.1 ..
TRVIVKTPGK---EQDFIVADDT-----------------SVRQFKEKLSAH-------F
NCQTD-----QIVLVFMGRLLRDH-DT-LTQR--------GILDGHTIYL-VIKSKHGSP
PL--------------AHCSTDMST-SKA-------------------------------
------------------------------------------CSRDES---------ID-
ENS--SGVHQ--------------------------------------------------
PG----SVN--EIP-VDS-PLL-------------MKP-E----VSTEQNQN--------
-----LET--GTSEHMAQ-MLNNSS--------FQ-QLMLN-MNLMRQFID----EHAE-
M--QQLVQQNP------EVFQ-ILDNSEILWQTLE--LARNLT-IIQE--IMQTQPSAQN
LEPPQNPQPYLGGETIPGGED-------TLG--QI--YADFS-DQTPNHVHE--------
---------------------SSGGNCVT-NLL----------------------SGQVP
E-QVQCSRS-------------------VPPPAQEQRDQL--------------------
------------------------------------------------------------
------------------------------------------------------PQ--LP
--T-----------------TRVIYTGS-----CGLS-------S----A----------
NATLNR----------MSHTA-RVS-ASTGS------AK---------DQS---------
-YKCALQQP-------------------AG-VP----ALLSIQP--------------T-
-------QPPQEEGKDD--------ISPR-----DFDQRLEDEWL--------LW-----
------------------------DEQTSS---QI------------------T------
GTMMQ-LLM--NNS-SLAAQM---------------------------------------
------------------------------------------------------------
----------------------------MMLLSLPQL--------SEQWK---QQ-----
-MLQ----TQLSD-------LLVSLAN-----------PKA---SQA---ILQI------
---EQG-LHLLAT-----------EAPDLLP---CVAPYLWGLGW---------------
------------------------------------------------------------
-----------FPAPSCSYPDIDMASW------------SWDVHNVPEPKEP---ESCHK
S--------------E-AVTQNLK-----SLA-K-D------------------------
--NS---------------------------------------------------HFLQA
PEI--RLSKQMKYLRAMGFGNHHANLQALIATEGDTNAAIRKL
>Z_1_Elephantulus_edwardii_AMGZ01085158.1 ..
TRVIVKTSGK---QQDFMVADDT-----------------SVREFKEKLAAH-------F
KCQID-----QLVLVFMGRLLRDH-DT-LGQR--------GILDGHTVHL-VIKSRYGSQ
PV--------------SHSSWNCSS-NEP-------------------------------
------------------------------------------CNRDGD---------IK-
RKS--SGVCQ--------------------------------------------------
PA----ETS--QTP-VKS-TLL-------------VEP-E----MPKVNTQN--------
-----LEA--SSPSHMKQ-VLEN-N--------IQ-QLPPN-TDLMRQIIS----EHPE-
M--QQLMQQNP------EVSH-ILDNSEVLWQTLE--LARKLA-IIQE--IMQIQQSSPN
LENPQNLQPYLGLETIPGGNS-------TLV--QN--HADMN-EQMTNNLQD--------
---------------------IFGGNSFT-DHL----------------------SGQIP
E-QVQPSLS-------------------SPLPCQEQQDKL--------------------
------------------------------------------------------------
------------------------------------------------------PQ--LP
--T-----------------IQVIYTSS-----CGLF-------S----G----------
SATPSR----------ENHTS-SVS-ATAIS------TK---------DQN---------
-CPGTIQQS-------------------VE-VP----TLLSIEP--------------T-
-------QWYQEEG-----------MSLN-----DLESKLEDELL--------LL-----
------------------------AEQTNS---QI------------------T------
GSVIR-FLM--NNP-SLAAKI---------------------------------------
------------------------------------------------------------
----------------------------MLFMKIPQL--------SEQWR---QQMS--T
FLQQ----IQLSD-------LLLSLAN-----------PKA---SQG---ILKI------
---EQG-LQLLAT-----------EAPVLLP---WIAPYLWGLGW---------------
------------------------------------------------------------
-----------LPAPSCTHP--DMASW------------SWDVPDIAGPKES---ESCHR
F--------------G-AVFQRLQ-----TLT-E-D------------------------
--PS---------------------------------------------------NSIQA
QEL--LFSQQMESLRALGFGNHHDNLQALIATEGDTSAAIRKL
>Z_1_Chrysochloris_asiatica_AMDV01212631.1 ..
TRVTVKTSGK---QQDFMVADDT-----------------LVRQFKEKLSAH-------F
KCEMD-----QLVLVFMGRLLRDH-DT-LSQR--------GILDGHTIYL-VIKSKHGPQ
SV--------------THSFRKLPC-DEP-------------------------------
------------------------------------------DKRDGT---------IK-
GNS--IGLHQ--------------------------------------------------
PA----SMS--QTP-LEP-PFF-------------VKP-E----MSKVNIQN--------
-----LEV--DSPGHMAQ-MLDNPS--------IQ-QLLSN-MNLMRQFIS----ELPE-
M--QQLMQQNP------EVSQ-ILDNSEILWQTLE--LARNLA-VIQE--IMQIQQPSQS
LEHSQNPQLHLGLETIPSEDN-------VLS--QS--HAGFS-DQIPNNLHD--------
---------------------IFGNNLSK-VLL----------------------PGKVP
E-HVQSPPS-------------------SPPS-QEQRDPL--------------------
------------------------------------------------------------
------------------------------------------------------PQ--LP
--T-----------------TRVIYTSS-----CGLS-------S----A----------
NTTPSR----------MNHTA-KVN-AATAS------TK---------DRS---------
-HKCAIQQP-------------------VE-VP----ALPSM-I--------------T-
-------QQEQTESKDD--------ISLS-----DSDQRLEDDLQ--------LL-----
------------------------DEQTNS---QI------------------T------
RNVMQ-LLM--SDP-CLAAHM---------------------------------------
------------------------------------------------------------
----------------------------MLFMSMPQL--------SEQWR---QHMS--T
FLQQ----TQLSD-------LLVTLAN-----------PKA---LQA---ILQI------
---EQG-LQLLAT-----------ETPVLLP---WVAPYLWGLGW---------------
------------------------------------------------------------
-----------LPGPSCNFS--DMAPW------------SWDVPDMIDPKGP---EFCHK
S--------------E-AVLQMLH-----S---E-D------------------------
--SA---------------------------------------------------HSLQA
PEI--RFSRQMESLQAMGFGNHHANLQALIATEGDTSAALWKL
>Z_1_Orycteropus_afer_ALYB01028652.1 ..
TQVIVKTAGK---QQSFMVADDI-----------------SVKQFKEKLSAH-------F
KCQMD-----QLVLVFMGCLLRDH-DT-LNQR--------GILDGHTIHL-VIRSKHRSQ
PL--------------THSSRNMPT-SEH-------------------------------
------------------------------------------CDRDGN---------TQ-
VKS--SGVHQ--------------------------------------------------
AA----SIS--QTP-VES-PFF-------------VEP-E----MPEVNTQN--------
-----VEA--GSPGHVAP-MLDDPS--------IQ-RLLSN-TDLMRQFIS----EHPE-
I--QQLMQQNP------EVSH-IFDNYDILWQTLE--LARNLA-IIQE--IMQIQQPAQN
LEHPQNQQPYLGLETTPGVDN-------ALG--QS--CADFN-DQTPNNLQD--------
---------------------ISGGNLFT-ALL----------------------SGQEP
E-QVQSSPS--------PPPP-------PPPPFQEQQDQL--------------------
------------------------------------------------------------
------------------------------------------------------PQ--FP
--T-----------------TRVIYSSS-----CGLS-------S----A----------
NATSSR----------VNNTT-RVS-AATIS------TK---------NQS---------
-HMCAIQQP-------------------IG-VP----ALPSIEP--------------T-
-------QKHQAEGKDD--------IYLS-----DSDQRLEDDLK--------LL-----
------------------------DEQTSS---QI------------------T------
RSMMQ-LLI--NNP-CLAAQM---------------------------------------
------------------------------------------------------------
----------------------------MLFMSMPLL--------SEQWR---QQMP--T
FLLQ----TQFSD-------LLVSLAN-----------PKA---SQA---ILQI------
---EQG-LQLLAT-----------EAPVLLP---WVAPYLWGMGW---------------
------------------------------------------------------------
-----------LPAPSCRYP--DMAPW------------TLDAPDMADPQGP---EGCHK
S--------------G-AVLQRLQ-----SLA-K-D------------------------
--PS---------------------------------------------------HSL-A
PEI--HFSKQMESLYAMGFGDHHANLQALIATEGGNSAAIHKL
>Z_1_Trichechus_manatus_AHIN01136506.1 ..
TRVIVKTPGK---QQDFTVADDT-----------------SMRQFKEKLSAH-------F
DCQMD-----QLVLVFMGRLLRDH-DT-LRQR--------GILDGHTIHL-VIKSKHGSQ
PL--------------AHSSQNLPI-NEP-------------------------------
------------------------------------------CHWNGS---------TK-
GNS--SEVHQ--------------------------------------------------
PA----GIN--QAP-VES-PLF-------------VEP-E----MPKVNTQN--------
-----LEA--GSPGHMAQ-MLDNPS--------IQ-QLLSN-TDLMRQFIS----EHPE-
M--QQLMQQNP------EVSH-ILDNSEILWQTLE--LARNIA-IIQE--IMQIQQTAQN
LEHPQNSQPPLGLETIPGRDN-------ALG--QS--YADFN-DQMTNNLQD--------
---------------------TFGGNIFT-ALL----------------------SGQVP
E-QVQSSPS-------------------PPPPSQERRDQL--------------------
------------------------------------------------------------
------------------------------------------------------PQ--LP
--T-----------------TRVIYTSS-----CGLS-------A----A----------
NATPSR----------VNHTA-RVS-AATIS------TK---------GRS---------
-HTCAIQQP-------------------VG-VP----ALPSIEP--------------T-
-------QQHQAEGKDD--------ISLS-----KSDQRLEDDLQ--------LS-----
------------------------DEQTSS---QI------------------T------
GSMTQ-LLM--NNP-CLAAQM---------------------------------------
------------------------------------------------------------
----------------------------MLFMSMPQL--------SEQWR---QQMP--T
FLLQ----TQLSD-------LLLSLAN-----------PKA---SQA---ILQI------
---ERG-LQLLAT-----------EAPALLP---WVAPYLWGLGW---------------
------------------------------------------------------------
-----------LPDPSCSYP--DMTPS------------SWDVPDTADPKGP---EGCHK
S--------------G-AVLQRLH-----SLA-E-E------------------------
--PS---------------------------------------------------QSLQA
PEI--CFSKQMESLQAMGFGNHHANLQALIDTKGDTSAAIRKL
>X_1_Mus_musculus_NM_198624.3 ..
IRVIVKTPGN---QIIFTVADDT-----------------LVRQFKEILSAH-------F
KCQME-----QLVLVFMGRLLKDH-DT-LSQR--------GITDGHIIHV-VIKSKHGPR
SL--------------AHSFRNLVT-NNP-------------------------------
------------------------------------------CHQDRN---------PK-
GNS--SMVCQ--------------------------------------------------
SA----GMN--ETK-VES-SLL-------------MEP-E----APKVGTES--------
-----PEV--GSLEHIAQ-VLENLC--------VQ-SLLSN-MDFVHQMPP----EQPY-
M--EELIQQNP------EVSH-LLDNSEILCQTLE--LVRHLA-IIQE--IMQIQQPAQN
PEYPPNSQPFLGLETVPNGNN-------HLG--QS--YVNNN-DHMLNGVPD--------
---------------------LLEGNCFT-ALL----------------------DEQVL
E-QVQTPSL-------------------SQPLPQEQWDQL--------------------
------------------------------------------------------------
------------------------------------------------------S-----
--S-----------------SQVIYANS-----CGLSSIT----P----T----------
NATPNH----------TNNVS-REN-PAIVA------TQ---------GQS---------
-NVCAVQQP-------------------AE-IP----VLPTISI--------------N-
-------QKPQV-DKDTT-------ITLG-----ISDQWLEEDLQ--------QS-----
------------------------DDQTSS---QI------------------T------
GGMIQ-LLR--NHP-QMAAQM---------------------------------------
------------------------------------------------------------
----------------------------LLLMNTSQL--------NEQWR---QETP--T
PLQS----SQLHD-------LLLALAN-----------PKT---SQA---LLQI------
---EHG-LQLLAT-----------EAPALLP---YIEPYLWGLGW---------------
------------------------------------------------------------
-----------LIPSICSYP--DIVPW------------TWNVQDMAEPQCP---ESCHK
S--------------E-TVLQKVQ-----PPS-G-D------------------------
--PS---------------------------------------------------HSLQA
PEV--RFSKEMECLQAMGFVNYNANLQALIATDGDTNAAIYKL
>Y_1_Rattus_norvegicus_NM_001013899.1 ..
IRVIVKTPGN---QNVFTVAEDT-----------------SVRQFKEQLSSH-------F
KCQME-----QLVLVSMGRLLKDH-DT-LSQR--------GITDGHTIHV-VIKSKHGSR
SL--------------THSFRNLLT-NNP-------------------------------
------------------------------------------CHQDRN---------PK-
GNS--STVCQ--------------------------------------------------
SA----GMS--ETK-VES-SIL-------------MEP-D----ASKVCTQD--------
-----PEV--GSPEQIEQ-MLETLC--------VQ-RLLSN-MFFMHQLPP----EHPD-
M--QDLIQQNP------EVSH-LLDNSEILCQTLE--LARHLA-IIQE--IMQIQQPAQN
PEHTLNPQPYLGLETIPNGNI-------VLG--QG--YDNFN-DHMLNGVHVHD------
---------------------LLEDDSFT-ALL----------------------AEQVL
E-QVQTPSL-------------------CQPPPQEQWGQL--------------------
------------------------------------------------------------
------------------------------------------------------S-----
--S-----------------SQVIFANS-----CGFLT-T----P----T----------
EANLNT----------TNNAS-REN-PAIAA------TQ---------GQS---------
-NVCAVQQP-------------------TE-IP----SLCTIPV--------------I-
-------QEPREGDKDTT-------IPQG-----SSAQWLEEDLQ--------QS-----
------------------------EEQSSS---QI------------------T------
RSMIQ-LLR--THP-HMAAEM---------------------------------------
------------------------------------------------------------
----------------------------LLLLNPPQL--------NEQWR---QQTA--T
PLQS----SQLSD-------LLLALAN-----------PKT---SQA---LLQI------
---EHG-LQLLAT-----------EAPALLP---YIEPYLWGLGW---------------
------------------------------------------------------------
-----------LIPSSCDYL--DTVPW------------TWNVQDTVEPQCP---ESCHK
S--------------G-TVLQREQ-----PLS-G-D------------------------
--SS---------------------------------------------------HSLQA
PEV--RFSKEMECLQAMGFVNYNANLQALIATDGDTNAAIHKL
>Y_1_Cricetulus_griseus_XM_003513258.1 ..
IRVIVKTPGH---QNNFTVAGDT-----------------SVRQFKEKLSAR-------F
KCQMD-----QLVLVFMGRLLKDH-DI-LSHR--------GITDGHTIHV-VIKSKHGSR
SL--------------AHSFRNLLT-KNP-------------------------------
------------------------------------------CHQDRS---------TK-
GNN--SRMCQ--------------------------------------------------
SA----GMG--QTK-VES-SLL-------------TES-E----AP---TQN--------
-----PEV--DSPEHIAQ-MLENLC--------VQ-RMLSN-MDCMRQLIS----EHPD-
I--QELIQQNP------EVSH-ILDNSEILCQTLE--LARHLA-IIQE--IMQLNQPAQN
FEHPPNPQPYLGLETIPNGNN-------VLG--QS--YD-FN-DQMLNGMQD--------
---------------------FLEGNSFT-ALL----------------------AGQVL
E-QVQTPPL-------------------SVPPSEEQWDQA--------------------
------------------------------------------------------------
------------------------------------------------------P-----
--N-----------------AQVIYANS-----CGLSSIT----P----T----------
NATLNN----------TNHAS-REN-PVTVT------IE---------GES---------
-HVCAVEQP-------------------AG-VP----VLSSTAV--------------T-
-------QELQE-DKGTT-------PPLG-----SSHQWLEEDLQ--------QP-----
------------------------DEQT-S---QI------------------T------
GGMIQ-LLR--NYP-HVAAQM---------------------------------------
------------------------------------------------------------
----------------------------LLLMNMPQQ--------NEQWR---QQSP--T
SLQS----SQLSD-------LLLALAN-----------PKT---SQA---ILQI------
---EHG-LQLLAT-----------EAPILLP---CIEPYLWSLGW---------------
------------------------------------------------------------
-----------FPLSNSNYT--DTVPW------------ALNEPDMAEPQWP---ECCPK
S--------------G-TVLQRVQ-----PPS-G-D------------------------
--PS---------------------------------------------------HCPQA
PEV--HFSKQMEHLQAMGFVNYNANLQALIATDGDTNAAIHRL
>Z_1_Octodon_degus_AJSA01175127.1 ..
TRVTVKTPTK---QKEFTVAEDI-----------------TVRQFKEKLLAH-------F
KGQMD-----QLVLVFMGRLLKDQ-DT-LSQW--------GVTDGHTIYL-VIKSKNSSR
SL--------------AHSSQNLPT-DYH-------------------------------
------------------------------------------CHQYHN---------IK-
GNS--SGVCQ--------------------------------------------------
PA----GMS--QAP-VK--SLS-------------IES-D----APKVQNQH--------
-----LEV--DSPQCAGQ-MLQNLH--------VQ-QLLSS-VEFVQQFIS----EHLD-
K--QELIQQNP------EAAH-LCDNSESLRQTLE--LIRNLA-VIQE--IMQMQPPAHS
AEHLLNLQPYLGLETIPGGNN-------VQG--EN--YADFS-DRMFSSMQD--------
---------------------PFGGNHFT-GLP----------------------TGQVT
G-RVQPSPP-------------------PPPSSQDQCGQH--------------------
------------------------------------------------------------
------------------------------------------------------SH--LP
--I-----------------NQVICTNS-----PALSSII----S----S----------
NTT-------------PNYTS-RTN-SATIS------NK---------GQS---------
-HVCAIQQP-------------------PG-IP----ALLSIEA--------------M-
-------RQLQEANEDGN-------LSVC-----SSDQRSEEDLQ--------LS-----
------------------------NAQASS---QI------------------T------
GGMTQ-LLR--NHP-HLASQI---------------------------------------
------------------------------------------------------------
----------------------------MLSMSMAQL--------SEQWG---QQLP--T
FLQQ----SKLLD-------LLLALAN-----------PKV---LQA---MLQI------
---EQG-LQLLAT-----------EAPVLLP---CFAPYLSDLGW---------------
------------------------------------------------------------
-----------LPGFSCSYP--DTVPT------------TWNTPDMAEPKRP---ECCHK
S--------------G-EVLHRLQ-----SLA-G-K------------------------
--PS---------------------------------------------------QPPQT
PEI--RFRRQMKFLQAMGFGNYHANLQALIATEGDTNAAIRKL
>Z_1_Cavia_porcellus_AAKN02046567.1 ..
TRVIVKTPAK---QEDFTVADDI-----------------LVRQFKEKLAAH-------F
ECQID-----QLVLVFMGRLLKDE-DT-LSQR--------GITDGHTIYL-VIKSKNGSR
SL--------------AHSSQNLPT-NDH-------------------------------
------------------------------------------CHQDRN---------IK-
ENN--SGVCQ--------------------------------------------------
TA----GMS--QVP-VKS-ALF-------------IES-H----VPNVQNQN--------
-----LEV--DNPQHAAQ-MLENLC--------FQ-QLLSN-VEFMQQFVS----GHLD-
K--QQLIQQNP------EVAH-LLDNCESLWQTLE--LIRSLA-IIQE--IVQTQQPAQN
LEHSLNPQPYLGLETIPSGNS-------VLC--QS--YADFS-DQMFNSMED--------
---------------------PFGDNPST-GLL----------------------AGQLT
G-QVQSSTP---------------------PSSQEWQDQY--------------------
------------------------------------------------------------
------------------------------------------------------PC--LP
--T-----------------TRVICTDS-----CGLSSVT----S----T----------
NANPNT----------LNHTS-R---TNMIS------TK---------DQS---------
-HVCAIQQP-------------------AG-IP----ILPSIEV--------------M-
-------QQLQEENKDGS-------VSVC-----SSDQQFEEDFQ--------LL-----
------------------------DEQATS---QI------------------T------
GGIAQ-LFI--NYP-HLAAQI---------------------------------------
------------------------------------------------------------
----------------------------M-FMSMTPL--------SEQCR---QQQP--I
FLQQ----SKLSD-------LLLALAN-----------PKA---SRA---ILQI------
---EEG-FQLLAT-----------EAPILLS---CFVPYLSDSCW---------------
------------------------------------------------------------
-----------LPGVQCSFP--DTVTR------------TWNAPDMAEPKRP---ECCHK
S--------------G-AVLHRLQ-----SLD-G-N------------------------
--SS---------------------------------------------------QTPHA
PEI--RFRKQMKFLQDIGFGNYYANLQALIATEGDTNAAIRKL
>Z_1_Chinchilla_lanigera_AGCD01015418.1_R ..
IRVIVKTPTK---QKDFTVAGDI-----------------SVRQFKEKLSAH-------F
KCQVD-----QLVLVFMGRLLKDQ-DT-LSQR--------GITHGHTIYL-VIKSKNGSR
SL--------------AHTSQNLPT-KDR-------------------------------
------------------------------------------CHQDRN---------TE-
GNS--SGVCR--------------------------------------------------
PA----SVS--QTP-VKS-ALF-------------VES-D----APQVQNQN--------
-----LGV--DSSQHAAQ-MLGNLR--------TQ-QLLSN-VEFIQQFIS----KHLD-
K--QELIQQNP------EVAH-LLDNSESLWQTLE--LIRNLA-IIQE--IVQTQKPAQN
LEHLLNLWPYLDLEAIPGGNS-------DLE--QS--YADFS-DQMFYSMQD--------
---------------------PLGGNPFT-VLL----------------------AGQVT
R-QVQPSPP-------------------PPPSFQEQQDQH--------------------
------------------------------------------------------------
------------------------------------------------------PH--LK
--A-----------------TRVICTNS-----CGLSSVT----S----T----------
SATPNR----------LNHTF-RAN-TATIS------TK---------GQS---------
-CVCATEQP-------------------AG-IP----ALPSIEV--------------M-
-------QQLQEENEESS-------ISVC-----SSDQRSEDDPQ--------LS-----
------------------------DRQASS---QI------------------T------
GGMAQ-LLM--NHP-HLAAQI---------------------------------------
------------------------------------------------------------
----------------------------TLFMT--QL--------SEQLR---QQLP--T
FPQQ----SILSX-------LLLALDN-----------PKA---SQA---ILQI------
---KQG-LQLLAP-----------EAPVLLS---CFAPYLPDLHW---------------
------------------------------------------------------------
-----------LPGLSCSYP--DTVPR------------TWNXPDVAEPKKA---ECCYK
S--------------G-AVLHRLH-----PQA-G-N------------------------
--PS---------------------------------------------------QPPQA
PEI--RFTKQMKFLQTLGFGNYHANLQALIATEGNTNAAICKL
>Z_1_Sorex_araneus_AALT02155714.1 ..
SRVTVKTPDS---EKDFVVTDDT-----------------SVRQFKEKLSAH-------F
KCKMD-----QLVLVFMGRLLRDH-DT-LSQR--------GILNGHTIHL-VIKSKRGSG
SI--------------ASSAQNLPT-NEP-------------------------------
------------------------------------------CHQDRNN------KITK-
GNK--SGVYQ--------------------------------------------------
PT----GVR--STP-VKP-SGY-------------MES-N----TFKASNQD--------
-----LKM--GSQAHLAP-MLENPI--------IQ-WLLSN-RDVIDQFIA----EHPD-
M--QQLMQQDP------EISH-ILDNFAILCQTLK--LARKFA-KIQE--TVHVCQPAQN
LEQPLYPQSHLSFETISSGEN-------ALG--QS--YPDYN-DQVLTSLKD--------
---------------------PTMNNAFT-AFL----------------------RRQA-
S-EVQFSSS-------------------SASSPQEQTQQL--------------------
------------------------------------------------------------
------------------------------------------------------PQ--IP
K-------------------TQAIYTNS-----CDLSSIS----S----T----------
NNDQKR----------PSHTS-GAN-KSTIH------TK---------GRH---------
-HTCAIQES-------------------AG-V------LPSLEI--------------S-
-------HHLQTP----T-------GMLG-----RINKISKEDDQ--------LS-----
------------------------GKHTQS---MI------------------A------
GSMMQ-MLS--DNP-NLAVQM---------------------------------------
------------------------------------------------------------
----------------------------MLFMNMPQL--------NEQCK---QNLA--T
LLLQ----TQIYD-------MLLSLAT-----------PKT---SQA---MLQI------
---EQG-LQLLAT-----------EAPVLLT---CVAPYLWGLGW---------------
------------------------------------------------------------
-----------LPAPKSESS--DIGRW------------ACNMPEISEIKGP---ECSKK
Y--------------EN-IFQRIQ-----SLI-G--------------------------
-------------------------------------------------------DSSQA
PET--RFSNQMESLQAMGFGNNQANLQALIATKGDTCAAIRKL
>O_1_Ornithorhynchus_anatinus_AAPN01100903.1 .....
IQVTVKTPSA---QEDFSVAQDA-----------------TVAQFKEKIAAR-------F
GGRPD-----QLVMVSMGRILRDG-DT-LRQR--------GVRDGFTVHL-VLQPRRPGP
FQ-------------DPRARDWLPP-RPASAAP---------------------------
------------------------------------------------------------
------------------------------------------------------------
------------------------------------------------------------
--ARMPPG--GPERRAPG-LEGPPP-GFVLGSLLD-PLLF------NAHLM---------
------RGAPP------DRSN-GLPYPDP----PQ--PTRSPAFQTLD--HLPEGDPGLA
-H----------ASARPGPNPPPPPRAPARH--PR--AKETH-RPQDHRG----------
---------------------PRAAKTGARGSLVGG------------------------
------------------------------TCAIQLPAAGP-------------------
------------------------------------------------------------
------------------------------------------------------------
------------------------------------------------------------
------------------------------------------------------------
------------------------------------------------------------
-------------------------------------------AP--------TP-----
------------------------GEAGGR---SG------------------P------
DPGLL-PSA--DPP-AAARGGPANP-----------------------------------
------------------------------------------------------------
----------------------------PPLPGDSGL--------SDRLT---QQLP--A
VLRL----VQLAE-------TLLALSN-----------PDV---AQA---LQQI------
---EGG-LHTLAV-----------ETPTLLP---WLDSGAPGLRQDR-------------
------------------------------------------------------------
-----------PGGMEVTRT--GPDVP------------DTS--------DP---PSQPV
T--------------A---LQRLQ-----ALA-G-G------------------------
--AP---------------------------------------------------QHLQP
PEI--RFHQQLERLGAMGFSNREHNLQALMATEGDTRAAARRL
>CF_1_Monodelphis_domestica_XM_001374457.1 ....
IRVLVKTPNA---QEEFVVSDDT-----------------TVSQFKEAISTQ-------F
KCNVD-----QLVLVFVGRILKDQ-DT-LYQR--------GILDGYTVHL-VIKSKNQPP
PQ--------------PSGPHGPLL-MDL-------------------------------
------------------------------------------GPREGI---------GK-
VVG--NGGRQ--------------------------------------------------
PI----IPI--RNT-V-P-TPI-------------PAS-E----SPEKAKAQ--------
--SQIPQP--RTAERMAQ-MLESPV--------IQ-QLLSN-TELMRQLIM----DHPE-
V--QQLMKQNP------EVGH-ILDNSEILRHTLD--LARNPA-MMQE--MIQRPDMPRP
PEGF------WGNETNPGGDN-------ALG--RN--YAELP-DSLFGGIQD--------
---------------------PLRENLFT-EFM----------------------HGA--
S-SLGG--T-------------------SHTQSQEKQDSKP-------------------
------------------------------------------------------------
---------------------------------------------------MP-RV---L
--H-----------------NPPPGHP-----------------L----S----------
GPTPV-----------AAAMA-NAP-AAT--------SK---------GSS---------
-RARTSSTQ--------------------G-IP----PLTTES-----------------
-------LDHKTD---------------------RNFPHMADDPQ--------LL-----
------------------------EDLSSGT--RF------------------T------
GSMLQ-LLV--QNP-HLAAQM---------------------------------------
------------------------------------------------------------
----------------------------MLFMGSPQL--------YEQMR---QQLP--T
ILQQ----MQLSD-------LLLALAN-----------PKA---SQA---LLQI------
---EQG-LQMLST-----------EAPALLP---WLTPYLWGLGR---------------
------------------------------------------------------------
-----------SGFPEATAA--GAWSK------------EASGPQGRGKTDT---RYQPL
A--------------I---LQRLQ-----ALA-G-G------------------------
--YS---------------------------------------------------QQMQP
PEV--RFRPQMERLRAMGFRNHNANLQALIATEGDTSAAVRRL
>Y_1_Sarcophilus_harrisii_XM_003764851.1 ..
IRVLVKTPNA---QEEFVVSDDT-----------------TVSQFKEAISAQ-------F
KCNVD-----QLVLVFVGRILKDQ-DT-LYQR--------GILDGYTVHL-VIKSKNGPS
SQ--------------SSGPHGPPA-LEN-------------------------------
------------------------------------------CPREGI---------GK-
VVG--SGGRQ--------------------------------------------------
PS----CTN--RNT-LSL-IPP-------------LGP-E----KPKAPSQV--------
--PQPHTT--HTPERMAQ-MLESPV--------IQ-QLLSN-TELMRQLIM----DHPE-
V--QQLMKQNP------EVGH-ILDNSEILRHTLD--LARNPA-MMQE--MIQRPDMPRT
PEGF------WGNETNPGGDN-------ALG--RN--YTEIP-DSLFGGMQD--------
---------------------PLRDNLFS-GLM----------------------RGPT-
--SVGG--I-------------------SKHKTSEKQDST--------------------
------------------------------------------------------------
------------------------------------------------------S-----
--V-----------------PRVMHHSS-----HGSLPRG----P----V----------
PVPFPF----------PAPTS-AAPMTNAPS------AT---------SKS---------
-QSRARSSG-------------------IQGIP----ALTSAES--------------P-
-------EQSKTD---KT-------FQNL-----VDDPQ-----Q--------QE-----
------------------------EMNNGS---RF------------------T------
GNMLQ-LLV--QNP-HLAAQM---------------------------------------
------------------------------------------------------------
----------------------------MLFMGSPQL--------YEQMR---QQLP--T
ILQQ----MQLSD-------LLLALAN-----------PKA---SQA---LLQI------
---EQG-LQMLST-----------EAPALLP---WLTPYLWGLGR---------------
------------------------------------------------------------
-----------NAFPETATA--GTQSK------------DSSSMPTRGKSDA---RYQPI
A--------------I---LQRLQ-----ALA-G-G------------------------
--YS---------------------------------------------------QQMQP
PEV--RFRPQMERLRAMGFRNQNANLQALIATEGDTSAAVRRL
>Z_1_Macropus_eugenii_ABQO020179153.1 ..
IRVLVKTPNA---QEEFVVSDDT-----------------TVSQFKEAISAQ-------F
KCNVD-----QLVLVFVGRILKDQ-DT-LYQR--------GILDGYTVHL-VIKSKNGPP
TQ--------------LSGPHGSPA-LES-------------------------------
------------------------------------------SPREGI---------GK-
VVA--SGGRQ--------------------------------------------------
SS----CPS--RNT-TSP-VPP-------------IGA-E----KPKVPCQV--------
--PQPHTT--HTPERMAQ-MLESPV--------IQ-QLLSN-TELMRQLIM----DHPE-
V--QQLMKQNP------EVGH-ILDNSEILRHTLD--LARNPA-MMQE--MIQRPDMPRT
PEGF------WGNETNPGGDN-------ALG--RN--YADLP-DSLFGSIQD--------
---------------------PLRENLFS-ELM----------------------GG--A
S-SLGGTSK-------------------SKCPEMQDSTPI--------------------
------------------------------------------------------------
------------------------------------------------------PH--LM
KNP-----------------SQGPPPSGPVPAPAAAKASV----P---------------
AATSKA----------LG-------------------------------RA---------
-HSCGIQ----------------------S-IP----ALTSSEP--------------P-
-------EQRKP----------------K-----KAFQNMVDDPQ--------QQ-----
------------------------EEMNSGI--RF------------------T------
GNMLQ-LLV--QNP-HLAAQM---------------------------------------
------------------------------------------------------------
----------------------------MLFMGSPQL--------YEQMR---QQLP--T
ILQQ----MQLSD-------LLLALAN-----------PKA---SQA---LLQI------
---EQG-LQMLST-----------EAPALLP---WLTPYLWGLGR---------------
------------------------------------------------------------
-----------NAFPETGPA--GAQGK------------EASGFPGRGKTDT---RYQPL
A--------------I---LQRLQ-----ALA-G-G------------------------
--YS---------------------------------------------------QQMQP
PEV--RFRPQMERLRAMGFRNHNANLQALIATEGDTSAAVRRL
>CF_2_Monodelphis_domestica_AC225296.2 ....
ITVTTKTPQE---RQEFTLAENC-----------------SVREFKEQISKR-------L
NYDVN-----RLVLIFTGKILRDQ-DT-LNQR--------GVLDGTTVHL-VVRYRFPGF
TR--------------SCHTPATPA-SPPMSGTH--------------------------
------------------------------------------ATSNQPL--------PG-
SNI--PGSSP-----------------------------------------------SSV
AS----GL---LAR-LGR-IAR-------------GSP-DL--ADFLGHLTQ--------
-----LLM--AVPEAVVQ-FLDDPS--------IQ-GLLGE------NPSS----TNPSP
GTGPGRLIGQP------QHAP-----PAHTAETVPE-ALRSPA-LLRELLMLRADERGLG
-A----------LKAVPGGDN-------ALR--QV--YADIQ-QLMLTVPAS--------
--------------------------SPRAKGPASL-------------------SGPSN
SSPA------------------------AGTLRLGNMWPGT-------------------
------------------------------------------------------------
------------------------------------------------------QG---R
VLG-----------------TPSRGNS-----------------Y----S----------
TSMPNLFMGLGPG------SHD-V-SP----------TV---------GKD---------
------------------------------------------------------------
----------------------------------------------------SLP-----
-------------------------GPS-IPSTSA------------------L------
RNALH-ALH--QNP-ALLHQL---------------------------------------
------------------------------------------------------------
------------------------------TTGSPLR-----------------------
--------PRLP--------LLPILTN-----------PRA---LQA---WLQI------
---EQG-LQTLSM-----------EVPGLGP---CLRGS---------------------
------------------------------------------------------------
-----------------GRP--SGGHGV------------GIAGGSNARVST---QQPTL
A--------------V---LQLLQ-----SLA-H-A------------------------
--SP-T-TLQTSPPPPPPQ------------------------------------RSPPP
AEG--RYQQELDQLKAMGFTNRDANLQALIATGGDIHAAIERL
>P_1_Sarcophilus_harrisii_XP_003764838.1 .....
ITVTAKTPQE---RQEFTLAENC-----------------SVREFKEQISMR-------L
NCDVN-----RLVLIFTGKILRDQ-DT-LSQR--------GVLDGTTVHL-VVRNRFPGF
TP--------------SCHLTATP------------------------------------
------------------------------------------ATSNQPI--------PG-
SNS--TGSSP-----------------------------------------------STG
AA----GL---LTR-LGR-IAR-------------GSP-DL--ADFLGHLAQ--------
-----LLM--AVPEAVVQ-FLDDPS--------IQ-GLLGE------TPSS----TNPS-
GTGPGRLMAQP------QTAP-----PAQAAETVPE-ALRSPA-LLRELLMLRADERGLG
-A----------LKAVPGGDN-------ALR--QV--YADIQ-QLMLTVPAS--------
--------------------------APRAKGPASL-------------------SGPSN
SSSS------------------------AGPLRLGNVWPGA-------------------
------------------------------------------------------------
------------------------------------------------------QG---R
VLG-----------------ASTQATSP----------------Y----S----------
SSIPNLYMGLGPG------SQD-M-SP----------TI---------GKG---------
------------------------------------------------------------
----------------------------------------------------ALP-----
-------------------------GPS-APSASA------------------L------
RNALN-VLH--QNP-SLLHQL---------------------------------------
------------------------------------------------------------
------------------------------TAGSPLR-----------------------
--------PRLP--------LLPILTN-----------PRA---LQA---WLQI------
---EQG-LQTLSM-----------EIPGLGP---CLRGS---------------------
------------------------------------------------------------
-----------------GRP--HGGHGG------------GLAGGSNSRVSS---QQPTL
A--------------V---LQLLQ-----ALA-H-A------------------------
--SP-N-ALQTPPPPPP--------------------------------------LPPPP
SEG--RFQQELDQLKAMGFSNRDANLQALIATGGDIHAAIERL
>CF_3_Echinops_telfairi_AC175214.2 ....
IRVSVKTPQD---CQEFIVAENS-----------------SVCYFKKQISKR-------F
HCNTE-----RLVLIFTGKILRDH-DI-LSQR--------GILDGSTVHL-VVRTHAKGP
-T--------------GLRTLPGLP-GHC-------------------------------
------------------------------------------------------------
TNH--SGPSA------------------------------------------------SG
KT----RM---SGR-LGQ-MAR-------------SSP-EL--AVFLGQLTQ--------
-----LLK--ASTESGAQ-SLEGPL--------LQ-GLDIE------KPPN---------
------VSHGP------ETSR-PVQKPESAPKALE--MLQGLI-QRPE--TLQAEKPGLE
-A----------SRTVPDRDK-------ATR--PV--CSDTP-HLLLSLLAP--------
------------------LVASKGHSQDTEPWRGE---A----------------QSSSD
ITPVTCTTSAP-----------------SRPLTHEEGIGIV-------------------
------------------------------------------------------------
------------------------------------------------------AQ---A
KDV-----------------ISDTANPG----------------Y----R----------
TNVLDLHSGQDFP------SQE-S-HQ----------PT---------GKP---------
------------------------------------------------------------
----------------------------------------------------TLT-----
-------------------------GQF-RPSPSA------------------L------
RRALH-VLQ--QNP-SLLHQL---------------------------------------
------------------------------------------------------------
------------------------------ATDSPLQ-----------------------
--------HHIP--------LLPILTN-----------PRA---LQA---LLLI------
---EQG-LQMLSR-----------EVPELAP---CLWNP---------------------
------------------------------------------------------------
-----------------SRR--RGTGGT----------TEPKGEGQGHK--A---GQPAV
S--------------V---LHVLH-----TLA-N-A------------------------
--CS-P-CTQSS-------------------------------------------PSSSL
TEG--HYQQELEQLKAMGFTNGNANLQALIATGGDIYAAIERL
>W_2_Chrysochloris_asiatica_AMDV01212631.1 .....
IRVFVKTPQD---CQEFMLAENS-----------------SVCYFKKQISKR-------F
HCETD-----RLVLIFTGKILRDH-DI-LSQR--------GILDGTTIHL-VVRTRLKVS
-G--------------GLGTLPGPT-GQC-------------------------------
------------------------------------------------------------
PSH--SGPST------------------------------------------------SG
RA----RMLGRLGR-LGR-LAR-------------SSP-EL--MDFVGQLTQ--------
-----LLM--ASSESGVQ-YLEEPL--------VQ-GQENE------KAAT---------
------TSHVP------ETSR-PVQKLESAPKTLE--MLQSPV-QRQE--LLPTGKPELE
-A----------LKAVSGGDN-------AMH--SG--YSDVH-HLMLSTLAS--------
------------------LVASKGHIPDYESWRGK-TNA----------------QSSND
TNPVIPTTSAP-----------------ARPLTQENSAGIH-------------------
------------------------------------------------------------
------------------------------------------------------AQ---A
GGM-----------------ASDLANSR----------------Y----R----------
TNMLDLYSSQEFS------SQE-S-HQ----------ST---------GKS---------
------------------------------------------------------------
----------------------------------------------------TLT-----
-------------------------NQL-RPSPSA------------------L------
HKALH-VLQ--QNP-TLLHQL---------------------------------------
------------------------------------------------------------
------------------------------ATDSPLR-----------------------
--------HHIP--------LLPILTN-----------PRA---LQA---LILI------
---DQG-MQMLSR-----------EVPGLGP---CLWNA---------------------
------------------------------------------------------------
-----------------GRS--RGTGGV----------SEPKGEGQGHKADA---AQPTL
A--------------V---LQFLH-----SLA-N-A------------------------
--CS-Q-STQSS-------------------------------------------LSCPV
TDG--HYQKELEQLKAMGFANRNANLQALMATDGDIYAAIERL
>CG_2_Loxodonta_africana_XM_003421513.1 ....
IRVYVKTPQD---CQEFMLAENS-----------------SVCHFKKQISKR-------L
HCDTD-----RLVLIFTGKILRDQ-DI-LSQR--------GILDGTTVHL-VVRTHLQGS
-V--------------GLGTLSGPT-GHC-------------------------------
------------------------------------------------------------
SNH--SGPSS------------------------------------------------SG
GA----RM---LGR-LGR-LAR-------------RSP-EL--ADFLGQLSQ--------
-----LLV--ASPESVVQ-FLEDPL--------VQ-SLESE------IPVN---------
------VSHVP------ETSR-SVQKPDATPKMLE--ILQSPV-RQQE--FFQAEKPGLE
-A----------LKAVPGGDN-------VVR--PV--CSDIH-HFMLSTLAP--------
------------------LVTSKGHIPGSEPWKGE-ANA----------------HSSTN
PNMVLPTTSAP-----------------ARPLTQRKSTGIV-------------------
------------------------------------------------------------
------------------------------------------------------AQ---G
RGM-----------------ASDQANSG----------------Y----R----------
SGTLNLYSSQDFP------SQE-S-HQ----------PI---------GKP---------
------------------------------------------------------------
----------------------------------------------------TRT-----
-------------------------SQL-RPSPSA------------------F------
HRALQ-ILQ--QNP-ALLYQL---------------------------------------
------------------------------------------------------------
------------------------------ATDSPLR-----------------------
--------HQIP--------LLPILTN-----------PRA---VQA---LIQI------
---EQG-LQILSR-----------EVLGLGS---CLWNT---------------------
------------------------------------------------------------
-----------------GRP--SRAGGG----------PESRGGGHSHRADV---GQPTL
A--------------I---LQLLH-----TLA-N-A------------------------
--CF-Q-STQSS-------------------------------------------LSCPL
SEG--HYQQELEQLKGMGFANHDANLQALMATGGDIHAAIERL
>W_2_Trichechus_manatus_AHIN01136506.1 .....
IRVSVKTPWD---CQEFMLAENS-----------------SVYHFKKQISKH-------V
HCDAD-----RLVLIFAGKFLRDQ-DI-LSQR--------GILDGTTVHL-VVRTHLKGS
-A--------------GLRTLPGPT-GHC-------------------------------
------------------------------------------------------------
TDH--SGPSA------------------------------------------------SG
GA----RM---LGR-LGR-LAR-------------RSP-EV--ADFLGQLAQ--------
-----LLK--ASPESGVQ-FLENPL--------VQ-GLESE------KPTN---------
------VSHVP------ETSR-PVQKPEPAPKTLE--TLQSPE-WRQE--FLQAEKLGLE
-A----------LKVVPGGDN-------AMR--PV--CSDIL-HFMLSTLAP--------
------------------LVVSKGHIPGFEPWKGE-ANA----------------HSSTD
PTMVIPTTSAP-----------------ARPLTQEKSAGIV-------------------
------------------------------------------------------------
------------------------------------------------------AQ---D
RGM-----------------ASDLANSG----------------Y----R----------
SSMLDLYSSQDFP------SQE-T-HR----------PI---------GKS---------
------------------------------------------------------------
----------------------------------------------------TLT-----
-------------------------SQL-RPSPSA------------------F------
HRALQ-ILQ--QNP-ALLHQL---------------------------------------
------------------------------------------------------------
------------------------------ATESPLL-----------------------
--------HHMP--------VLPILTN-----------PRA---VQA---LIQI------
---EQG-LQTLSR-----------EVPGLGP---CLWNT---------------------
------------------------------------------------------------
-----------------GRP--CQAGGA----------PESRGGGQRHRADA---GQSTL
A--------------V---LQLLH-----TLA-N-A------------------------
--CF-Q-SAQSS-------------------------------------------LSCPL
SEG--RYQQELEHLKAMGFANRDANLQALMATGGDIRAAIERL
>W_1_Orycteropus_afer_ALYB01028651.1 .....
IRVCVKTPQD---CQEFMLTENS-----------------RVCHLKKQISKR-------L
HCDID-----QLVLIFTGKILRDQ-DI-LSQR--------GILDGTTVHL-VVRTPLKGS
-G--------------GHGTLPDPT-GHC-------------------------------
------------------------------------------------------------
TNR--SGPLA------------------------------------------------AG
GA----KM---LGR-LGR-LAR-------------RAP-EL--ADILGQLAQ--------
-----LLM--ALPEAGVQ-FLEDPQ--------VQ-GLESK------KSAN---------
------ISHFP------ETSR-TAQKTEPAPKPVE--MLQSPV-RQQE--LLQAEEPGLE
-A----------LKVVPGGDN-------ALC--PV--CSNIQ-HLMVSTLVP--------
------------------LFASKGHIQGSEPWRGE-ANT----------------QSSTN
STMAIPTTSEP-----------------ARPLTQENSAKIV-------------------
------------------------------------------------------------
------------------------------------------------------AQ---A
RAK-----------------ASDMTNSG----------------Y----R----------
T-MLDL--GQDSP------SQK-S-HQ----------PI---------GKC---------
------------------------------------------------------------
----------------------------------------------------TLT-----
-------------------------SRL-RSSASA------------------L------
HKALR-VLQ--QNP-ALLHQL---------------------------------------
------------------------------------------------------------
------------------------------ATGSHLR-----------------------
--------HHMP--------LLPILTN-----------PRA---LQA---LIQI------
---EQG-LQILSR-----------EVPGLAP---CLWNI---------------------
------------------------------------------------------------
-----------------GRP--HGARGA----------LEPKGEGQDHTADT---GRSTL
A--------------V---LQLLH-----TLA-N-V------------------------
--CS-E-SAQSS-------------------------------------------LPCPL
TED--HYQKELEQLKAMGFGDHNANLQALMGTGGDIYAAIERL
>W_2_Elephantulus_edwardii_AMGZ01085158.1 .....
IQVSVKTPQD---CQEFMLADNS-----------------SVCQLKKLISKR-------F
HCDTD-----RLVLIFTGKILHDQ-DI-LSKL--------GIHDGTTIYL-VIRTHLKGT
----------------GLGTLSGST-GHC-------------------------------
------------------------------------------------------------
SNI--SGPSA------------------------------------------------SG
GV----RM---TGR-LGK-LGR-------------NPP-EL--AECFRQLAQ--------
-----LLM--PSPKSRMQ-FLEDPL--------VQ-KQESV------RPAH---------
------ATHVP------ETSR-PVQKFQPASKALE--MLKSPV-WRRG--LFQAVKPGLE
-A----------LKTVPGGNN-------AMH--PI--CSDIQ-HLILSTLAL--------
------------------LVASKGHIPDCELWRGK-TNT----------------QNSID
TTMIIPTTSAP-----------------SSPLTRENIAGFV-------------------
------------------------------------------------------------
------------------------------------------------------AQ---A
RGI-----------------TSGPSSSG----------------Y----R----------
TSLLDL--DQNSL------SQD-N-HQ----------PV---------RKS---------
------------------------------------------------------------
----------------------------------------------------TQS-----
-------------------------SQM-RPSLSA------------------L------
HRALQ-VLL--QNP-ALLRHR---------------------------------------
------------------------------------------------------------
------------------------------ASDSHLR-----------------------
--------SYMP--------LLPILTN-----------PRA---LEA---LVQI------
---EQG-LQILSK-----------EVPGLGP---YLWDT---------------------
------------------------------------------------------------
-----------------SIP--GVARRT----------PQPQSEREGHGPDI---EQPTL
A--------------V---LQLLH-----TMG-N-F------------------------
--YS-Q-SPEHS-------------------------------------------LSCPT
SEG--HYQQELEELKAMGFANHDANLQALMATGGDIYAAIEKL
>ANI_1_Daubentonia_madagascariensis_AGTM011679751.1 .
IRVSVKTPQD---CQEFMLAENS-----------------SIHHFKKQISKR-------L
HCDAD-----RLVLIFTGKMLRDQ-DI-LSQC--------GILDGTTVHL-VVRTHLKGP
-G--------------SLKTLPGPT-GHG-------------------------------
------------------------------------------------------------
THR--SEPSA------------------------------------------------SE
GT----GM---LAR-LGR-LAR-------------SSP-DL--GDFFGQLAQ--------
-----LLM--AAPESLVQ-FLEDPL--------VQ-GLASE------KPAN---------
------ASHVL------ESSR-PVQKHEPALKALE--TLQNST-RQQE--LLQADKRRLV
-A----------LKAVPGGDN-------AMR--PV--CSDMQ-KLMLSTMAL--------
------------------LVASKDYTSSSESCGGK-ANA----------------HNSTD
TTTTIPTTSAP-----------------AKPLAQEVSAGAA-------------------
------------------------------------------------------------
------------------------------------------------------AQ---V
KGM-----------------ASNPTNAG----------------C----R----------
TGMPDLYSGQDLP------SQD-C-QH----------PI---------EKA---------
------------------------------------------------------------
----------------------------------------------------TVT-----
-------------------------SQL-RPSPSV------------------L------
RKALH-VLQ--QNP-ALLHQL---------------------------------------
------------------------------------------------------------
------------------------------ATGSPLR-----------------------
--------HHMP--------LLPILTN-----------PRA---LQA---LIQI------
---EQG-LQILSK-----------EVPGLGL---FLWDP---------------------
------------------------------------------------------------
-----------------ERP--RGARRV----------PEIRGGRKGHRADP---GQPTL
A--------------V---LQLLH-----ALA-N-A------------------------
--CS-Q-STQSSL------------------------------------------PSALL
TEG--RYQQELEQLKAMGFADHDANLQALMATGGDIHAAIERL
>CF_2_Microcebus_murinus_AC172705.2 ....
IRVSVKTPQD---CQEFMLAENS-----------------SIHHFKKQISKR-------L
NCDTD-----RLVLIFTGKMLRDQ-DI-LSQC--------GILDGTTVHL-VVRTRLKGR
-A--------------SPRTMPGPT-GHC-------------------------------
------------------------------------------------------------
THR--SEPPA------------------------------------------------SE
CA----VM---LAR-LGR-LSR-------------SSP-DL--ADFFGQLAQ--------
-----FLM--AAPEPVVQ-FLEDPL--------IQ-GLASE------KPAN---------
------ASRVP------ESSR-PVQKHEPALKALE--TLQNST-RQQE--LLQADKQRLV
-A----------LKAVPGGDN-------AMR--PV--CSEMQ-KLMLSTVAL--------
------------------LVASKDYISSSESCRGK-PNA----------------HNSTD
NTT-ILTTCAP-----------------VKPLAQEVSAGVA-------------------
------------------------------------------------------------
------------------------------------------------------AQ---V
KGM-----------------ASNRANAG----------------C----R----------
TGMPDLYSGQNLP------SQD-Y-QH----------PI---------EKA---------
------------------------------------------------------------
----------------------------------------------------TLT-----
-------------------------SQL-RPSPSI------------------L------
PRALH-VLQ--KNP-ALLHQL---------------------------------------
------------------------------------------------------------
------------------------------ATGSPLR-----------------------
--------HHMP--------LLPILTN-----------PRA---LQA---LIQI------
---EQG-LQILSK-----------EVPGLGL---VLWDP---------------------
------------------------------------------------------------
-----------------DRP--RGTRRV----------PEIRGGRQGDRARP---RDPTL
A--------------V---LQLLH-----ALA-N-A------------------------
--CS-Q-STQSSL------------------------------------------PSSLL
TEG--RYLQELEQLKAMGFADRDANLQALLATGGDVHAAIERL
>CF_2_Otolemur_garnettii_AC147933.2 ....
IRVSVKTPQD---CQEFMLAENS-----------------SIHHFKKKISTR-------L
QCNSD-----QLVLIFTGKMLRDK-DI-LSQC--------GILDGSTVHV-VVK------
------------------------R-GHY-------------------------------
------------------------------------------------------------
THR--SEPSA------------------------------------------------AE
GA----GM---LTR-LGQ-LVR-------------SSP-DL--ADFFGQLAQ--------
-----LLT--AAPESVVQ-FLEDPG--------IQ-GLASE------KPAN---------
------ASHVP------ESSR-PVQKLEPALKALE--TLQNSI-QQQE--LLQADKRRLE
-A----------LKVVPGGDN-------AMR--PV--CSDIQ-KLMLSTMAL--------
------------------LVASKDYISSSESCRGK-ANA----------------HNSTD
TTTTTLTTPVP-----------------AKPLVQEVSAGVT-------------------
------------------------------------------------------------
------------------------------------------------------AQ---V
KGM-----------------ASNQANAG----------------C----K----------
TGMPDSCSG-HLP------SQD-C-QH----------PT---------DKA---------
------------------------------------------------------------
----------------------------------------------------TVT-----
-------------------------SQL-RTSPSV------------------L------
RRALQ-FLQ--QNP-ALLRQV---------------------------------------
------------------------------------------------------------
------------------------------ETGSPLR-----------------------
--------HHLP--------LLPILTN-----------PRA---LQA---LIQI------
---EQG-LQILSK-----------EVPGLGL---FLWHP---------------------
------------------------------------------------------------
-----------------DRP--RGARGV----------HEIRGSRQGHRVDR---GQSSS
A--------------V---LQLLH-----ALA-N-T------------------------
--CS-Q-TTQSSL------------------------------------------SSSLL
AEG--RYQQQLEQLQAMGFADRDANLQALKATGGDIHAAIERL
>ANI_1_Tarsius_syrichta_ABRT010093488.1 .
IRVSVKTPQD---HQEFILAENS-----------------SIRHFKKLISKR-------L
HCDTD-----RLILIFTGKLLRDR-DI-LSQC--------GIHDGTTVHL-VMRNRLKES
-A--------------NPGTLAGPT-GHY-------------------------------
------------------------------------------------------------
THC--SEPSA------------------------------------------------SE
GV----GM---LAR-MSQ-VAR-------------SLP-DL--ANLFGQMTQ--------
-----PLM--VVLEPVVQ-LLEDPV--------FQ-GLVSD------KAAN---------
------ASPVP------ESSR-PVQRSEPALKVLE--TLQNLA-RQQE--LLQADKQRLE
-E----------SKAVPGGDN-------VMR--PV--CSDIQ-QIMLFTMAL--------
------------------LVAFKYHIPGTESCRGK-AND----------------HHSTD
TTTIISTPSEP-----------------ARPLAQEVSAGVI-------------------
------------------------------------------------------------
------------------------------------------------------AQ---V
RGA-----------------TSNQVNSG----------------C----R----------
TGMQDLYSGQELP------SQD-S-QQ----------PM---------EKA---------
------------------------------------------------------------
----------------------------------------------------TLT-----
-------------------------SQL-RPSPSV------------------L------
RRTLH-GLQ--QNP-SLLHQL---------------------------------------
------------------------------------------------------------
------------------------------ATGSPLR-----------------------
--------HYMP--------LLPILTN-----------PRA---LQA---LIQI------
---GQG-LQTLSK-----------EVPGLAP---FLWNP---------------------
------------------------------------------------------------
-----------------VRH--RGTRGV----------PENRGGRQGHRPDP---GQSTL
A--------------A---LHLLH-----APG-N-A------------------------
--CS-Q-FTQSSL------------------------------------------SSTLL
TER--RYQQELEQLNALGFEDRDANLQALMATGGDIHAAIEKL
>CF_3_Tupaia_belangeri_AC212547.2 ....
IRVSVKTPQD---CQEFMLAENC-----------------SVHHFKKQISKR-------F
HCDTD-----RLVLIFTGKILRDQ-DI-LNQR--------GILDGTTVHL-VVRTRLKES
-A--------------SPGTLPGLT-GHC-------------------------------
------------------------------------------------------------
THR--AEPSA------------------------------------------------SE
GA----GL---LVR-LGR-LAR-------------SSP-DL--ADFFGQLAQ--------
-----FLI--AAPESAVQ-FLEDSQ--------VQ-SVANE------KPAN---------
------SNHVP------ESSR-PVQKREPAFKALE--TLQNPA-R-QE--LSQPDKKRLE
-A----------LKAVPGGDN-------AMRPGPV--CSNIQ-QLMLSTLAL--------
------------------LAASKDYISGSESHRGE-ASS----------------HNGTD
TTTAIYSTSAP-----------------ARSLAQEISAGIV-------------------
------------------------------------------------------------
------------------------------------------------------GQ---V
RSM-----------------TSHKTNSA----------------C----R----------
TGIPDLYSGQDLP------SQD-S-QQ----------PI---------EKG---------
------------------------------------------------------------
----------------------------------------------------TST-----
-------------------------SQL-RPSPSV------------------L------
RRALH-VLQ--QNP-TLLHQL---------------------------------------
------------------------------------------------------------
------------------------------ATGSPLR-----------------------
--------HRMP--------LLPILTN-----------PRA---LQA---LIQI------
---EQG-LQTLSR-----------EVPGLGP---VFWYP---------------------
------------------------------------------------------------
-----------------AGP--RGARGI----------SETRGERQGNRTDP---VQPTL
A--------------V---LQLLQ-----ALS-L-A------------------------
--CS-Q-PTQSSV------------------------------------------SSSFL
NEG--RYQKELEHLKAMGFANHDANLQALMATGGDVHAAIERL
>CF_1_Ochotona_princeps_AC234508.2 ....
VRVSVKTPKD---CQEFMLAENS-----------------SVYHFKKEISKR-------I
HCDTD-----RLALIFNGKILRDQ-DI-LSQR--------GIHDGATVHL-VVRTHSKGL
-A--------------GSRTLSRPT-GPT-------------------------------
------------------------------------------------------------
-HR--SEPSA------------------------------------------------SE
GA----GT---LAM-MGQ-LAR-------------SSP-GL--ADLFGQLTQ--------
-----LLT--ATPESAVH-FLEDPL--------VQ-RLATE------KPVN---------
------VSHVP------ESSK-PKQKPESAFKRLE--TLQNPA-QKQP--LLQADRQKLE
-A----------LKVVPGGDN-------ALR--PT--CSDVQ-QFMISTLAL--------
------------------LAASKGHSLGLESCRGE-LNT----------------QNSAD
TNTTIPTTSAH-----------------ARPLPREVSARVD-------------------
------------------------------------------------------------
------------------------------------------------------TQG--I
RCM-----------------TSNQTNAG----------------C----M----------
AGMQGLSSSQDAP------SQE-S-EH-----------M---------EKV---------
------------------------------------------------------------
----------------------------------------------------TPT-----
-------------------------SPP-KFSPSA------------------L------
CQILH-VLQ--QNP-ALLHQP---------------------------------------
------------------------------------------------------------
------------------------------ATGIPLR-----------------------
--------HHMP--------LLPILTN-----------PRA---LQA---LMQI------
---EHG-LQTLSR-----------EVPGLAP---VLWDPARLWDL---------------
------------------------------------------------------------
-----------------ARP--RGAKGI----------PEIRIGRQGYREDP---VQPTL
V--------------I---LHLLR-----ALA-N-S------------------------
--YS-Q-AIQSSL------------------------------------------SSSLL
TEG--LYLQELEQLKALGFANHDANLQALMATGGDIYAAIEKL
>CF_3_Oryctolagus_cuniculus_AC164497.2 ....
IRVFVKTPQD---CQEFMLAENS-----------------SVYHFKKEISKR-------L
HCDID-----RLALIFTGKILRDQ-DI-LSQR--------GILDGTTVHL-VVRTHLKGL
-T--------------GPRTLSGPT-GPT-------------------------------
---------------------------------------------------------GP-
IHR--PEPSA------------------------------------------------SE
GT----GA---LAM-LGQ-LAR-------------SSP-DL--ADLFGQLTQ--------
-----LLM--AAPGSVVQ-FLEDPL--------VQ-SLASE------KPVN---------
------ASHVP------ESSK-PKQKHESAFKALE--TLQNPV-QQQA--FLQADRQRLE
-A----------LKAVPGGDN-------AMR--PV--CSDIQ-QLMLSTLAL--------
------------------LSASKGHSLGSESCRGE-AST----------------KNSAD
SNTTMPTASAH-----------------AKTLVREVSARVD-------------------
------------------------------------------------------------
------------------------------------------------------AQ---V
REM-----------------ASNQPNSG----------------C----R----------
TGAQDLNSSQDLP------TQD-S-QQ-----------M---------EKV---------
------------------------------------------------------------
----------------------------------------------------TPT-----
-------------------------SQL-KLSPSV------------------L------
CQVLN-TLE--HSP-ALLHQL---------------------------------------
------------------------------------------------------------
------------------------------AAVSPLR-----------------------
--------HHMP--------LLPILTN-----------PRA---LQA---LMQI------
---EQG-LQILSR-----------EVPGLRP---FLWNPAILGDP---------------
------------------------------------------------------------
-----------------ARS--RRAIGI----------LETGAGRQGHREDP---VQSTL
V--------------I---LQLLH-----ALA-N-S------------------------
--YS-Q-VIQSSL------------------------------------------SSSLL
TAD--LYQQELEQLKALGFANHDANLQALIATDGDIYAAIERL
>CF_3_Cavia_porcellus_AC182324.2 ....
IRVSVKTPQD---CQEFLISENS-----------------TVRHFKKQISKR-------F
HCDTD-----RLVLIFTGKILRDQ-DI-LGQR--------CIHDGDTVHL-VVRSRLKGL
-V--------------SPITLPNAT-DHC-------------------------------
------------------------------------------------------------
THR--SEPST------------------------------------------------SE
TS----GM---LAR-LGR-LAR-------------TSP-EL--ADFFGQLAQ--------
-----LLT--TAPECVVH-FLEDPL--------IQ-GLASE------KQTI---------
------ASHIP------EPSR-PAQKHDSTLKTLE--TLQKPA-RQQE--LLEASKQKLE
-A----------LKAVPGGDN-------AMR--PV--SSDVQ-QFMLSTLAL--------
------------------LITSKDYNSGSEACRGE-ANV----------------HSSSD
TTTTIPTTSAP-----------------ARPLVPEVSVGAF-------------------
------------------------------------------------------------
------------------------------------------------------TQ---G
RGV-----------------ALNQASSG----------------C----K----------
NGMPVLYLGQDLP------SQD-T-QQ----------PV---------EKA---------
------------------------------------------------------------
----------------------------------------------------YLT-----
-------------------------NQL-RPLPSL------------------L------
CQALH-VLQ--QNP-TVLRQL---------------------------------------
------------------------------------------------------------
------------------------------SN-SPLR-----------------------
--------RHIPL-------LLPILTN-----------PRA---LQA---LIQI------
---EQG-LQILFR-----------EVPGLRP---FLQDS---------------------
------------------------------------------------------------
-----------------ARL--HGARRV----------PESRGRRQGHREDP---MQPTL
A--------------V---LQLLH-----ALA-N-A------------------------
--CS-L-STQLPL------------------------------------------FSSLL
TES--RYQQELEQLKALGFANRNANLQALITTNGDIPAAIEKL
>CF_3_Ictidomys_tridecemlineatus_AC193742.2 ....
IRVSVKTPRD---CQEFLLAEDS-----------------SVRHFKKQIAER-------R
HCDID-----RLVLIFTGKILRDQ-DI-LSQR--------GILDGTTVHL-VVRTRLKGL
-A--------------IPGAMPGTT-GHS-------------------------------
------------------------------------------------------------
THR--SEPLA------------------------------------------------SE
GA----SM---LTR-LGR-LAR-------------SSP-DL--ADFFSQLTQ--------
-----LLM--TAPECVVQ-FLEDPL--------IQ-SLENE------KQAN---------
---HVPGNHVPGNHVP-ESSR-PVQKHDPALKTLE--TLQKRA-QQQE--LLEAGKQRLE
-A----------LKAEPGGDN-------AMH--PV--CSDLQ-QLMLSTLAL--------
------------------LVVSKGHISGSESCKGE-TNA----------------HGNSD
IPTTIPTASVP-----------------ARPLEQEVSTGVV-------------------
------------------------------------------------------------
------------------------------------------------------TQ---V
RGM-----------------ASNQASSG----------------H----R----------
TGIQDIHSGQEPL------SQD-S-QQ----------FI---------EKN---------
------------------------------------------------------------
----------------------------------------------------SLP-----
-------------------------NQL-RPSPSI------------------L------
RGLLY-ALQ--QNP-SLLHQM---------------------------------------
------------------------------------------------------------
------------------------------TTGSPMH-----------------------
--------HQIP--------ILSILTN-----------PRA---LQA---LIQI------
---EQG-LQILSR-----------EVPALGP---FLRDP---------------------
------------------------------------------------------------
-----------------ARP--RGARGV----------AENRG----HRENS---VQPTL
A--------------V---LQFLH-----ELV-H-A------------------------
--CS-Q-STQSSL------------------------------------------SSYLA
TEG--RYHQELEQLKALGFANHDANLQALMATDGDIYAAIERL
>1_Cricetulus_griseus_EGW07346.1 .....
IRVSVKTPQD---CQEFLLAENS-----------------SVLRFKKQISKY-------L
HCDTD-----RLVLIFSGKILRDQ-DI-LSQR--------GILDGSTVHV-VVRTRLKGS
-V--------------CTGGLAGPT-VHC-------------------------------
------------------------------------------------------------
THR--PEPPT------------------------------------------------SD
SA----GV---LVR-LGR-LAR-------------TSP-DL--GDFFSQLVQ--------
-----LLT--TAPESVVQ-FLEDPL--------IQ-GLANE------KQGN---------
------GLHVP------ESSK-SVQKRDPALKFPE--TFQKPG-RQQE--VLQEHKQRLE
-A----------PKAVPGGDN-------ALR--PG--CSDIH-QIMLSTLAL--------
------------------LVASRGHISGSEMCRGEATNA----------------HCSSD
PSTTIPA----------------------RLLAQEVSTGGV-------------------
------------------------------------------------------------
------------------------------------------------------TQ---V
KGI-----------------LASQAISG----------------C----R----------
PGILDLHLGSDFP------FQE-N-QQ----------LV---------EKA---------
------------------------------------------------------------
----------------------------------------------------PPV-----
-------------------------GHP-RPSPSA------------------L------
CRALN-ILQ--QNP-ALLHQL---------------------------------------
------------------------------------------------------------
------------------------------ATGSPLL-----------------------
--------HHMP--------LLPILTN-----------PRA---LQA---LLQI------
---EQG-LQILSR-----------EVPELEP---FLWDS---------------------
------------------------------------------------------------
-----------------AKP--CGATGA----------PETRGRRQTHREDT---SQHSL
A--------------Y---QH--H-----SLA-N-V------------------------
---------QTAL------------------------------------------SLPLL
NEG--RYQQELEQLKALGFTNHDANLQALIATDRDIHAAIERL
>CG_1_Rattus_norvegicus_AC105631.4 ....
IRVSVKTPQD---CQEFFLAENS-----------------NVHRFKKQISKY-------L
HCDTD-----RLVLIYTGKILQDQ-DI-LSQR--------GILDGSTVHA-VVRSRLKGS
-A--------------CTGTLAGPT-GHC-------------------------------
------------------------------------------------------------
THR--SEPS---------------------------------------------------
------------VK-LGR-LAR-------------SSP-DL--ADFFSQLVQ--------
-----LLP--AAPESVVQ-FLEDPL--------IQ-GLANE------KQAN---------
------GVHIP------ESSK-TVQKRDPALKFPE--TFQKPV-QQQE--VLQEHKQRLE
-A----------LKAVPGGDN-------AMH--PS--CSDIQ-QAMLSTLAS--------
------------------LVASKGHISGSDLCRGEANNA----------------HSSLD
T-TTIPATSAP-----------------VRTLAQEVSTGGV-------------------
------------------------------------------------------------
------------------------------------------------------TQ---V
KGL-----------------VSSQAGSG----------------C----R----------
QGMLDLHPSSETP------SQE-S-QQ----------PV---------EKV---------
------------------------------------------------------------
----------------------------------------------------PLT-----
-------------------------NQL-RLSPSV------------------L------
RRALT-VLQ--QNP-SLAHQL---------------------------------------
------------------------------------------------------------
------------------------------ATGSPLL-----------------------
--------HHIP--------LLPILTN-----------PRA---LQA---LLQI------
---EEG-LMILSR-----------EVPELGP---LFRES---------------------
------------------------------------------------------------
-----------------AKP--RGARGA----------QETRGRRQAHREDT---SQHSL
A--------------F---LQLFH-----SLA-S-A------------------------
--CS-Q-STQTAL------------------------------------------PASPF
TED--RYQQELEELKALGFANHDANLQALVATDGDIHAAIEKL
>CG_2_Mus_musculus_AC123830.5 ....
IRVSVKTPQD---CHEFFLAENS-----------------NVRRFKKQISKY-------L
HCNAD-----RLVLIFTGKILRDQ-DI-LSQR--------GILDGSTVHV-VVRSHLKGS
-A--------------CTGTLVGPT-GQY-------------------------------
------------------------------------------------------------
THR--SEPS---------------------------------------------------
------------AK-LGR-LAG-------------TSP-DL--ADFFSQRVQ--------
-----LLP--AAPESVVQ-LLEDPL--------IQ-GLANE------KHAN---------
------GVHIP------ETSK-TVQKRDPALKFPE--TLQKPA-QSQE--VLQEHKQRLE
-A----------LKAVPGGDN-------AMH--PS--CSDIH-QVMLSTLAL--------
------------------LVASKGHISALELCRGETNNA----------------HSSSD
P-TTIPATSPL-----------------VRTLAQEVSTGGV-------------------
------------------------------------------------------------
------------------------------------------------------SQ---V
KGI-----------------VSSQASLG----------------C----R----------
PGMLDLHSGSDIP------CQE-S-QQ----------PL---------EKV---------
------------------------------------------------------------
----------------------------------------------------PLT-----
-------------------------CQP-RLSPCV------------------L------
RLALT-VLQ--QNP-SLAHQL---------------------------------------
------------------------------------------------------------
------------------------------ATGSPLL-----------------------
--------HHLP--------LLPILTN-----------PRA---LQA---LLQI------
---EEG-LQILSR-----------EVPELGP---LFRDS---------------------
------------------------------------------------------------
-----------------AKP--RGARGA----------QETRGRRQAHREDT---TQHSL
A--------------F---LQLFH-----SLA-R-A------------------------
--CS-Q-SSQTAL------------------------------------------PTSLF
TEG--RYQQELEELKALGFANRDANLQALVATDGDIHAAIEML
>W_2_Condylura_cristata_AJFV01042234.1 .....
IRVSVKTPQD---CQEFMLAENS-----------------SVRHFKKQISKR-------L
HCDTD-----RLVLIFMGKILRDQ-DL-LSQR--------GILDGTTVHL-VVRTHLKGA
LP--------------TPGTLPGPA-GPG-------------------------------
------------------------------------------------------------
PHR--ADTSS------------------------------------------------SD
SA----GM---LAR-LGR-LVR-------------CSP-DL--ADFLGQLIQ--------
------LM--STPESVVQ-SLEDPL--------VQ-GLASE------KPAN---------
------VSHVP------ESSK-PVQKTEPSSKVLR--TLHNPA-WQQD--LLQANKQRLE
-A----------LKTVPAGDS-------AMP--AV--CSDIQ-QLMLSTLAP--------
------------------LVASKGHSPGSEPCRGE-ANA----------------HSRTD
TIT-VPSTASAA----------------SRPLAQEIRQEVSAGLA---------------
------------------------------------------------------------
------------------------------------------------------VQ---A
RGT-----------------VSSQANSG----------------F----R----------
NGMPDF--DQESP------TQE-S-QE----------PI---------GKA---------
------------------------------------------------------------
----------------------------------------------------ALT-----
-------------------------SQQ-RPSPCA------------------L------
HRALH-VLQ--QNP-ALLHHL---------------------------------------
------------------------------------------------------------
------------------------------TTGSPLR-----------------------
--------HHIP--------LLPILAN-----------PRA---LQA---LLQI------
---EKG-LQILAR-----------EVPGLGI---YLWGT---------------------
------------------------------------------------------------
-----------------GRP--RGTRRA----------PETGSRGQAHRADP---LPPTL
A--------------V---LQLLH-----ALA-S-A------------------------
--CS-Q-FAQCPP------------------------------------------SS---
AEV--SYQQELEHLKAMGFDNHDANLQALMATGGDIHAAIERL
>CF_2_Choloepus_hoffmanni_AC231567.2 ....
IRVSVKTPQD---CQEFMLAENS-----------------SVRHFKKQISKR-------L
HCDTD-----RLVLIFTGKILRDQ-DI-LSQR--------GILDGAVVHL-VVRSHLKGS
-A--------------GLGTVRVST-GHC-------------------------------
------------------------------------------------------------
TSH--SGS--------------------------------------------------SV
GN----GM---VAR-LSR-LVR-------------GSP-EL--ADFLGQLAQ--------
-----LLM--AAPESEVQ-FLEDPL--------VQ-GLASE------KPAN---------
------ASHIP------ESSR-PGQKSEPAPKALD--TLQSQA-QEQE--LLQADKQGLE
-A----------LKVVSGGDN-------AMR--PV--CFDIQ-QVILSTLAA--------
------------------LATSKGHCPGSEPWRGE-TKT----------------HSSSD
AAATIPTTSAP-----------------ARPLVSEGSTAII-------------------
------------------------------------------------------------
------------------------------------------------------TQ---A
RGK-----------------ASEKANSR----------------C----R----------
TNMPDLNSGQDLP------SHY-S-QQ----------FS---------GKG---------
------------------------------------------------------------
----------------------------------------------------TLT-----
-------------------------NQL-RPSPSA------------------L------
YRALH-ILQ--QNP-TLLHQL---------------------------------------
------------------------------------------------------------
------------------------------ATGSPLR-----------------------
--------HPMP--------LLPILTN-----------PRA---LQA---LIQI------
---EQG-LQILSR-----------EVPGLGP---YLWGP---------------------
------------------------------------------------------------
-----------------GRP--RGARGA----------FELRGRRQGHRADP---VQPTL
A--------------V---LQLLH-----TLA-N-A------------------------
--CT-L-SMQSSL------------------------------------------PPNLF
TEG--CYQQELEQLKDMGFANSDANLQALNETGGDIHAAIERL
>CF_2_Dasypus_novemcinctus_AC173957.2 ....
IRVSVKTPQD---CQEFMLAENS-----------------SVRHFKKQISKR-------L
HCDTD-----RLVLIFTGKILRDQ-DI-LSQR--------GIFDGATVHL-VVRTRLKVS
-A--------------GLETVLGPT-DHC-------------------------------
------------------------------------------------------------
TNH--SGPSV------------------------------------------------SR
GI----RM---LAR-LSR-MVR-------------SSP-DL--ADFLGHLAQ--------
-----LLM--AAPESVVQ-FLEDSV--------VQ-GLASE------KTAN---------
------ASHVP------ESSK-SGQKSEPVAKALD--TLQSPA-RQQE--LLQADKREIE
-A----------FKVVPGGDN-------AMR--PG--CSDIQ-HFMLSTLAP--------
------------------LFASKGHCSGSEPCREE-AKA----------------PSSSD
TATTIPTNSVP-----------------SRPLVQEGSAVII-------------------
------------------------------------------------------------
------------------------------------------------------TQ---A
RGM-----------------ALDKANSG----------------C----R----------
TGMSDLYSGQDLP------SHD-S-QQ----------SS---------GKA---------
------------------------------------------------------------
----------------------------------------------------TLM-----
-------------------------NNL-RPSPSA------------------L------
RRALH-VLQ--QNP-TLLHQL---------------------------------------
------------------------------------------------------------
------------------------------ATGNPLR-----------------------
--------HHIP--------LLPILTN-----------PRA---LQA---LIQI------
---EQG-LQVLSR-----------EVPCLGP---CLWDS---------------------
------------------------------------------------------------
-----------------GRQ--CRDGGA----------FESRGGRQGHRADP---VQPTL
A--------------V---LQLLH-----TLA-N-A------------------------
--CS-L-STQSSL------------------------------------------PPTLL
TDG--CYQKELEQLKAMGFDNRNANLQALIATGGDIHAAIERL
>CF_2_Atelerix_albiventris_AC174411.1 ....
IRVSVKTPQG---CQEFLLSKNC-----------------SVHHLKKQISKH-------L
HCDTD-----RLVLIFTGKILRDQ-DI-LCQR--------GIHDGTTVHL-VVRTHLKGP
PP--------------SPGALPGPT-ESG-------------------------------
------------------------------------------------------------
NQH--PEVPT------------------------------------------------SE
GT----CM---LSR-LGR-LVR-------------SSP-DL--ADFFCQLAQ--------
-----LLM--STPETVVQ-FLEDSL--------VQ-GMASE------KPAN---------
------ASHVP------ESSR-PGQKAELALKVPE--TVQSTA-RHQD--IQQTDKRGLD
KS----------LKAVPSGDN-------AMR--PI--CSDVQ-QLMLTTLAP--------
------------------MVPSKGHSVGPEAGRGE-CNA----------------YRSVE
TATTIPTAVTP-----------------TRIFLPEVSAGAG-------------------
------------------------------------------------------------
------------------------------------------------------TQ---P
KGM-----------------ASKQANAG----------------C----K----------
NGVLLSNTGQDAP------SQD-S-QK----------SK---------GKA---------
------------------------------------------------------------
----------------------------------------------------PGT-----
-------------------------CQR-RPSPSA------------------L------
RRALH-VLQ--QNP-SLLHKL---------------------------------------
------------------------------------------------------------
------------------------------ATGSPLR-----------------------
--------HHIP--------LLPILTN-----------PRA---LQA---LIQI------
---EKG-LQVLSK-----------EVPELGP---YLWTP---------------------
------------------------------------------------------------
-----------------GRP--ERAKGT----------RETR---QDRGTDS---VQPAL
A--------------V---LQLLH-----ALA-N-A------------------------
--CS-P-STQQS-------------------------------------------SPPLL
AEG--CYQQELEHLKAMGFDNHDANLQALKASSGDIHAAIERL
>H_2_Sorex_araneus_AC167094.1 .....
IRVSVKTPQD---CQEFMLAENS-----------------SVRHFKKQISKR-------L
HCDTD-----RLVLIFTGKILRDQ-DI-LSQR--------GVLDGATVHL-VVRTRMKGT
QP--------------SAGSQPGPT-CPC-------------------------------
------------------------------------------------------------
TQR--TESST------------------------------------------------SE
SV----SV---LAR-LGR-LVR-------------NSP-DL--ADFLAQLGQ--------
-----LLM--TAPESVLQ-FLEDPL--------VQGGVASE------KPAH---------
------TSHAP------ESSR-TLQKPEPTLKTPE--TLQSPA-QQQE--LLQAAKPGPE
-T----------LMAVPGGDN-------VTP--QV--CSNMQ-HLMLCTLAQ--------
------------------LVSCKGHNTGSEHCRDE-ASA----------------LSSTD
TPAHIPTAFAP-----------------VKSLVQEIRAGIA-------------------
------------------------------------------------------------
------------------------------------------------------TQ---A
RGV-----------------ASNQTNSG----------------S----R----------
NVMLDF-SGQDSA------SQE-S-QQ----------PM---------EKA---------
------------------------------------------------------------
----------------------------------------------------NPA-----
-------------------------NQL-RPSPSD------------------L------
RRALH-VLQ--QNP-ALLHQL---------------------------------------
------------------------------------------------------------
------------------------------TTGSPLR-----------------------
--------HHIP--------LLPILTN-----------PRA---LQA---LIQI------
---EKG-LQTLSR-----------EVPGLGP---CLWGT---------------------
------------------------------------------------------------
-----------------GRP--HGARGV----------PESRGGGQDHRADP---VQPTM
A--------------V---LQLLN-----ALA-N-A------------------------
--CA-Q-PTQLSL------------------------------------------CSLPL
TDG--RYQQELEHLRAMGFVNHDANLQALIATNGDIHAAIEKL
>CF_2_Bos_taurus_AC224959.1 ....
IRVSVKTPQD---SQEFMLAENS-----------------SIRHFKKQISKR-------F
HCDTD-----RLVLIFTGKILRDQ-DT-LSQR--------GILDGTTVHL-VVRSRGKGI
LP--------------GPSTLPSPA-GHC-------------------------------
------------------------------------------------------------
THH--PDPST------------------------------------------------SE
ST----RM---LAR-LGQ-LAR-------------TSP-EL--ADFFGQLAQ--------
-----LLM--VVPESMGP-SLEDPV--------VQ-GPVSE------KPAN---------
------ASYVP------ESSR-PVPKPEPALKALE--NLQNPA-RQQE--LLQVDKRGLE
-A----------LKAVPGGDN-------AMR--PV--CSDIQ-HLMLSTLAP--------
------------------LVASKGHNPDSEPCRRG-INP----------------HSCPN
ITTTAPTVSIP-----------------ARPLAQEVSAGVA-------------------
------------------------------------------------------------
------------------------------------------------------AQ---A
RAV-----------------ISNQANAV----------------C----R----------
TGLSDLYSGQDLP------SQE-S-QQ----------PI---------GKA---------
------------------------------------------------------------
----------------------------------------------------TPA-----
-------------------------SQL-RPSPSV------------------L------
RRGLH-VLQ--QNP-ALLHQL---------------------------------------
------------------------------------------------------------
------------------------------TTGSPLR-----------------------
--------HHMP--------LLPILTN-----------PRA---LQA---LIQI------
---EKG-LQILSR-----------EVPGLGP---CLWCP---------------------
------------------------------------------------------------
-----------------GRP--HGARGV----------SETRGGGQGHRADP---VQPTL
A--------------V---LQLLH-----ALA-N-A------------------------
--CP-Q-STQSSS------------------------------------------SSCPL
AED--HYQQELEHLKAMGFANRDANLQALMATGGDIHAAIERL
>W_1_Ovis_aries_AMGL01032219.1 .....
IRVAVKTPQD---SQEFMLAENS-----------------SIRHFKKQISKR-------F
HCDTD-----RLVLIFTGKILRDQ-DI-LSQR--------GVLDGTTVHL-VVRSRGKGI
LP--------------SPSTLPSPA-GPC-------------------------------
------------------------------------------------------------
AHR--PDPST------------------------------------------------SE
SA----RM---LAR-LGQ-LAR-------------TSP-EL--ADFFGQLAQ--------
-----LLM--VVPEPTGP-SLEDPV--------VQ-GLASE------KPAN---------
------ASYVP------ESSR-PVPKPEPALKALE--NLQNPA-RQQE--LLQVDKRGLE
-A----------LKAVPGGDN-------AMR--PV--FSDIQ-HLMLSTLAP--------
------------------LVASKGHNPDSEPCRRG-INP----------------HSCTN
ITTTAPTVSTP-----------------ARPLAQDVSAGVA-------------------
------------------------------------------------------------
------------------------------------------------------AQ---A
RDV-----------------ISIQANAV----------------C----R----------
TGLSDL--GQNLP------SQE-S-QQ----------PI---------GKA---------
------------------------------------------------------------
----------------------------------------------------TPA-----
-------------------------SQL-RPSPSV------------------L------
RRALH-VLQ--QNP-ALLHQL---------------------------------------
------------------------------------------------------------
------------------------------ATGSPLR-----------------------
--------HHMP--------LLPILTN-----------PRA---LQA---LIQI------
---EKG-LQILSR-----------EVPGLEP---CLWCP---------------------
------------------------------------------------------------
-----------------VRP--HGARGV----------SETRGRGQGHRADP---VQPTL
A--------------V---LQLLH-----ALA-N-A------------------------
--CP-Q-STQSSS------------------------------------------SSCPL
TED--RYQQELEHLKAMGFANRDANLQALMATGGDIHAAIERL
>CF_2_Vicugna_pacos_AC232828.2 ....
IRVSVKTPQD---CQEFMLEENS-----------------SIHHFKKQISKR-------L
HCDSD-----RLVLIFTGKILRDQ-DI-LSQQ--------GILDGTTVHL-VVRSRVKGT
QP--------------GPGALPGPT-GHC-------------------------------
------------------------------------------------------------
AHH--SEPST------------------------------------------------SE
SA----GM---LAR-LGR-LAQ-------------GSP-DL--ADLLGQLAQ--------
-----LLL--IAPEAVVQ-LSEDPM--------VQ-GLVSE------KLAN---------
------ASHIP------DSSK-PVHKPEPALKALE--NLQNPA-QPPE--LLQADKWGLE
-A----------LKAVPGGDN-------ATH--PV--CSDIQ-HLMLSTLAS--------
------------------LAASKGHGPSSEPSRGG-ANP----------------HSSTN
TNATTVPTAAAP----------------ARPPAQEVRVGVV-------------------
------------------------------------------------------------
------------------------------------------------------AQ---V
RGM-----------------VSNQANSG----------------C----R----------
TGMSDLNSGQDLS------SQE-S-QQ----------PI---------GKA---------
------------------------------------------------------------
----------------------------------------------------TPA-----
-------------------------SQL-RPSPSA------------------L------
RRALH-VLQ--QNP-ALLRQL---------------------------------------
------------------------------------------------------------
------------------------------VTDSPLR-----------------------
--------HHMP--------LLPILTN-----------PQA---LQA---LIQI------
---EKG-LQILSR-----------EVPGLGP---CLRGP---------------------
------------------------------------------------------------
-----------------GRP--HGARGA----------PETRGGGQDHRADP---VQPTL
A--------------V---LQLLH-----ALA-N-A------------------------
--CS-Q-STQSSL------------------------------------------SSCPL
ADS--CYQQGLEHLKAMGFANRDANLQALVATGGDIHAAIERL
>CF_3_Sus_scrofa_CU655947.2 ....
IRVSVKSPQD---CQEFLLAENS-----------------SIRHFKKQISNR-------L
QCDAD-----RLVLIFSGKILRDQ-DL-LSQR--------GILDGTTVHL-VVRTHGRGT
LP--------------APGTLLGPT-LRC-------------------------------
------------------------------------------------------------
APR--AEPST------------------------------------------------WE
-------------R-LCR-LAR-------------SSP-DL--ANFLGQLAQ--------
-----LLT--AMPESAGH-LLEDPM--------VQ-GLANE------KPAN---------
------AGPVP------ASSR-PVQKPGPVLKALG--DRQNLA-QQQE--PLPADRQGLE
-A----------LKAVPGGDN-------AMR--LV--CSDIQ-HLMLSTLAP--------
------------------LVASKGHSPGSEACRGG-ASP----------------HSVTN
TTT-----SAP-----------------ARPLAQEVSTGIA-------------------
------------------------------------------------------------
------------------------------------------------------AQ---A
RGL-----------------VSNQASSG----------------C----R----------
TGASDLYS-----------AQG-S-QQ----------PI---------EKA---------
------------------------------------------------------------
----------------------------------------------------PPA-----
-------------------------SHL-SPPPTA------------------L------
RRAFH-VLQ--RNP-ALLQQL---------------------------------------
------------------------------------------------------------
------------------------------APDSPLR-----------------------
--------HQMP--------PLPILTN-----------PRA---LQA---LIQI------
---EKG-LQILSQ-----------EVPGLGP---CLWGP---------------------
------------------------------------------------------------
-----------------GRP--HGATSA----------SEPRAGGQGPRADP---VQPTL
A--------------V---LQLLH-----ALA-S-V------------------------
--CS-Q-ST---L------------------------------------------SSRPL
TEG--PYQQELEHLKAMGFANRDANLQALMATGGDIHAAVERL
>CF_3_Equus_caballus_AC229613.2 ....
IRVSVKTPQD---CQEFMLAKNS-----------------SILHFKKQISKR-------L
HCGAD-----RLVLIFTGKILQDQ-DT-LSQR--------GIFDGTTVHL-VVRSQLKRT
LP--------------SPGTLPGPT-GHC-------------------------------
------------------------------------------------------------
THR--SEPST------------------------------------------------SE
SA----WM---LAR-LVR-LVR-------------SSP-DL--PDFLGQLAQ--------
-----FLM--AAPESAAQ-FLEDPV--------FQ-GLASE------KPPN---------
------TSHVP------EASR-PVQKSKPALKALE--NLQNPA-QQQV--LLQADKRGLE
-A----------VKAVPGGNN-------DMH--QV--CSDIQ-QPMLSTLAP--------
------------------LVASKCHNLGSEPCKGD-ANA----------------HSSND
TTA-ITTASAI-----------------ARPLTQEVSARVV-------------------
------------------------------------------------------------
------------------------------------------------------SQ---G
STM-----------------ASNQANSG----------------C----R----------
PGMSDLCSGQDLP------SQD-S-QQ----------PL---------GKA---------
------------------------------------------------------------
----------------------------------------------------ALT-----
-------------------------SQL-RPSP--------------------L------
CRALH-FLQ--QNP-ALIHLL---------------------------------------
------------------------------------------------------------
------------------------------ATGSPLQ-----------------------
--------HHMP--------VLPILTN-----------PRA---LQA---LIQI------
---EKG-LQILSR-----------EVPGLVP---CLWGP---------------------
------------------------------------------------------------
-----------------GRP--HRARGA----------PETRGGGQSHKADP---VQPTL
V--------------V---LQLLH-----ALA-N-A------------------------
--CS-Q-SSQLSP------------------------------------------SS-PL
TEG--HYQQELEHLKAMGFVNHDANLQALIATGGDIHAAIERL
>W_2_Ceratotherium_simum_AKZM01053073.1 .....
IRVSVKTPQD---CQDFMLAKNS-----------------SIHHFKKQISKR-------L
HCDAD-----RLVLIFTGKILRDQ-DI-LSQR--------GILDGTTVHL-VVRTQLKGT
LL--------------CPRTLPGPT-GHC-------------------------------
------------------------------------------------------------
THR--SEPST------------------------------------------------SE
SA----GM---LAR-LGR-LAR-------------SSR-DL--ANFLGQLTQ--------
-----LVM--AAPESVVQ-FLEDSM--------VQ-GLASE------KSAH---------
------SSHVS------EPSR-PVQKPKPALKALE--TLQNPA-QQQE--HLQADKSGLE
-I----------LKAVPGGDN-------AMH--PV--CSDVQ-QLMLSTLAP--------
------------------LVASKGHSLGLEPCKGD-ANT----------------HSNTD
TTA-IPTASAT-----------------ARPLTREVSAEVV-------------------
------------------------------------------------------------
------------------------------------------------------AK---A
SGM-----------------ASNQDNSG----------------C----S----------
TGMPDLYSGQDLP------LQD-S-QQ----------PI---------GKA---------
------------------------------------------------------------
----------------------------------------------------TLT-----
-------------------------SQL-RSSPSA------------------L------
RRALH-VLQ--QNP-ALLHQL---------------------------------------
------------------------------------------------------------
------------------------------AAGSPLR-----------------------
--------NHKP--------LLPILTN-----------PQA---LQA---LIQI------
---EKG-LQILSR-----------EVPELGL---CLWGP---------------------
------------------------------------------------------------
-----------------GRP--NVARGA----------PETRGGGQGHRADP---VQHTL
A--------------I---LQLLH-----ALA-N-A------------------------
--CS-Q-STQFSP------------------------------------------SS-PL
TEG--HYQQELEHLKAMGFANSDANLQALVATGGDIHAAIERL
>1_Ailuropoda_melanoleuca_EFB18414.1 .....
IRVSVKTPQD---CQEFMLAENS-----------------SVHHFKKQISKR-------L
HCDTN-----RLVLIFTGKILRDQ-DI-LSQR--------GILDGTTVHL-VVRTRLKGT
LP--------------GPGTLSGRT-GHC-------------------------------
------------------------------------------------------------
THL--SEPST------------------------------------------------SE
SA----GM---LAR-LGR-LAR-------------SSP-DL--ADFLGQLAQ--------
-----LLV--AAPESVVQ-LLESPA--------VQ-GLANE------KPAD---------
------ASHAP------ESSR-LVQKPESALKALE--TLQNPA-RQQE--LLQADKRELE
-A----------LKAVPGGDN-------AMR--PV--CSDIQ-QLLLFTPAP--------
------------------LGASKGHNPGSELCKEE-ASP----------------HVNTD
PTA-IPTALAP-----------------ARPLVQKVRAGEV-------------------
------------------------------------------------------------
------------------------------------------------------TQ---A
RCV-----------------ASNQANPG----------------Y----G----------
TGMPDVNSGQDLL------SQE-S-QQ----------PA---------GRV---------
------------------------------------------------------------
----------------------------------------------------TVA-----
-------------------------SQL-RPSPSA------------------L------
RRASH-VLQ--QNP-TRLHQL---------------------------------------
------------------------------------------------------------
------------------------------ATGSPLR-----------------------
--------HRMP--------LLPILSN-----------PRA---LQA---LIQI------
---EKG-LQILSK-----------EVPGLGP---CLWGP---------------------
------------------------------------------------------------
-----------------GRP--HGIREP----------PETRGGGQGQRADS---VQPTL
A--------------V---LQLLH-----ALA-N-A------------------------
--CS-Q-PTQSSS------------------------------------------SSSLL
TEG--CYQQDLEHLKVMGFANCNANLQALVATGGDIHAAIERL
>CF_2_Mustela_putorius_AC231552.3 ....
IRVSVKTPQD---CQEFMLAENS-----------------SVHHFKKQISKR-------L
HCDTN-----RLVLIFTGKILRDQ-DI-LSQR--------GILDGTTVHL-VVRTRLKGT
LP--------------GPGTLSGPA-GHC-------------------------------
------------------------------------------------------------
MHR--SEPST------------------------------------------------SE
SA----GM---LAR-LGR-LAR-------------SSP-EL--ADFLGQLAQ--------
-----LLM--AAPDSVVQ-FLESPV--------VQ-GLANE------KPAN---------
------TSHTP------KSSR-LAQKPEPALKALE--TLHNPS-RQQE--LLQEDKRGLE
-A----------LKVVPGGDN-------AMR--PV--CSDIQ-QLMLFTLAP--------
------------------LVTSKGHSAGSELCKEV-ASA----------------HIDTD
TTATIPTALAP-----------------ARPLAQKVRVGDV-------------------
------------------------------------------------------------
------------------------------------------------------SQ---A
RCV-----------------ASNQASSG----------------C----G----------
TGVPDVNSSQDLL------SQE-I-QQ----------PV---------GTA---------
------------------------------------------------------------
----------------------------------------------------PLT-----
-------------------------SQL-RLSPSA------------------L------
RRALH-DLQ--QNP-ALLHQL---------------------------------------
------------------------------------------------------------
------------------------------ATGSPLR-----------------------
--------HHMP--------LLPILTN-----------PRA---LQA---LIQI------
---EKG-LQTLSK-----------EVPGLEP---CLWGP---------------------
------------------------------------------------------------
-----------------GRS--HGTREP----------PETRGGGQSQRVDS---VQPTL
A--------------I---LQLLH-----ALS-N-A------------------------
--CS-Q-STQASL------------------------------------------SSSLL
IEG--CYQQELEHLKAMGFANCDANLQALMATGGDIHAAIERL
>CF_2_Felis_catus_AC183734.2 ....
IRVSVKTPQD---CQEFMLAENS-----------------SVHHFKKQISKR-------L
HYNTD-----QLVLIFTGKILRDQ-DI-LSQR--------GILDGTTVHL-VVRTHLKGT
PP--------------GPGTLLGPT-GHC-------------------------------
------------------------------------------------------------
VHR--FGPST------------------------------------------------SD
SA----GM---LAR-LGR-LAR-------------RSP-DL--ADFLGQMAQ--------
-----LLM--V--------FSEDPM--------VQ-GLANE------KAAN---------
------ASHTL------ESSR-PVQKSEPAPKALE--TLQNPA-RQQQ--LLQADKWGLE
-A----------LKAVPGGDN-------AMH--PV--CSDIQ-QLMLFTLAP--------
------------------LLASKGHNPSSELYKEE-VNA----------------HSSTD
TTTNIPTASAP-----------------ARPFAQKVSAEEV-------------------
------------------------------------------------------------
------------------------------------------------------TQ---A
RSV-----------------ASNQANSG----------------Y----G----------
TGMPDVSLGQDLL------FQD-G-QQ----------PT---------GKT---------
------------------------------------------------------------
----------------------------------------------------TLT-----
-------------------------GQL-RPSPSA------------------L------
HRTLH-VLQ--QNP-ALLHQL---------------------------------------
------------------------------------------------------------
------------------------------ATGSPLR-----------------------
--------HHMP--------LLSILTN-----------PRA---LQA---LIQI------
---GKG-LQILSK-----------EVAGLGP---YLWGQ---------------------
------------------------------------------------------------
-----------------GRP--HGTRQC----------PEARAGGQGQRADS---IQPTL
A--------------V---LQLLH-----ALD-N-A------------------------
--CF-Q-STQSSL------------------------------------------PSSPL
TEG--LYQRELEHQRAMGFTNRDANLQALMTTGGDSHTAIDRM
>CG_1_Canis_familiaris_AC190110.20 ....
IRVSVKTPQD---CQEFMLAENS-----------------SVHHFKKQISKR-------L
HYDTD-----RLVLIFTGKILRDQ-DI-LSQR--------GIFDGTTVNL-VVRTRLKGT
LP--------------GPGTLPGPT-DHC-------------------------------
------------------------------------------------------------
THH--SEPST------------------------------------------------SE
SA----GM---LAR-LGR-LAQ-------------SSP-EL--TDFLGQLAQ--------
-----LLT--AAPESVVQ-FLENPM--------IQ-GLVNE------KPAK---------
------ARQAP------ESSRQNPQKPEPTLKALE--TLQNPA-RQQE--LLQANKQDLE
-A----------LTAVPGGDN-------AMR--PV--CSDIQ-QFMLFTLAP--------
------------------LVASKGQNPASELCKEE-ANA----------------HSNTD
TTITIPTASAP-----------------ARPLTQKVRAGQA-------------------
------------------------------------------------------------
------------------------------------------------------TQ---A
RSV-----------------ASNQTHSG----------------C----G----------
LRMPDINSGHNLL------SQE-S-QQ----------PI---------GKA---------
------------------------------------------------------------
----------------------------------------------------TLT-----
-------------------------SQL-RPSPSA------------------L------
CKALH-VLQ--QNP-ALLHQL---------------------------------------
------------------------------------------------------------
------------------------------ASGSPLQ-----------------------
--------HHLP--------LLPILTN-----------PRA---LQA---LIQI------
---EKG-LQILSK-----------EVPGLGR---CLWDP---------------------
------------------------------------------------------------
-----------------GRE----TREP----------SETRDGGQGQRAGS---VQPTW
A--------------V---LQLLY-----ALA-K-A------------------------
--CS-Q-STQSSL------------------------------------------SSFSL
PEG--CFQQELEHLKAMGFANHDANLQTLMAAGGDIQVAIEKL
>CF_1_Myotis_lucifugus_AC182327.2 ....
IRVSVKTPQD---CQEFMLAENS-----------------SVRHFKKQISKR-------L
HCNID-----RLVLIFTGKILRDQ-DI-LSQR--------GILDGTTVHL-VVRTRLKGT
LS--------------SPGTLPDPT-GNC-------------------------------
------------------------------------------------------------
TRG--SEPST------------------------------------------------SE
SA----GM---VAR-LLW-LAR-------------SSP-DL--ADFFGQLAQ--------
-----LLL--AAPEPVVQ-FLEDPL--------VQ-GLASE------KPAN---------
------TSHVP------ESSR-PVQKPEPA-----------------------LDKQGLE
-A----------LKAVSGGDN-------AMR--PV--YSDIQ-QLMLFTLAP--------
------------------LVASRGQNPGPGLCRGE-ANA----------------HSSTD
TT----TASVP-----------------ARPLAQEVSAGAV-------------------
------------------------------------------------------------
------------------------------------------------------AQ---A
RGM-----------------VSIQANSG----------------Y----R----------
AGMQDSYSGHDIS------SQD-G-QQ----------PT---------GKA---------
------------------------------------------------------------
----------------------------------------------------TLT-----
-------------------------SQL-RPSPSV------------------L------
RRAMH-VLQ--QNP-ALLRQL---------------------------------------
------------------------------------------------------------
------------------------------ATGSPLR-----------------------
--------HHIP--------LLPILTN-----------PRA---LQA---LIQI------
---EKG-LQILSR-----------EVPSLGP-----------------------------
------------------------------------------------------------
-----------------GRP--HGTTGA----------PEMKGAGQGHRTDP---VQPTM
A--------------V---LQLLH-----ALA-N-A------------------------
--CS-Q-STQSSQ------------------------------------------SSTLP
TES--RYQQELEHLKAMGFANRDANLQALMATDGDLHAAIERL
>EB_2_Eptesicus_fuscus_ALEH01148969.1 ....
IRVSVKTPQD---CQEFMLAENS-----------------SVRHFKKQISKR-------L
HCDID-----RLVLIFTGKILRDQ-DI-LSQR--------GILDGTTVHL-VVRTRLKGT
LS--------------SPGTLPDPT-GNC-------------------------------
------------------------------------------------------------
TRG--SEPST------------------------------------------------SE
SA----GM---VAR-LVW-LAR-------------SSP-DL--ADFFGQLAQ--------
-----LLL--AAPEPVVQ-FLEDPL--------VQ-GLPSE------KPAN---------
------TSHVP------ESSR-PVQKPEPA-----------------------LDKQGLE
-A----------LKAVSGGDN-------AMR--PI--YSDIQ-QLMLFTLAP--------
------------------LVATRGHNPGPGLCRGE-ANA----------------HSSTD
TT----TASVP-----------------VRPLAQEVSAGVV-------------------
------------------------------------------------------------
------------------------------------------------------AQ---A
RGM-----------------ASTQANSG----------------C----R----------
ASMQDSYSGHDLS------SQD-G-QQ----------PT---------GKA---------
------------------------------------------------------------
----------------------------------------------------TIT-----
-------------------------SQL-RPSPSA------------------L------
RRAMH-VLQ--QNP-GLLRQL---------------------------------------
------------------------------------------------------------
------------------------------ATGSPLR-----------------------
--------HHIP--------LLPILTN-----------PRA---LQA---LIQI------
---EKG-LQILSR-----------EVPSLGP-----------------------------
------------------------------------------------------------
-----------------GRP--HGATGA----------PEMRGAGQGHRTDP---VQPTM
A--------------V---LQLLH-----ALA-N-A------------------------
--CS-Q-STQSSL------------------------------------------SSTLP
TES--RYQQELEHLKAMGFANRDANLQALMATDGDIHAAIERL
>CF_2_Pteropus_vampyrus_AC208781.3 ....
IRVSVKTPQD---CQEFMLAENS-----------------SVRHFKKQISKR-------L
HCDTD-----RLVLIFTGKILRDQ-DI-LSQR--------GILDGTTVHL-VVRTRVKGT
LP--------------SPGTLPDPT-GHC-------------------------------
------------------------------------------------------------
THR--SEPSS------------------------------------------------SE
SA----GM---LAR-LGQ-LVR-------------SSP-DL--ADFFGQLAQ--------
-----LLM--AAPEPVVQ-FLEDPL--------VQ-GLASE------KPAN---------
------TSHVP------ESSR-PVQKPEPVPKALE--NLQSPA-RQQE--LLQADQRGLE
-A----------LKAVPGGDN-------GMR--PV--GSDIQ-QLMLFTLAP--------
------------------LVASKGHNPGSELCREE-VNA----------------HSSTD
TTTAVPTASTP-----------------ARPLMQEVSAGVA-------------------
------------------------------------------------------------
------------------------------------------------------AQ---F
RGM-----------------FSNQVNSG----------------C----R----------
TGMPDSYSGQDLS------PED-G-QQ----------PI---------GKA---------
------------------------------------------------------------
----------------------------------------------------TLT-----
-------------------------SQL-RPSPSA------------------L------
RRALH-VLQ--QNP-ALLHQL---------------------------------------
------------------------------------------------------------
------------------------------ATGSPLR-----------------------
--------HHIP--------LLPILTN-----------PRA---LQA---LIQI------
---EKG-LQTLSR-----------EVPGLGP---CLWGP---------------------
------------------------------------------------------------
-----------------GRP--HGATGA----------PETRGGGQGHRADP---VQPTL
A--------------V---LQLLH-----ALA-N-A------------------------
--CS-Q-STQSPL------------------------------------------FSSPH
TEG--RYQQELEHLKAMGFANHDANLQALMATGGDIHAATERL
>CF_2_Rhinolophus_ferrumequinum_AC157461.3 ....
IRVSVKTPQD---CQEFMLAGNS-----------------SIRHFKKQISKR-------F
HCDID-----RLVLIFTGKILRDQ-DI-LSQR--------GILDGTTVHL-VVRTPLKGT
LP--------------SPGNLPDPT-GHC-------------------------------
------------------------------------------------------------
THR--SEPST------------------------------------------------SE
SA----GI---LGR-LGR-LAR-------------SSP-DL--TDFLGQLAQ--------
-----LLK--AAPQPVVQ-FLEEPL--------VQ-GLANE------KPAN---------
------TSHVP------EFSR-PAQKPEPV-KALE--TLQNPA-QQQE--PLQADKGGLE
-A----------LKAVPGGDN-------AMR--PV--CSDIQ-QLMLFTLST--------
------------------LVASKGNNPGLELCRRE-TNA----------------HSSTD
TTAAIPKVSAP-----------------ARPLAQEVSAGVV-------------------
------------------------------------------------------------
------------------------------------------------------TQ---A
RGM-----------------ASDEANSE----------------C----R----------
TSML------DIS------SQD-G-QQ----------SI---------GKA---------
------------------------------------------------------------
----------------------------------------------------TLI-----
-------------------------SQL-RPSPST------------------L------
YRSLH-VLQ--QNP-ALLHQL---------------------------------------
------------------------------------------------------------
------------------------------ATGSPLR-----------------------
--------HHIP--------LLPILTN-----------PRA---LRA---LIQV------
---ERG-LQVLSR-----------EVPGLGP---CLWGP---------------------
------------------------------------------------------------
-----------------GRP--HRATGA----------PETRGGGHGHRADL---EKPTL
A--------------V---LQLLH-----ALA-D-A------------------------
--CS-Q-STQSSL------------------------------------------SSPPF
TEG--HYQQELEHLKAMGFANHDANLQALIATGGDIHAATERL
>Nuevo_Chrysemys_picta_AHGY01069677.1 ..
IKVTVKTLKE---REEFAVWENS-----------------TIADFRGEIAKR-------F
RAPTN-----LLLLIFAGKIVNDR-DT-LSQA--------GIHDGFTIHL-VIRPQTRAE
DQ--------------EAQQTNAST-HAATLPAPPNGTS---------------------
------------------------------------------------------------
LGR--GAP----------------------------------------------------
GS----AG---LAD-LSM-LGG-------------NAP-SI--LGVLNELQQ--------
-----LLV--VNPEMMLQ-ILENPF--------VQ-SMLSN-ADLITRFLR----ENPL-
F--QQFVQQNP------EVRH-IWNNPALLREMIE--FIRDPA-MMPE--ILRNRSQT--
--------------PLLGGDK-------VWW--QM--LPDTL-KPTLNRPE---------
--------------------AQCGSDP----------------------------PRNKP
PPA----GL-------------------SQLSHTENRDPL--------------------
------------------------------------------------------------
------------------------------------------------------PN---P
W-------------------ASQFGPQS----------------C----IPHRNQGTDVG
GIHVSNSPNCSMG-----QSPW-V-PPGG--------PG--------VAAG---------
------------------------------------------------------------
------------------------------------MCN-LPEVQ-------NAL-----
-------------------------QEI-PRNALPFQSVLSVSH---------M------
RNIMQ-ALS--QNPSLIVHFM---------------------------------------
------------------------------------------------------------
------------------LSNPRF-----VGIPHPQQ--------EVAREL--QALL---
--QL----LHRPD-------MLLVMAN-----------PRA---TKA---LFQI------
---QQG-FQTLGM-----------EVLRFAR---GSAPGSG-------------------
----------AAGSPADG------------------------------------------
-----------------REV--TGTGSE----------PRENATPAPGSAES---GCQPC
N--------------I---GQIAQ-----GLG-Q-G------------------------
--SP---------------------------------------------------PLPQT
PEA--HFQQQLEQLYLMGFLNHEANVQALREAGGDINAAIDKL
>ANI_1_Anas_platyrhynchos_ADON01135101.1 .
IKVTVKTLKQ---KEQFEVAQSS-----------------TIQEFKEDIGQR-------F
KTPPD-----LLVLIFAGKVLKDQ-DT-LSQY--------GVHNGVSIHL-VIRSQKRPQ
EG--------------LPDQGAATT-LMQPPSRSNSNLFFLESIADLQNPG---------
------------------------LSYQDLSELLMSGQEIVVQTMKELMARILSSGLDMN
TIN--NNTFL------------------------------------------------QG
FL----LG---VTG-VNI-LGL-------------DSI-DV--SDLVSSIEG--------
-----QDV--FVHGLISE-VAQSTF--------VQ-NTLAN-ASLVRDIIM----SNPQ-
V--QQLAEQNP------EIGH-ILTNPHTIREILE--AHSSPA-VMQE--MVRNHDLAMN
-N----------LESIPGGYS-------ALE--QL--YREVE-EPILDAVQ---------
--------------------AQIGNNLFA-P------------------------PDSNL
SLN----GA-------------------QLPARTENRRPL--------------------
------------------------------------------------------------
------------------------------------------------------PN---P
W-------------------APRSNRAS----------------V----C----------
-DCDGQLANGTD------ESLI-V-LSLG--------PA--------AGVV---------
------------------------------------------------------------
------------------------------------VSN-SGRAE-------SMV-----
-------------------------QQL-TGNAE-------------------L------
MQNLE-DAL--TNP-SGPAQM---------------------------------------
------------------------------------------------------------
------------------LLNSDH--TSRDENSLPQD--------QSA-----QQLP---
--PE----MENAE-------ISSLLRN-----------PRA---LQA---LLQV------
---QLG-LQILTT-----------EAPDFML---SLGDSHV-------------------
---------ELDLESMDE------------------------------------------
-----------------STQ--SNESDD----------DLSLVSEQGEEED---------
--------------------QIE-------------------------------------
-------------------------------------------------------MDEQA
PQV--RYERQMQQLHAMGFQDQRANLQALIDAEGEINAAAEIL
>ANI_1_Columba_livia_AKCR01043990.1 .
IKVTVKTLKQ---KEQFEVAQSS-----------------TIQEFKKEVAKR-------F
KASPD-----LLVLIFAGKVLKDQ-DT-LSQH--------GVHSGVNIHV-VIRSQQKPQ
DG--------------LADQERATA-LMRPPSRSNSNLFYLGSTGHLQNPS---------
------------------------LVHHNLSELLTSSQEIVAQTMEDLLSRILASGLDLN
TIN--NNTFL------------------------------------------------LG
FL----LG---VTG-VLL-LGL-------------DST-DL--LDLVNSIQE--------
-----EEV--PLHSLVRE-M-QTAL--------VR-DVLDN-ADVVRDLLM----SSPQ-
M--QQLAEENP------EICH-ILTHPQTIREMLE--ASSSPA-VMQE--MIRNHDVAMN
-N----------LESIPGGFS-------ALE--QL--YKEVQ-EPILDAV----------
---------------------QMGNSPFA-P------------------------QDSNP
ALT----GA-------------------RLPAHTENRRPL--------------------
------------------------------------------------------------
------------------------------------------------------PN---P
W-------------------APRSNG------------------V----S-------GNA
GDCDGQFTISSTG-----DSFT-S-LSLG--------PA--------AGPV---------
------------------------------------------------------------
------------------------------------VPN-SGQVQ-------TMV-----
-------------------------EQL-TGDPE-------------------L------
MHSLG-SAL--TNP-DSPAQV---------------------------------------
------------------------------------------------------------
------------------LLNGAE--IPSDGNSPLED--------QQV-----QQLP---
--PE----LEDAE-------ISSLLRN-----------PRA---LQA---LLQI------
---QLG-LQTLST-----------EVPDFIL---SLQDPSV-------------------
---------QLDLESMDD------------------------------------------
-----------------SSQ--SSESED----------GGDFKSDGEQGEH---------
--------------------RME-------------------------------------
-------------------------------------------------------MDEEM
PQA--RFGRQMEQLSAMGFQDQSANLEALIDADGDVSAAVEIL
>1_Meleagris_gallopavo_XP_003203639.1 .....
INVVVKTPKQ---KEHFEVAQSS-----------------TIQQFKEGIAAR-------F
QTPPD-----LLVLIFAGKILKDH-DT-LSQH--------RVHNGANIHL-VIRSPTRPQ
DD--------------LADQGAAAA-LVQPPSHSGPNLFLESAADL-QSLI---------
------------------------LIPQNLPGLLTSSQEIVAQTTEDLLLRMINSELDMN
AIN--NNMFL------------------------------------------------LG
FL----LG---VTG-TNI-LGL-------------DSA-DV--SEVVSSIQG--------
-----PVV--SIDSLLRE-VAQSSF--------RQ-SILSS-PNLLSDIIA----SNPQ-
V--QHLAEQNP------EISR-VLTSSDTVQDILE--ACSSPA-VMQE--MIRNHDLAMN
-N----------LESIPGGYS-------ILE--QL--YREIE-EPILDAVQ---------
--------------------AQMEDSVFA-G------------------------LDSNP
APG----GA-------------------RLPACTENRRPL--------------------
------------------------------------------------------------
------------------------------------------------------PN---P
W-------------------DPQPNRGS----------------S----R----------
-AFDWDEHLACSG-----DGLV-E-VSLG--------PA--------VDVV---------
------------------------------------------------------------
------------------------------------EPS-HGGVQ-------SMV-----
-------------------------QQL-AENSE-------------------L------
MHDLE-SAI--TNP-GSPVQM---------------------------------------
------------------------------------------------------------
------------------LLNGDH--TLSDGNSPPQN--------QST-----EQLP---
--LE----MENAE-------ISSLLRN-----------PRA---LQA---LLQV------
---QLG-LNTLRA-----------EVPDLIL---SLGKEPV-------------------
-----------ELEGMDG------------------------------------------
-----------------SSQ--SSGVE-----------DVSLVSEQSEEEE---------
--------------------QAV-------------------------------------
-------------------------------------------------------MDEWQ
P------------------------------------------
>W_1_Alligator_mississippiensis_AKHW01018041.1 .....
ITVTVKTLKK---KERFEVAESS-----------------TIQDFKAEIAPR-------F
QAPAE-----LLVLIFAGKILKDQ-DT-LSQH--------SVHSGASVHL-VIRAQKRPP
DS--------------PAEYPHAPT-ITGLFANGGASSLLSPGGAT-DLPHLGLTHAP--
------------------------ELQSQLEHVVASSQAFVAQIMENLLFEIVHTDLDLN
TIN--SSPFL------------------------------------------------MG
FL----IG---VTG-LSL-LGL-------------DPM-EV--SELLSEAQD--------
-----QDA--FISDLVGE-MVQSP--------------LAN-PDLVRELLL----EDQR-
V--QQLAERTP------LIGH-LLSSPSFLREILD--AASHPA-TLQE--MVRSNDRALS
-N----------LESLPGGYS-------TLQ--QL--YHDVE-EPMLEAEQ---------
--------------------APFESDPFA-P------------------------QQGQP
PSG----GV-------------------SVPARTENRHPL--------------------
------------------------------------------------------------
------------------------------------------------------PN---P
W-------------------DPQSLQAG----------------E----A----------
--G-NGGESEHTG-----HNLV-V-LNLG--------PA--------AGAG---------
------------------------------------------------------------
------------------------------------VPR-AGGIQ-------GMV-----
-------------------------QQL-TDNQE-------------------L------
MQNLG-SAL--ANP-NGPAQR---------------------------------------
------------------------------------------------------------
------------------MLRSDP--LSCTDGSPRPL--------EEM-----QLLP---
--QQ----LEHTD-------ISAVLTN-----------PRA---VPA---FLQV------
---LLG-LHTLLV-----------EAPDFIQ---GLGQRGM-------------------
---------EPQQESMDS------------------------------------------
-----------------STR--SSMSEE----------DVSFSSERDESD----------
--------------------SPES------------------------------------
-------------------------------------------------------MDEQT
PEV--RFEHQMAQLSTMGFQDHEANLQALIDTEGEIDAAIEML
>W_1_Pelodiscus_sinensis_AGCU01132373.1 .....
LKVTVKTLKQ---KEQFEVAESS-----------------TVRAFKEDIAKR-------F
KTPSD-----LLVLIFAGKILKDQ-ET-LSQH--------GVRSGFSIHL-VIRSPKRPQ
DH--------------AAPG----------------------------------------
------------------------------------------------------------
------------------------------------------------------------
-------------------------------------------XDFTSEAQE--------
-----AEV--SIQDLMNE-VTQNPL--------VQ-NLLSN-TDLVREVLL----SNPQ-
L--QQLAQQSP------EIHH-ILHSPDFIREMIE--VTSNPA-TLQE--MIRNHDRALS
-N----------LESIPGGYS-------ALQ--QL--YSEFE-EPMMNAVQ---------
--------------------AQFDSNTFA-S------------------------LENNP
PLS----RA-------------------GPPARTENRDPL--------------------
------------------------------------------------------------
------------------------------------------------------PN---P
W-------------------ATRTHRAG----------------D----T----------
--GSNSPTHDSAG-----QNFI-V-LNFG--------PG--------AGPG---------
------------------------------------------------------------
------------------------------------VAN-PGGVQ-------SLV-----
-------------------------QHL-TGNPE-------------------F------
MQHME-SVL--SNP-TGPAQL---------------------------------------
------------------------------------------------------------
------------------LLNNSC--VSRGGRARPRD--------EQA-----PQLP---
--PE----LENAD-------IAPLLSS-----------PRA---MQA---LLQI------
---QLG-LQTLST-----------EVPDFIL---GLGDRDV-------------------
---------ELELESMEG------------------------------------------
-----------------SLP--SSESEE----------DVSLESDKEDPD----------
--------------------GPGG------------------------------------
-------------------------------------------------------MDQPA
PEV--RYETQMEQLRTMGFQDRQANLQALIETDGEINAAVEML
>ANI_1_Chelonia_mydas_AJIM01266999.1 .
LKVTVKTLKQ---KEQFEVAESS-----------------SIRAFKEEVAKR-------F
KAPSD-----LLVLIFAGKILKDQ-DT-LSQH--------GVRSGFSIHL-VIRSQKRPQ
DH--------------PAEPTNTAT-PPMPSANSSASNLLAWGRGPALQRLGLSYSN---
----------------------VSELQGRLEELVASSQELVAQIMENLLFEIISSDLDLN
TIN--SNPFL------------------------------------------------LG
FL----IG---VTG-MSV-LGL-------------DPT-EV--TDLTSEASE--------
-----ANG--SIQDLMSE-VAQNPL--------VQ-NILTN-TDLVQEILL----SNPQ-
M--QQLAEQNP------EINH-ILRNPDFIREMIE--VSSSPA-MLQE--IIRNHDRALS
-N----------LESIPGGYS-------ALQ--QL--YSEIE-EPMMNAVQ---------
--------------------AQFGSNPSA-S------------------------LENNP
PLG----GA-------------------SPPARMENRDPL--------------------
------------------------------------------------------------
------------------------------------------------------PN---P
W-------------------ATRTNRAG----------------D----I---------G
NNHDSNRTSHSTG-----HSFI-V-LNFG--------PG--------AGPG---------
------------------------------------------------------------
------------------------------------FAN-TGGIX-------X-------
--------------------------XL-TGNPE-------------------F------
MQNME-CVL--SNP-NGPAQM---------------------------------------
------------------------------------------------------------
------------------LLNNTH--LSSDGRSQPQG--------ERT-----HQVP---
--LE----LESAE-------IAPLLTS-----------PRA---MQA---LLQI------
---QLG-LQTLSA-----------EVPDFIL---GLGDRDV-------------------
---------ELELESMEG------------------------------------------
-----------------SVP--SSESEE----------DVSLASEKDDPE----------
--------------------SEEC------------------------------------
-------------------------------------------------------VDQQT
PDV--RFERQMEQLGTMGFQDREANLQALIDTEGEINAAIEML
>W_3_Chrysemys_picta_AHGY01069677.1 .....
LKVTVKTLKQ---KEQFEVAESS-----------------TIRAFKDEVAKR-------F
KAPSD-----LLVLIFAGKILKDQ-DT-LSQH--------GVRSGFSIHL-VIRSQKRPQ
DH--------------PAEPTNTAT-PPMPSANSSASNLLAWGRGPALQHLGLSYSN---
----------------------VSELQGRLEELVASSRELVAQIMENLLFEIISSDLDLN
TIN--SNPFL------------------------------------------------LG
FL----IG---VTG-MSI-LGL-------------DPT-DV--SDLMSEASE--------
-----ADG--SIQDLMSE-VAQNPM--------VQ-SILTN-TDLVQEILL----SNPQ-
M--QQLAEQNP------EINH-ILRNPDFIREMIE--VSSSPA-MLQE--IIRNHDRALS
-N----------LESIPGGYS-------ALQ--QL--YSEIE-EPMMNAVQ---------
--------------------AQFGSNPSE-S------------------------LENNP
PLG----GA-------------------SLPARMENRDPL--------------------
------------------------------------------------------------
------------------------------------------------------PN---P
W-------------------ATRTNRAG----------------D----I---------A
NNHDSNRTSHSRG-----QNFI-V-LNFG--------PG--------AGPG---------
------------------------------------------------------------
------------------------------------FAN-TGGIQ-------SMV-----
-------------------------QQL-TGNPE-------------------F------
MQNME-SVL--SNP-NGPAQM---------------------------------------
------------------------------------------------------------
------------------LLNNTH--LSNDGRSRPQD--------GRT-----HHVP---
--LE----LESAE-------IAPLLTS-----------PRA---MQA---LLQI------
---QLG-LQTLSA-----------EVPDFIL---GLGDRDV-------------------
---------ELELESMEG------------------------------------------
-----------------SIP--SSETEE----------DVSLASDKDEPE----------
--------------------GQEC------------------------------------
-------------------------------------------------------VDQQR
PDV--RFERQMEQLRTMGFQDREANLQALIDTEGEINAAIEML
>UU_Monodelphis_domestica_XM_001365507.1 ..
IKVTVKTPKD---KEEFAVQDTC-----------------TIQQLKKEISQR-------F
KAHPD-----QLVLIFAGKILKDP-DS-LVQC--------GIRDGLTIHL-VIKMQKRGG
GP--------------ECLAPSQPA-LPP-------------------------------
------------------------------------------PPPPPPP-----------
PVP--LHPG-G---------------------------------------------AHPF
SL----GV---LTG-LNG-LGL-------------TSG-SF--PDLQSQLLW--------
-----QHI--SVPELVAQ-IIDDPF--------IQ-GLLSN-TGLVRQLVL----DNPY-
M--QQLIQHNP------EIGH-ILNNPEIMRQTLE--FLRNPA-MMQE--MMRSQDRALS
-N----------LESIPGGYN-------ALR--TM--YTDVM-DPMLNAVQ---------
--------------------EQFGGNPFA-A------------------------AATTS
SAT--NSGC-------------------SQPSRTENCDPL--------------------
------------------------------------------------------------
------------------------------------------------------PN---P
W-------------------ATHYGITA----------------G----G----------
Q---DRQHGGQDSRHIPLRSDP-Q-EGSPG------------------------------
------------------------------------------------------------
------------------------------------FP--SIGLT-------GYL-----
-------------------------QQL-LEPPQG------------------L------
GAYLQGPAS--LGL-SQEPSPT----TLSGGHAPPAVPPAQQSGARQSLPKEPLAVKTKT
TCPAFLRPPTTSSSKRGSDKED-GSVGPKGHSTNMPNLVSGLTATSGD-G-FMTSSTAPV
AGPP-QAPEPAWMARPTYVRPPRTVPMDTSTRGALQF--------QEEMQ---RQLP---
--LL----VH----------LQAAMAN-----------PRA---LQA---LLQI------
---ENG-LQTLAT-----------EAPRLLL---WFSPS---------------------
------------LGVLGI------------------------------------------
-------------PSFMPGA--EMGSCP----------LNNPTSVVNPEECPETVARTVS
SGQGLAEVES-LSDPF---FQMLQ-----VLT-N-T------------------------
--GP-QLQS----------------------------------------------SPLQQ
PEA--QFQPQLEQLHAMGFLNPEANLQALIATEGDVDRAVEKL
>UU_Sarcophilus_harrisii_XM_003764791.1 ..
IKVTVKTPKD---KEEFAVQDTC-----------------TIQQLKKEISQR-------F
KAHPD-----QLVLIFAGKILKDP-DS-LVQC--------GIRDGLTVHL-VIKMQKRGG
GP--------------EYLASGQPA-PPP-------------------------------
------------------------------------------PPPXXXX-----------
EGN--LSAFQG---------------------------------------------PPSF
SL----GV---LTG-LNG-LGL-------------TSG-SF--PDLQSQLLW--------
-----QHI--SVPELVAQ-IIDDPF--------IQ-GLLSN-TGLVRQLVL----DNPY-
M--QQLIQHNP------EIGH-ILNNPEIMRQTLE--FLRNPA-MMQE--MMRSQDRALS
-N----------LESIPGGYN-------ALR--TM--YTDVM-DPMLNAVQ---------
--------------------EQFGGNPFA-A------------------------AAATS
STT--SSGC-------------------SQPSRTENCNPL--------------------
------------------------------------------------------------
------------------------------------------------------PN---P
W-------------------TSQYGITA----------------G----R----------
R---EWRRGGQDSRSVPLRSNS-Q-EGSPS------------------------------
------------------------------------------------------------
------------------------------------FP--SIGLA-------GYL-----
-------------------------QQV-SDPPQG------------------L------
GAFLQGPVSP-LGL-SQDPGPM----SLSGDHVPPTVPPVQQSGTRQSLPKEPLAVKAKS
TCPAFLKTPSTSSSNRGSDKEDDGSVGPKGHSTNMPNLVSGLTDTSGD-G-IMTTSPTPV
AGGP-QAPEPAWLAAPTYVRPPRPVTLEASPPGALQF--------QEEMR---SQLP---
--LL----IH----------LQAAMAN-----------PRA---LQA---LIQI------
---ENG-LQTLAT-----------EAPRLLL---WFTPS---------------------
------------LGVLGI------------------------------------------
-------------PSVIAEA--DMGTFS----------LSNPTSMANSEEPSEMAARTVS
PGLGLAEVEP-QSTSL---LQMLQ-----VLT-N-S------------------------
--SP-QQV-----------------------------------------------SPLQQ
PEA--HFQPQLEQLQAMGFLNSEANLQALIATEGDVDRAVEKL
>UV_Elephantulus_edwardii_AMGZ01085158.1 ..
IKVTVKTPKD---KEDFSVTDTC-----------------TIQQLKEAISQR-------F
KAHPD-----QLVLIFAGKILKDP-DS-LTQC--------GVRDGLTVHL-VIKMQRCTK
RT--------------ECSTSSVSS-PAQ-------------------------------
------------------------------------------SPGPLPQ-----------
PTS--IFPSDG---------------------------------------------SPSF
SL----GV---LTG-LSG-LGL-------------TSG-SF--LDQPNSLMW--------
-----QHV--SVPEFVAQ-IIDDPF--------IQ-GLISN-SDLVRHLVL----DNPH-
M--QQLIQNNP------EIGH-ILNNPEIMRQTVE--FLRNPA-LMQE--MMRSQDRALS
-N----------LESIPGGYN-------VLR--SM--YTDIM-DPMLNAVQ---------
--------------------EQFGGNPFA-T------------------------ATSAD
NTT----SS-------------------SQPSRTENCDPL--------------------
------------------------------------------------------------
------------------------------------------------------PN---P
W-------------------APTNGTSG----------------G----R----------
Q---GRQLRDLDA------PEL-R-NEISS------------------------------
------------------------------------------------------------
------------------------------------FL--NVRLY-------EYL-----
-------------------------RQL-SENPQS------------------L------
GIYMQGTASS-LSP-SQEPDS-------PGNQLPPTSSSSQEPQSGQLLPKESVAIKENS
SCPAFMRYSTEDSPGQSGGLSGA-GKGSTGQNINMPDLVSGLGDSAKN-PPLAPSPSSPM
TAPS-GVPEPAWLPSPIYPRSSRS----ANPSQGFQL--------QDEMR---WQLP---
--LF----LH----------LQAAVAN-----------PRA---MNA---LLQI------
---EQG-LQILAT-----------EAPQLLL---GFLPC---------------------
------------FSGLGN------------------------------------------
-------------TTGGTEP--REGVTI----------SGTPPQTP-------------A
------RLDF-LSAPF---LQMLQ-----ALA-S-T------------------------
--N----------------------------------------------------SQQLQ
PEA--HFRVQLERLRAMGFLNPEANLQALIATGGDVEAAVERL
>UV_Condylura_cristata_AJFV01042234.1 ..
IKVTVKTPKD---KEDFSVTDTC-----------------TIQQLKEEIAQR-------F
KAHPD-----QLVLIFAGKILKDP-DS-LAQC--------GVQDGLTVHL-VIKMQRRPI
GT--------------ECPAASVPA-SAL-------------------------------
------------------------------------------GPGPLPQ-----------
SSP--IYPADG---------------------------------------------PPIF
SL----GV---LRG-LSG-LDL-------------ASG-SL--SDQQSSRMW--------
-----QHV--SVPEFIAQ-IIDDSF--------IQ-GLLSN-TSLVCQLVL----NNPH-
M--QQLIQHNP------EIGH-ILNNPEIMQQTLE--FLRNPA-MMQE--MMRSQDRALS
-N----------LESIPGGYN-------VLR--NM--YTDIM-DPMLNAVQ---------
--------------------EQFGGNPFA-T------------------------SATVT
ATS----SS-------------------NRPSRMENCDPL--------------------
------------------------------------------------------------
------------------------------------------------------PN---P
W-------------------ASTYGGSG----------------G----R----------
R---ARQPGDHDV------SAI-R-NRVPN------------------------------
------------------------------------------------------------
------------------------------------ILG-NVGLS-------DYL-----
-------------------------QQL-HDTSQS------------------L------
GAYLQGMASI-LRP-NQEPAS-------QRNTVPPTLSQDPEPG--IPLPRQTVALKGRS
SCPAFLRHPTGSGTRQGRGHNVP-GNSSTGHSINMPDLVSGLGDFANR-VLFAPSPPFPM
AVTP-GILEHAWLPQPAYSRSLRP----TSMYQAPQL--------QGDMR---QQLP---
--LL----LH----------LQASMAN-----------PRA---VQA---LLQI------
---EQG-LQLLAT-----------EAPRLLF---WFMPR---------------------
------------LTGLGG------------------------------------------
-------------LAGVTEP--KEGAIV----------PEELPTAPAPEVPL---VQGSM
------EQGL-HSTPF---LQMLQ-----ALA-R-A------------------------
--N----------------------------------------------------TQQLQ
PET--HFRVQLEQLRALGFLNTEANLQALIATGGDVDAAVEKL
>UV_Erinaceus_europaeus_AMDU01169360.1 ..
IKVTVKTPKD---KEDFSVTDTC-----------------TIQQLKEEISQR-------F
KAHPD-----QLVLIFAGKILKDP-DS-LAQC--------GVRDGLTVHL-VIKMQRRAL
GT--------------ESPAASVPA-SAP-------------------------------
------------------------------------------SPSSLPQ-----------
SSP--VYPSEG---------------------------------------------PPTF
SL----GV---LTG-LNG-LGL-------------TAG-SS--PDQPRSLMW--------
-----QQV--SVPDIVAQ-IIDDPF--------VQ-GLLSN-TCLMRQLVM----DNPH-
M--QQLIQHNP------EIGH-ILNNPEIMRQTLE--FLRNPA-MMQE--MMRSQDRALS
-N----------LESIPGGYN-------VLR--TM--YTDIM-DPMLNAVQ---------
--------------------EQFGGNPFA-A------------------------ATTAS
AAS----SS-------------------SQPLRMENRDPL--------------------
------------------------------------------------------------
------------------------------------------------------PN---P
W-------------------ASTCGGSG----------------G----R----------
R---GRQSGDQDT------PEG-R-NRVPN------------------------------
------------------------------------------------------------
------------------------------------ILG-TIGLY-------DYL-----
-------------------------QQL-QGTAQP------------------L------
GTYLQGTTPT-PSP-NQEPST-------GGDQVSPTSPSPQEPESGPSHPKEPVAIKGKS
SCPAFLRYGAESNARQDGGRDGE-GNASPSHSSNMPDLVSGLGDSAIR-APFGPLSPAPM
AATP-GVPEHAWLPSPVCPGTPRP----EGENQVPQL--------QDETP---RQLP---
--LL----LH----------LQAAMTN-----------PRA---VHA---LLQI------
---EQG-LQILAV-----------EAPCLLL---WFMPC---------------------
------------LAGLGS------------------------------------------
-------------TAGGREP--RAG--M----------PEGPSAVPAPESSP---AQGSV
------EQGL-RPTPF---LQTWQ-----VLA-S-A------------------------
--N----------------------------------------------------SQQPQ
PET--NFRVQLEQLRAMGFLNTEANLQALIATGGDVDAAVEKL
>UV_Sorex_araneus_AALT02155714.1 ..
IKVTVKTPKD---KEDFSVTDTC-----------------TIQQLKEEISQR-------F
KAHPD-----QLVLIFAGKILKDP-DS-LAQC--------GVRDGLTVHL-VIKMQRRAM
GT--------------EGPAASIPT-PAP-------------------------------
------------------------------------------SPGSHPQ-----------
PGP--IHPADG---------------------------------------------PPTI
SL----GV---LTG-LNG-LGL-------------TSG-SF--TDQQSSLMW--------
-----QHL--SVPEFVAQ-IIDDPF--------IQ-GLLSN-TSLMRQLVL----DNPH-
M--QQLIQHNP------EIGH-ILNNPEIMRQTLE--FLRNPA-MMQE--MMRSQDRALS
-N----------LESIPGGYN-------VLR--TM--YTDIM-DPMLNAVQ---------
--------------------EQFGGNPF--A------------------------TTTAN
TTN----NS-------------------RQPSRTENCDPL--------------------
------------------------------------------------------------
------------------------------------------------------PN---P
W-------------------ASTQTGSG----------------A----R----------
G---SRQPKDQDV------SET-R-NRASN------------------------------
------------------------------------------------------------
------------------------------------VLG-NTGLY-------DYL-----
-------------------------QQL-HESPHS------------------L------
GTYLQGTAST-LSP-NQEASS-------SGNRIPPTLHSSQETESGQSHPKESVTIKGKS
SCPAFLRYPRESSTGQDGNQDIT-GNSSTGRNSTMPDLLSGLGGSGFR-AQFVPSTTTPM
AGDPPGIPEHTWLPPSVYPRSLRT----AGTNRGPQL--------QDEMR---RQLP---
--LL----LH----------FQAAMAN-----------PRA---MHA---LLQI------
---EQG-LQTLAT-----------EAPRLLL---WFMPC---------------------
------------LAGLGT------------------------------------------
-------------MAGGLDS--REGSFM----------PEHSPLAPASEPPP-------V
------EQGL-LSTPF---LQMLQ-----VLA-S-A------------------------
--N----------------------------------------------------PQQPQ
LET--HFQVQLEQLRAMGFLNPEANLQALIATGGDLDAAVEKL
>UU_Bos_taurus_NM_001038583.1_R ..
IKVTVKTPKD---KEDFSVTDTC-----------------TIQQLKEEISQR-------F
KAHPD-----QLILIFAGKILKDP-DS-LAQC--------GVRDGLTVHL-VIKMQRRTM
GN--------------ECPAASVPT-PAP-------------------------------
------------------------------------------SPGSLPQ-----------
PSS--IYPADG---------------------------------------------PPTF
SL----GV---LTG-LNG-LGL-------------TLG-GF--PDQPSSLVW--------
-----QHV--SVPEFVAQ-IIDDPF--------IQ-GLLSN-TGLVRQLVL----DNPR-
M--QQLIQHNP------EIGH-ILNNPEIMRQTLE--FLRNPA-MMQE--MMRSQDRALS
-N----------LESIPGGYN-------VLR--TM--YTDIM-DPMLNAVQ---------
--------------------EQFGGNPFA-T------------------------TNANA
TA-----SS-------------------SQPSRMENCDPL--------------------
------------------------------------------------------------
------------------------------------------------------PN---P
W-------------------TSTYAGSA----------------G----R----------
R---GRRPGDQDI------YEL-R-NRVPN------------------------------
------------------------------------------------------------
------------------------------------ILG-NIGLY-------DYL-----
-------------------------QQL-HETPQS------------------L------
GSYLQGMAST-LSP-SQEQPP-----PPPGNQVPPASPSSQKPESGQALPKESVAIKGKP
SCPALLRYPTESSARKDGGQDGA-GNGSTGHSIHMPDLVSGLGPAANR-TQIVPSPPLPT
AAAA-GTPERVWPPPLAYPRSLRP----TSMNQAPQL--------QDEMH---WQLP---
--LL----LH----------LQAAMAN-----------PRA---MHA---LLQI------
---EQG-LQILAT-----------EAPRLFL---WFMPC---------------------
------------LTGLGS------------------------------------------
-------------MAGDTEA--RESPLV----------PEDPLPPPAPEVPS---AQGSK
------ELGL-HSTPF---LQMLQ-----ALT-G-T------------------------
--N----------------------------------------------------PQQPT
PET--HFRVQLEQLRAMGFLNPEANLQALIATGGDVDAAVEKL
>UV_Bos_indicus_AGFL01131184.1 ..
IKVTVKTPKD---KEDFSVTDTC-----------------TIQQLKEEISQR-------F
KAHPD-----QLILIFAGKILKDP-DS-LAQC--------GVRDGLTVHL-VIKMQRRTM
GN--------------ECPAASVPT-LAP-------------------------------
------------------------------------------SPGSLPQ-----------
PSS--IYPADG---------------------------------------------PPTF
SL----GV---LTG-LNG-LGL-------------TLG-GF--PDQPSSLVW--------
-----QHV--SVPEFVAQ-IIDDPF--------IQ-GLLSN-TGLVRQLVL----DNPR-
M--QQLIQHNP------EIGH-ILNNPEIMRQTLE--FLRNPA-MMQE--MMRSQDRALS
-N----------LESIPGGYN-------VLR--TM--YTDIM-DPMLNAVQ---------
--------------------EQFGGNPFA-T------------------------TNANA
TS-----SS-------------------SQPSRXENCDPL--------------------
------------------------------------------------------------
------------------------------------------------------PN---P
W-------------------TSTYAGSA----------------G----R----------
R---GRRPGDQDI------SEL-R-NRVPN------------------------------
------------------------------------------------------------
------------------------------------ILG-NIGLY-------DYL-----
-------------------------QQL-HETPQS------------------L------
GXYLQGMAST-LSP-SQEQPP-----PPPGNQVPPASPSSQXPESGQALPKESVAIKGKP
SCPALLRYPTESSARKDGGQDGA-GNGSTGHSIHMPDLVSGLGPAANR-TQIVPSPXLPT
AAAA-GTPERVWPPPLAYPRSLRP----TSMNQAPQL--------QDEMH---WQLP---
--LL----LH----------LQAAMAN-----------PRA---MHA---LLQI------
---EQG-LQILAT-----------EAPRLFL---WFMPC---------------------
------------LTGLGS------------------------------------------
-------------MAGDTEP--RESPLV----------PEDPLPPPAPEVPS---AQGSM
------ELGL-HSTPF---LQMLQ-----ALT-G-T------------------------
--N----------------------------------------------------PQQPT
PET--HFRVQLEQLXAMGFLNPEANLQALIATGGDVDAAVEKL
>UV_Bos_grunniens_AGSK01160543.1 ..
IKVTVKTPKD---KEDFSVTDTC-----------------TIQQLKEEISQR-------F
KAHPD-----QLILIFAGKILKDP-DS-LAQC--------GVRDGLTVHL-VIKMQRRTM
GN--------------ECPAASVPT-PAP-------------------------------
------------------------------------------SPGSLPQ-----------
PSS--IYPADG---------------------------------------------PPTF
SL----GV---LTG-LNG-LGL-------------TLG-GF--PDQPSSLVW--------
-----QHV--SVPEFVAQ-IIDDPF--------IQ-GLLSN-TGLVRQLVL----DNPR-
M--QQLIQHNP------EIGH-ILNNPEIMRQTLE--FLRNPA-MMQE--MMRSQDRALS
-N----------LESIPGGYN-------VLR--TM--YTDIM-DPMLNAVQ---------
--------------------EQFGGNPFA-T------------------------TNANA
TS-----SS-------------------SQPSRTENCDPL--------------------
------------------------------------------------------------
------------------------------------------------------PN---P
W-------------------TSTYVGSA----------------G----R----------
R---GRRPGDQDI------SEL-R-NRVPN------------------------------
------------------------------------------------------------
------------------------------------ILG-NIGLY-------DYL-----
-------------------------QQL-HETPQS------------------L------
GTYLQGMAST-LSP-SQEQPP-----PPPGNQVPPASPSSQEPESGQALPKESVAIKGKP
SCPALLRYPTESSARKDGGQDGA-GNGSTGHSIHMPDLVSGLGPAANR-TQIVPSPPLPT
AAAA-GTPERVWPPPLAYPRSLRP----TSMNQAPQL--------QDEMH---WQLP---
--LL----LH----------LQAAMAN-----------PRA---MHA---LLQI------
---EQG-LQILAT-----------EAPRLFL---WFMPC---------------------
------------LTGLGS------------------------------------------
-------------MAGDTEP--RESPLV----------PEDPLPPPAPEVPS---AQGSM
------ELGL-HSTPF---LQMLQ-----ALT-G-T------------------------
--N----------------------------------------------------PQQPT
PET--HFRVQLEQLRAMGFLNPEANLQALIATGGDVDAAVEKL
>UV_Tursiops_truncatus_ABRN02217772.1 ..
IKVTVKTPKD---KEDFSVTDTC-----------------TIQQLKEEISQR-------F
KAHPD-----QLILIFAGKILKDP-DS-LAQC--------GVRDGLTVHL-VIKMQRRTV
GT--------------ECPAASVPI-PAP-------------------------------
------------------------------------------SLGSLPQ-----------
PSS--IYPADR---------------------------------------------LPTF
SL----GV---LTG-LNG-LGL-------------TSG-SF--PDPPSSLMW--------
-----QDM--SVPEFVAQ-IIDDAF--------IQ-GLLSN-TGLVRQLVL----DNPH-
M--QQLIQHNP------EIGH-ILNNPEIMRQTME--FLCKPA-MMQE--MMRSQDRALR
-N----------LESIPGGYN-------VLR--TM--YTDIM-HPMLNAVQ---------
--------------------EQFGGNPFA-T------------------------TTTAN
ATT----SS-------------------CQPSRMENCDPL--------------------
------------------------------------------------------------
------------------------------------------------------PN---P
W-------------------ASTFAGSA----------------G----R----------
R---GRRPGDQDV------SEL-R-NGVCN------------------------------
------------------------------------------------------------
------------------------------------ILG-NMRLY-------DYL-----
-------------------------QQL-HERPLS------------------L------
RTYLQGIAST-LSP-SQEPPS------PPGSQVPPTSPSSQELESGRPLPRESVAIKGKP
SCPAFLRYPTESSARKAGSRDGA-GNGSTAHSTNMPDLVSRLECAADK-APFVPSPPSPT
AVTA-GTPEHVWLPPPAYPRPLRP----ARMNEAPQL--------QDEMR---WQLP---
--LL----LH----------LQAAMAN-----------PRA---MHA---LLQI------
---EQG-LQILAT-----------EAPRLLL---LFMPC---------------------
------------LAGLGS------------------------------------------
-------------TAGSTEP--REGALM----------PADPPLDPGPEVPS---AQGSV
------ELGL-HSMPF---LQMLQ-----ALA-G-A------------------------
--N----------------------------------------------------PLQLQ
PET--HFRVQLEQLRAMGFLNLEANLQALIATGGDVDAAVKKL
>UV_Ceratotherium_simum_AKZM01053073.1 ..
IKVTVKTPKD---KEDFSVTDTC-----------------TIQQLKEEISHR-------F
KAHPD-----QLVLIFAGKILKDP-DS-LAQC--------GVRDGLTVHL-VIKMQRRTM
GA--------------ECPPASVPT-LAP-------------------------------
------------------------------------------SPRSLPQ-----------
PSS--INPADG---------------------------------------------PHTF
SL----SV---LTG-LNG-LDL-------------TSG-SF--PDQPSSPLW--------
-----QHV--SVPELVAQ-IIDDPF--------IQ-GLLSN-TGLVRQLVL----DNPH-
M--QQLIQHNP------EIGH-ILNNPEIMRQTLE--FLRNPA-MMQE--MMRSQDRALS
-N----------LESIPGGYN-------VLR--TM--YTDIM-DPMLNAVQ---------
--------------------EHFGGNPFV-T------------------------TTSAN
TTS----SS-------------------SQPSRMENCDPL--------------------
------------------------------------------------------------
------------------------------------------------------PN---P
W-------------------ASTYGDSG----------------S----R----------
Q---SRQPGHQDV------SEI-R-NRVPN------------------------------
------------------------------------------------------------
------------------------------------ILD-NIGLY-------DYL-----
-------------------------QQL-YESPQS------------------L------
RTYLQGTPST-LSP-SQEPLP-------PGNQVPPTPPSSQDPESGQPLPKESVAIKGKS
SCPAFLRYSTESSTRQEGGQDGA-RNSSTGHNTNMPDLISGLGGAANR-VPFVSSPPSPM
EATS-GIPEHAWLPPPAYPRSLRP----AGMNQAPQL--------QDEMH---RQLP---
--PL----PR----------LQAAMAN-----------PRA---MHA---LLQI------
---EQG-LQILAT-----------EAPCLLL---WFMPC---------------------
------------LAGLGS------------------------------------------
-------------IAGGTEP--RECVSM----------PEIAPSVPAPGVPL---AQGSM
------ELGF-HSIPF---LRMLQ-----ALA-S-A------------------------
--N----------------------------------------------------LQQLH
PET--HFRVQLEQLRAMGFLNPEANLQALIATGGDVDAAVEKL
>UV_Equus_caballus_AAWR02018249.1_R ..
IKVTVKTPKD---KEDFSVTDTC-----------------TIQQLKEEISQR-------F
KAHPD-----QLVLIFAGKILKDP-DS-LAQC--------GVRDGLTVHL-VIKMQRCSA
TPMGT-----------ECPAASVPT-PAP-------------------------------
------------------------------------------SPGSLPQ-----------
RSS--INLADG---------------------------------------------PHTF
SL----SV---LTG-LSG-LDL-------------APG-SF--PDQASSLMW--------
-----QQV--SVPEFVAQ-IIDDPF--------IQ-GLLSN-TGLVRQLVL----DNPH-
M--QQLIQHNP------EIGH-ILNNPEIMRQTLE--FLRNPA-MMQE--MMRSQDRALS
-N----------LESIPGGYN-------VLR--TM--YRDIM-DPMLNAVQ---------
--------------------EQFGGNPFA-T------------------------TTTAN
LPP----AS-------------------RHLQGWKNCDPL--------------------
------------------------------------------------------------
------------------------------------------------------PN---P
W-------------------ASTYEGPG----------------G----R----------
Q---GGQPGDQDV------SEI-R-NRVPN------------------------------
------------------------------------------------------------
------------------------------------ILG-NIRLY-------DYL-----
-------------------------QQL-YETSQS------------------L------
GTYLQGTASS-LNP-SQEPPP-------PRNQVPPAPPSSQEPKPGQTLPKESVTIKGKS
SCPAFLRYPTESSTRQDGGQDDA-RNNSTGHNTSMPDLVSGLLGAANR-VPFVPSPPSSM
ATTS-GIPEHAWLPPPAYQRSLRP----AGMNQAPQL--------QDEMH---QQLP---
--LL----LH----------LQAAMAN-----------PRA---MNA---LLQI------
---EQG-LQVLAT-----------EAPHLLL---WFMPC---------------------
------------LADLGS------------------------------------------
-------------IAGGTEL--REGALM----------PEVPPSATAPEVPS---VQDSM
------ELGF-HCIPF---LQTLQ-----ALA-S-A------------------------
--N----------------------------------------------------LQQLQ
PET--HFRVQLEQLRAMGFLNPEANLQALIATGGDVDAAVEKL
>UV_Eptesicus_fuscus_ALEH01148969.1 ..
IKVTVKTPKD---KEDFSVIDTC-----------------TIQQLKKEISQR-------F
KAHPD-----QLVLIFAGKILKDP-DS-LAQC--------GVRDGLTVHL-VIKMQRRTM
GT--------------DSPDASVPS-PAP-------------------------------
--------------------------------------------GLLPQ-----------
PSS--IFPTEG---------------------------------------------PSTF
SL----GV---LTG-LSG-LGL-------------TSG-SF--PDQPSSLMW--------
-----QNV--SVPEFVAQ-IIDEPF--------IQ-GLLSN-TGLVRQLVH----DNPH-
M--QQLIQHNP------EIGH-ILNNPEIMRQTLE--FLRNPA-MMQE--MMRSQDRALS
-N----------LESIPGGYN-------VLR--TM--YTDIM-DPMLNAVQ---------
--------------------EQFGGNPFA-A------------------------TTTAN
ATT----NN-------------------SQPSRMENCDPL--------------------
------------------------------------------------------------
------------------------------------------------------PN---P
W-------------------ASTNGSSG----------------G----R----------
R---GRWPGDQDI------SEI-R-NRAPN------------------------------
------------------------------------------------------------
------------------------------------ILG-SLGLY-------DYL-----
-------------------------QQL-HETPLS------------------L------
GTYLQGTAST-LNP-SQEAPPPGNRVPPTSSRVPPT--SSQKPESGHPRPKESVAIKGKS
SCPAFLRYPTDSSPRQNGSQDRS-GNGSTGHSTSMPDLISGLGVAANR-APFGPSPPSPM
VATS-GIPDHSWMPPSAYPRSLRP----DSMNQAPQL--------QDEIR---RQLP---
--LL----LH----------LQAAMAN-----------PRA---MRA---LLQI------
---EQG-LQVLAT-----------EAPHLLL---WFMPC---------------------
------------LAGLGN------------------------------------------
-------------MAGEAEP--GEGTLM----------SEAPPPAPAPEVSP---EQGSV
------ELGL-HSSPI---LQILQ-----ALA-G-T------------------------
--N----------------------------------------------------SQQLQ
PET--HFRVQLEQLRAMGFLNPEANLQALIATGGDVDAAVEKL
>UV_Myotis_lucifugus_AAPE02028920.1 ..
IKVTVKTPKD---KEDFSVIDTC-----------------TIQQLKKEISQR-------F
KAHPD-----QLVLIFAGKILKDP-DS-LAQC--------GVRDGLTVHL-VIKMQRRTM
GT--------------ESPDASVPS-PAP-------------------------------
--------------------------------------------GLLPQ-----------
PSS--IFPTDG---------------------------------------------PSTF
SL----GV---LTG-LSG-LGL-------------TSG-SF--PDQPSSLMW--------
-----QNV--SVPEFVAQ-IIDEPF--------IQ-GLLSN-TGLVRQLVH----DNPH-
M--QQLIQHNP------EIGH-ILNNPEIMRQTLE--FLRNPA-MMQE--MMRSQDRALS
-N----------LESIPGGYN-------VLR--TM--YTDIM-DPMLNAVQ---------
--------------------EQFGGNPFA-A------------------------TTTAN
ATT----NN-------------------SQPSRMENCDPL--------------------
------------------------------------------------------------
------------------------------------------------------PN---P
W-------------------ASTNGSSG----------------G----R----------
H---GRWPGDQDI------SEI-R-NRAPN------------------------------
------------------------------------------------------------
------------------------------------ILG-SLGLY-------DYL-----
-------------------------QQL-HETPLS------------------L------
GTYLQGTAST-LSP-SQEAPPPGNRVPPTSSRVPPT--SSQKPESGHPRPKESVAIKGKS
SCPAFLRYPTDSSPRQNGSQDRS-GNGSTGHSTSMPDLISGLGAAANR-APFGPSPPSPM
VATS-GTPEHSWLPPLAYPRSLRP----DSLNQAPQL--------QDEIR---RQLP---
--LL----LH----------LQAAMAN-----------PRA---MRA---LLQI------
---EQG-LQVLAT-----------EAPHLLL---WFMPC---------------------
------------LAGLGN------------------------------------------
-------------MAGEAEP--GEGTLM----------PEAPPPAPAPEVSP---EQGSA
------ELGL-HSSPF---LQILQ-----ALA-G-T------------------------
--N----------------------------------------------------SQQLQ
PET--HFRVQLEQLRAMGFLNPEANLQALIATGGDVDAAVEKL
>UU_Sus_scrofa_XR_130823.2 ..
IKVTVKTPKD---KEDFSVTDTC-----------------TIRQLKKEVSQR-------F
KAHPD-----QLILIFAGKILKDP-DS-LAQC--------GVRDGLTVHL-VIKMQRRTV
GA--------------ECPAASAPG-PAAP------------------------------
------------------------------------------SPGPLPQ-----------
PSS--IYPGDG---------------------------------------------PSPF
SV----GV---LAG-LQG-LGL-------------TSG-SF--PDQPSSLTG--------
-----QQV--STPGFVAQ-ITDDPF--------IQ-GLLSN-TGLAHQLVL----DNPH-
V--QQLIQHNP------EIGH-ILNNPEIMRQTLE--FLRNPA-MMQE--MMRSQDRALS
-N----------LESLPGGYN-------VLR--TM--YTDVM-DPMLNAMQ---------
--------------------EQFGANPFA-P------------------------TTMAK
ATT----SS-------------------SQPSRTENRHPL--------------------
------------------------------------------------------------
------------------------------------------------------PN---P
W-------------------ASTCAGSG----------------G----R----------
R---GGRPEDRDV------SEP-R-TRVPN------------------------------
------------------------------------------------------------
------------------------------------ILG-HLGLC-------DPL-----
-------------------------QQL-HETPLS------------------L------
GTYLQGMASA-LSP-SQEPPL-----PPQGSQPPPTSPSSQESGSGQAPPRESVAVKGKP
TCPGFLRYPPERGPRKDGDRSGA-GNGST-----LPDLVSGLGRAANR-APCVPSPPSPM
AATA-GIPEHAWWPPPAYPRSLRP----DSMSQVPQL--------QDEMH---WQLP---
--LL----LH----------LQAAMAN-----------PRA---MHA---LLQI------
---EQG-LQILAT-----------EAPHLLL---WFMPC---------------------
------------LAGLGS------------------------------------------
-------------MAGGAEP--REGTLL----------PDDPPTPAAPGVSS---TQDT-
------ELGL-HPPPF---LQILQ-----ALA-G-A------------------------
--N----------------------------------------------------SQQLP
PET--PFRVQLERLRAMGFLNPEANLQALIATGGDVDAAVEKL
>UV_Mustela_putorius_AEYP01095772.1 ..
IKVTVKTPKD---KEDFSVTDTC-----------------TIQQLKEEISQR-------F
KAHPD-----QLVLIFAGKILKDP-DS-LAQC--------GVRDGLTVHL-VIKMQRRTM
GT--------------ECPAASVPA-PAP-------------------------------
------------------------------------------SPGSFPQ-----------
PSS--IYPADG---------------------------------------------PPTF
SL----SL---LTG-LSG-LGL-------------TSG-SF--SDQPSSLMW--------
-----QHV--SVPEFVAQ-IIDDPF--------IQ-GLLSN-TGLMRQLVL----DNPH-
M--QQLMQHNP------EIGH-ILNNPEIMRQTLE--FLRNPA-MMQE--MMRSQDRALS
-N----------LESIPGGYN-------VLR--TM--YTDIM-DPMLNAVQ---------
--------------------EQFGGNPFA-T------------------------TTTAN
ATS----SS-------------------SQPSRTENRDPL--------------------
------------------------------------------------------------
------------------------------------------------------PN---P
W-------------------ASTYGGSG----------------G----R----------
R---GRHPGDQDG------SET-R-NRVPN------------------------------
------------------------------------------------------------
------------------------------------ILG-NIGLY-------DYL-----
-------------------------QQL-HETPQS------------------L------
GTYLQGTAST-LNP-NQEPPQ-------PGNRIPPTSSSSQERESGQPLPKESVAIKGKS
SCPSFLRYPSERSAGQDGGQGGA-GNGSTGHTTNMPDLILGLGHSANR-LPFVPPPPSPM
AASP-GMPEHAWLPPPPYPRSLRP----PSMSQVSQL--------QDEMR---RQLP---
--LL----LH----------LQAALTN-----------PRA---MQA---LLQI------
---EQG-LQILAT-----------EAPRLLL---WFMPC---------------------
------------LAGLGS------------------------------------------
-------------MAGSTES--REGTLM----------QEDPSQAPASEVPP---AQVSA
------ELGL-HSIPL---LQMLQ-----ALA-G-A------------------------
--N----------------------------------------------------PQQLQ
PET--HFRVQLEQLRAMGFLNPEANLQALIATGGDVDAAVEKL
>UU_Ailuropoda_melanoleuca_XM_002926074.1 ..
IKVTVKTPKD---KEDFSVTDTC-----------------TIQQLKEEISER-------F
KAHPD-----QLVLIFAGKILKDP-DS-LAQC--------GVRDGLTVHL-VIKMQCRTM
GT--------------ERPAA-----RAP-------------------------------
------------------------------------------SPGSFPQ-----------
PSS--IYPADG---------------------------------------------PPTF
SL----GV---LTG-LNG-LGL-------------TSG-SF--SDQPSSLMW--------
-----QHV--SVSEFVAQ-IIDDPF--------IQ-GLLSN-TGLMHQLVL----DNPH-
M--QQLVQHNP------EIGH-ILNNPEIMRQTLE--FLRNPA-MMQE--MMRSQDRALS
-N----------LESIPGGYN-------VLR--TM--YTDIM-DPMLNAVQ---------
--------------------EQFGGNPFA-A------------------------ATTAN
ATS----SS-------------------SQPSRTENCDPL--------------------
------------------------------------------------------------
------------------------------------------------------PN---P
W-------------------ASTYRGSG----------------G----R----------
R---GRRPGDQDV------SET-R-NRVPN------------------------------
------------------------------------------------------------
------------------------------------ILG-NISLY-------DYL-----
-------------------------QQL-HENPQS------------------L------
GTYLQRTAST-LNP-SQEPPP-------PGNRMPPTSSSSQECESGPPLPKESAAIKGKS
SCPSFLRCPSESSTGQDGGQGGA-GNGSAGHSTDMPDLVLGLGRSANR-APFVPLPPSRM
AATP-GMPEHAWLPPPAYPRSLRP----TGMSQVPPL--------QDEMR---RPLP---
--LL----LH----------FQAAVAN-----------PRA---MHA---LLQI------
---EQG-LQILAI-----------EAPRLLL---WLMPC---------------------
------------LAGLGS------------------------------------------
-------------MAGGTEP--RGGALM----------PEDPPPAPAPEDPP---AQASV
------ELGL-HSTPF---LQLLQ-----ALA-G-A------------------------
--N----------------------------------------------------PQQPQ
PET--HFRAQLEQLRAMGFLNPEANLQALIATGGDVDAAVEQL
>UU_Canis_lupus_XM_003433025.2 ..
IKVTVKTPKD---KEDFSVTDTC-----------------TIQQLKEEISQR-------F
KAHPD-----QLILIFAGKILKDP-DS-LAQC--------GVRDGLTVHL-VIKMQRRTM
GT--------------ECPAASVPA-PAS-------------------------------
------------------------------------------SPGSFPQ-----------
SSS--IYPADM---------------------------------------------PPTF
SL----GV---LTG-LNG-LGL-------------TSS-SF--PDQPSSLMW--------
-----QHV--SMPEFVAQ-IIDDPF--------IQ-GLLSN-TGLMRQLVL----DNPH-
M--QQLIQHNP------EIGH-ILNNPEIMRQTLE--FLRNPA-MMQE--MMRSQDRALS
-N----------LESIPGGYN-------VLR--TM--YTDIM-DPMLNAVQ---------
--------------------EQFGGNPFA-T------------------------ATTVN
ATS----SS-------------------NQPSRTENCDPL--------------------
------------------------------------------------------------
------------------------------------------------------PN---P
W-------------------ASTYGSSG----------------G----R----------
R---GRHPGDQDA------PET-R-NRVPN------------------------------
------------------------------------------------------------
------------------------------------ILG-NIGLY-------DYL-----
-------------------------QQL-HETPQS------------------L------
GTYLQGIAST-LNP-SQEPPP-------PGNRIPPTSSSSQERESGQPLPKESATIKGKS
SCPSFLRYPPESNTGQDGSQSGA-GNGSTSHSTNMPDLVLGLGHSANR-APFVPSPLSSV
AAPL-GSPEHAWLPPPAFPRSLRP----TSMSQVPQL--------QDEMR---RQLP---
--LL----LH----------LQAAMAN-----------PRA---MHA---LLQI------
---EQG-LQVLAT-----------EAPRLLL---WFMPC---------------------
------------LAGLGN------------------------------------------
-------------MAGSTEP--REGALM----------PEDPPLAPAPEVPP---AQGSV
------ELGL-HSTPF---LQMLQ-----ALV-G-A------------------------
--N----------------------------------------------------PQQLQ
PEI--HFRVQLEQLRAMGFLNPEANLQALIATGGDVDAAVEKL
>UV_Felis_catus_ACBE01343432.1 ..
IKVTVKTPKD---KEDFSVTDTC-----------------TIQQLKEEISQR-------F
KAHPD-----QLVLIFAGKILKDP-DS-LAQC--------GVRDGLTVHL-VIKMQRRTM
GT--------------ECPAVSVPA-PAS-------------------------------
------------------------------------------SPRSFPQ-----------
PSS--MYPADG---------------------------------------------PPTF
SL----GV---LTG-LNG-LGL-------------TSG-SF--PDQPSSLMW--------
-----QHV--SVPEFVAQ-IIDDPF--------IQ-GLLSN-TGLMRQLVL----DNPH-
M--QQLIQHNP------EIGH-ILNNPEIMRQTLE--FLRNPA-MMQE--MMRSQDRALS
-N----------LESIPGGYN-------VLR--TM--YTDIM-DPMLNAVQ---------
--------------------EQFGGNPFA-T------------------------ATTVN
ATS----SS-------------------SQPSRTENCDPL--------------------
------------------------------------------------------------
------------------------------------------------------PN---P
W-------------------ASTYGGSV----------------G----R----------
R---GRHPGDQDV------SET-R-NRVPT------------------------------
------------------------------------------------------------
------------------------------------ILG-NIRLY-------DYL-----
-------------------------QQL-HETPQS------------------L------
GTYLQGTTST-LSP-SQEPPP--------GNRVPPTSSSSQECESGQPLPKESGATKGKS
SYPLFLRYPPESSTGQDRGQGGT-GNGSTGHGTNMPDLVLGLGHSANR-APFVPSSASPV
PATP-GIPEHARLPPVAYPRSLRP----TSVNQVPQL--------QDEMR---RQLP---
--LL----LH----------LQAAMAN-----------PRA---LHA---LLQI------
---EQG-LQILAT-----------EAPRLLL---WFMPC---------------------
------------LTGLGS------------------------------------------
-------------MVGSTEP--RGGALM----------PEDPPLAPAPEVPP---AQGSV
------ELGP-HSTPF---LQMWQ-----ALS-G-A------------------------
--N----------------------------------------------------PQQMQ
PEI--HFRVQLEQLRAMGFLNPEANLQALIATGGDVDAAVEKL
>UV_Choloepus_hoffmanni_ABVD01342428.1 ..
IKVTVKTPKD---KEDFSVTDTC-----------------TIQQLKEEISQR-------F
KAHPD-----QLVLIFAGKILKDP-DS-LAQC--------GVRDGLTVHL-VIKMQRRTM
GT--------------ESPAPSIPT-SAP-------------------------------
------------------------------------------SPGTLSQ-----------
PSS--TYPADG---------------------------------------------SPAF
SL----GI---LTG-LSG-LGL-------------TSA-SF--PDQPSSMTW--------
-----QHV--SVPEFVAQ-IIDDPF--------IQ-GLLSN-TGLVRQLVL----DNPH-
M--QQLIQHNP------EIGH-VLNNPEIMRQTLE--FLRNPA-MMQE--MMRSQDRALS
-N----------LESIPGGYN-------VLR--TM--YMDIM-DPMLNAVQ---------
--------------------EQFGGNPFA-T------------------------ATTAD
ATT----SS-------------------SQPSRTENCDPL--------------------
------------------------------------------------------------
------------------------------------------------------PN---P
W-------------------ASTYGGSG----------------G----R----------
R---GMRPENQDI------PDN-R-HRVPN------------------------------
------------------------------------------------------------
------------------------------------FLG-NIGLY-------DYL-----
-------------------------QQI-PETPQS------------------L------
KTYVQGTASS-LSP-SQEPPP-------PGNRVPPTSPSSQEPRSGPSLPKESLAIKGKS
SCPAFLRYPTENRTGQGGSQDSA-GKGSSGRNTNMPDLVSGLGDSANR-VPFAPSSPSPM
AATP-GVPEPAWMPASAYPRSLRP----TGMNQVPQL--------QDEMR---WQLP---
--LL----LH----------LQAAMAN-----------PRA---MHA---LMQI------
---EQG-LQILAT-----------EAPRLLL---WFMPC---------------------
------------PGGLGS------------------------------------------
-------------MAGSVEP--RGDTNI----------PEDLPPNLAPEVLL---VQGST
------ELGF-YSTSF---LQMLQ-----TLA-G-N------------------------
--N----------------------------------------------------SQHLQ
PEV--HFHVQLEQLRAMGFLNPEANLQALIATGGDVDAAVEKL
>UV_Dasypus_novemcinctus_AAGV03176887.1 ..
IKVTVKTPKD---KEDFSVTDTC-----------------TIQQLKEEISQR-------F
KAHPD-----QLVLIFAGKILKDP-DS-LAQC--------GVRDGLTVHL-VIKMQRRTI
GT--------------EGPASSIPT-SAS-------------------------------
------------------------------------------SPGPLPQ-----------
PSS--IYPADG---------------------------------------------SPMF
SL----GV---LTG-LGG-LGL-------------TSS-SF--PDQPSSMIW--------
-----QHV--SVPEFVAQ-IIDDPF--------IQ-GLLSN-TGLVRQLVL----DNPH-
M--QQLIQHNP------EIGH-ILNNPEIMRQTLE--FLRNPA-MMQE--MMRSQDRALS
-N----------LESIPGGYN-------VLR--TM--YTDIM-DPMLNAVQ---------
--------------------EQFGGNPFA-T------------------------ATIAD
ATA----SS-------------------SQPSRTENCDPL--------------------
------------------------------------------------------------
------------------------------------------------------PN---P
W-------------------ASTFGSSD----------------G----R----------
Q---GRQPGDQDI------TEI-R-NRLSN------------------------------
------------------------------------------------------------
------------------------------------FLG-NIGLY-------DYL-----
-------------------------QQL-PETPQS------------------L------
GTYLQGTVSS-HSP-SQEPPP-------PGNRVPPTSSSSQEPGLGRPLPKESLGIKGKS
SCPAFLRYPTENSTGQDRGQDSA-GKCSSGQSTNMPDLVSGLGDSAKM-APFVSSSPSTM
TATP-GVPEPAWLPPSAYPRFLRS----TGMNQVPQL--------QDEIH---RELP---
--LL----LH----------LQAAMAN-----------PRA---MHA---LMQI------
---EQG-LQTLAT-----------EAPRLLL---WFMPC---------------------
------------PAGLGS------------------------------------------
-------------MAGSVES--RGGSFM----------REDPPQNPTPEVPL---EPGST
------ELGF-QSTPF---LQMLQ-----ALA-S-A------------------------
--N----------------------------------------------------PQQLQ
PEA--HFRVQLEQLRAMGFLNPEANLQALIATGGDVDAAVEKL
>UV_Chrysochloris_asiatica_AMDV01212631.1 ..
IKVTVKTPKA---KEDFSVTDTC-----------------TIQQLKEEVSQR-------F
KAHPD-----QLVLIFAGKILKDP-DS-LAQC--------GVRDGLTVHL-VIKMQRRPM
GT--------------PCPVAPVPA-PAP-------------------------------
------------------------------------------NPGSLPQ-----------
PNS--IFPSDG---------------------------------------------PPTF
SL----GT---LTG-LNG-LGL-------------ASG-SF--SDQPSSFIW--------
-----QHV--SVPEFVAQ-IIDDPF--------IQ-GLLSN-TSLVRQLVL----DNPH-
M--QQLIQQNP------EIGH-ILNNPEIMRQTLE--FLRNPA-MMQE--MMRSQDRALS
-N----------LESIPGGYN-------VLR--TM--YTDIM-DPMLNAVQ---------
--------------------EQFGGNPFA-T------------------------ATNAD
TTA----GN-------------------SQPSRTENCDPL--------------------
------------------------------------------------------------
------------------------------------------------------PN---P
W-------------------ASTYEGSG----------------G----R----------
Q---GRQPGDQNV------SET-R-NGVSN------------------------------
------------------------------------------------------------
------------------------------------FPG-TIGLY-------DYL-----
-------------------------QQL-SETPQS------------------I------
GTYLQGNTSS-L---SQEPCP-------PGNRVLPTSSSSQEPGSGQSVSKESVAIKGNS
SCRAFLGYSTESSTGQSGGQDGA-GKGSTGHSTNMPDLVSGLADSAER-APLVPSSSSPM
TTTS-GVPEPTWLPPPTYSRPLRT----ADLNQDAQM--------QEEMH---QQLP---
--LM----LH----------LQAAVAN-----------PRA---MNA---LLQI------
---EQG-LQILAT-----------EDPRLLI---WFMPC---------------------
------------LAGLGS------------------------------------------
-------------MTGSIGP--RDGTCM----------PENPPRAPAPEVPQ---EQGST
------ELSL-PSTPF---LRMLQ-----VLA-S-T------------------------
--N----------------------------------------------------HQQLH
PAS--HFQVQLEQLRAMGFLNPEENLQALIATGGDLEAAVERL
>UV_Orycteropus_afer_ALYB01028652.1 ..
IKVTVKTPKD---KEDFSVTDTC-----------------TIQQLKEEISQR-------F
KAHPD-----QLVLIFAGKILKDP-DS-LAQC--------GVRDGLTVHL-VIKMQRRIM
NT--------------ECPAASVPS-TAQ-------------------------------
------------------------------------------RPGSLLQ-----------
PTS--IFPSDG---------------------------------------------PPTF
SL----GV---LTG-LNG-LGL-------------TSD-SF--PDQPSSLMW--------
-----QHV--SVPEFVAQ-IIDDPF--------IQ-GLLSN-MSLVHQLVL----DNPH-
M--QQLIQHNP------EIGH-ILNNPEIMRQTLE--FLRNPA-MMQE--MMRSQDRALS
-N----------LESIPGGYN-------VLR--TM--YTDIM-DPMFNAVQ---------
--------------------EQFGGNPFA-T------------------------ATTAD
TNT----SS-------------------SQPSRTENCDPL--------------------
------------------------------------------------------------
------------------------------------------------------PN---P
W-------------------ASTYEGSG----------------G----R----------
R---GRHIGDQVV------SES-R-NGIPN------------------------------
------------------------------------------------------------
------------------------------------ILG-NLGLY-------DYL-----
-------------------------QQL-PGTSLS------------------L------
GTYLQRNASS-LSL-NQEQRP-------SGNRVPSTSSSSQEPGSDQPLSKESVTIKGKS
SCPTFLRYPTESSTGQSGGQDAA-GEDSNDHSTNMPDLVSGLVDYAKR-SPLVPSPPSPM
TATS-GVPEPGWRPPPTYSRSLRP----ADLNQSSQV--------QDETQ---RQLP---
--LL----LH----------LQAAMAN-----------PRA---MNA---LLQV------
---EHG-LQILAT-----------EAPGLLL---WFMPC---------------------
------------LAGLGS------------------------------------------
-------------IARGTQP--KEDTLM----------TEDPSPAPAPEVPQ---ARGST
------EQGL-HSDSF---LQMLQ-----ALA-N-T------------------------
--N----------------------------------------------------TQQLQ
LEA--HFRVQLEQLRAMGFLNPEANLQALIATGGNLDAAVERL
>UU_Loxodonta_africana_XM_003421513.1 ..
IKVTVKTPKD---KEDFSVTDTC-----------------TIRQLKEEVSQR-------F
KAHPD-----QLVLIFAGKILKDP-DT-LAQC--------GVRDGLTVHL-VIKMQHRAV
GT--------------QCPAASVPT-RAR-------------------------------
------------------------------------------SPGSFPH-----------
SAS--IFPSDG---------------------------------------------PPTF
SL----GV---LTG-LSG-LGL-------------TSG-NF--PNQPGSLMW--------
-----QPV--SVPEFVAQ-IIDDPF--------IQ-GLLSN-TGLVRQLVL----DNPH-
M--QQLIQHNP------EIGH-ILNNPEIMRQTLE--FLRNPA-MMQE--MMRSQDRALS
-N----------LESIPGGYN-------VLR--TM--YTDIM-DPMLNAVQ---------
--------------------EQFGGNPFA-T------------------------ATTAD
TTS----SN-------------------SQPSRTENCDPL--------------------
------------------------------------------------------------
------------------------------------------------------PN---P
W-------------------ASTYRGSG----------------G----R----------
Q---GRRPGDQDA------SET-R-NGVFN------------------------------
------------------------------------------------------------
------------------------------------LLA-I-GLY-------DYL-----
-------------------------QQL-PETPQS------------------L------
GTYLQGIASS-LSI-SREPCP-------PGNQVPPTSSSSQEPGSGQPLSKESVVIKGKS
SCPAFLRYPTEGSAGQGGSQDGA-GEGSAGHSTNMPDLVSGLGDSAKR-VPLVSSPPSPM
TASS-GVPEPAWLPPPIYPRSLRP----VDMNHSPQV--------QDEMR---GQLP---
--LL----LH----------LQAAMAN-----------PRA---MKA---LLQI------
---EQG-LQILAT-----------EAPRLLL---WFMPC---------------------
------------LAGLGT------------------------------------------
-------------LAGGTEP--REGTLM----------PEGPPQAPAPEVPQ---AWGST
------ELGL-RSTPF---LQMLQ-----ALA-S-T------------------------
--N----------------------------------------------------PQQLQ
PET--HFRVQLEELRAMGFLNPEANLQALIATGGNLEAAVERL
>UV_Trichechus_manatus_AHIN01136506.1 ..
IKVTVKTPKD---KEDFSVIDTC-----------------TIQQLKKEISQR-------F
KAHPD-----QLVLIFAGKILKDP-DS-LTQC--------GVRDGLTVHL-VIKMQRHAM
GA--------------ECPAASVPT-PAQ-------------------------------
------------------------------------------SPESLPH-----------
PAS--IFPSDG---------------------------------------------PPSF
SL----GV---LTG-LSG-LGL-------------TSA-NL--PDQPSSLTW--------
-----QHI--SVPEFVAQ-IIDDPF--------IQ-GLLSN-TGLVHQLVL----ENPH-
M--QQLIQHNP------EIGH-ILNNPEIMRQTLE--FLRNPA-MMQE--MMRSQDRALS
-N----------LESIPGGYN-------VLR--TM--YTDIM-DPMLNAFQ---------
--------------------EQFGGNPFA-T------------------------ATTAD
TTS----SS-------------------SQPSRTENCDPL--------------------
------------------------------------------------------------
------------------------------------------------------PN---P
W-------------------ASTYGGSG----------------G----R----------
Q---GRQPGDQYA------SET-R-NGVPN------------------------------
------------------------------------------------------------
------------------------------------LLG--IGLY-------DYL-----
-------------------------QQL-PETPQS------------------L------
GTYLQGTASS-LSP-RREPYL-------PRNRVPPTSCSSQEPGSGQPDSKESVAIKGNS
SCPAFLRYPTEGSTGQGRGQDGA-GEGSTGHSTNMPDLVSGLGDSAKR-APFVASLPSPM
TATS-GVPEPAWLPPPTYPRSLRP----ADLNHGPQV--------QDEMH---RQLP---
--LL----LH----------LQVAMAN-----------PRA---MNA---LLQI------
---EQG-LQILAT-----------EAPRLLL---WFMPC---------------------
------------LAGLGS------------------------------------------
-------------LAGGTES--REGTLM----------PEDPPPAPAPEVPQ---TWAST
------ELGL-HSISF---LQMLQ-----ALA-S-T------------------------
--N----------------------------------------------------SQQLQ
HEA--HFRVQLEQLQAMGFLNPEANLQALIATGGDLEAAVERL
>UU_Oryctolagus_cuniculus_NM_001171468.1 ..
IKVTVKTPKD---KEDFSVTDTC-----------------TIQQLKEEISQR-------F
KAHPD-----QLVLIFAGKILKDP-DS-LAQC--------GVRDGLTVHL-VIKMQRRTM
GN--------------EGSATSVPT-PGP-------------------------------
------------------------------------------SPRLLPS-----------
PSS--IYTADG---------------------------------------------PPTF
NL----GE---LTG-LNG-LGL-------------SSG-SY--SDQANSLMW--------
-----QHV--SVPEFVAQ-LIDDPF--------IQ-GLLSN-TGLVRQLVL----DNPH-
M--QQLIQHNP------EIGH-ILNNPEIMRQTLE--FLRNPA-MMQE--MMRSQDRALS
-N----------LESIPGGYN-------VLR--TM--YTDIM-DPMLNAVQ---------
--------------------EQFGGNPFA-T------------------------STTSN
ATT----TS-------------------SQPSRTENCDPL--------------------
------------------------------------------------------------
------------------------------------------------------PN---P
W-------------------TATYGSSN----------------G----R----------
Q---GRRPGDQDA------SEI-R-NRVPN------------------------------
------------------------------------------------------------
------------------------------------FLG-SLGLY-------DYL-----
-------------------------QQL-HENPRS------------------L------
GNYLQGTGST-LNT-NLEPPS-------PGNRVPPASPSSQELGSGQALPKESVSIKGKS
SCPAFLKYPPGSSTGKDGGHDGS-GKGSTGHNTSLPDLVSGVGDSANR-APFTPSPSSPM
TATP-GVPEPPWLPPQAHPIPLRP----NGMNQVSQL--------QDETH---QQLP---
--LL----LH----------LQSAMAN-----------PRA---MQA---LLQI------
---EQG-LQILAA-----------EAPRLLL---WFMPC---------------------
------------PGGLGN------------------------------------------
-------------VAGSSES--REGALM----------TEDAPPPPAPEVSP---AQCST
------EELGFHSTPF---LQTLQ-----ALV-G-A------------------------
--N----------------------------------------------------TQQLQ
PEA--HFRVQLEQLRAMGFLNPEANLQALIATGGDVDAAVEKL
>UV_Ochotona_princeps_ALIT01070965.1 ..
IKVTVKTPKD---KEDFSVTDTC-----------------TIQQLKEEISQR-------F
KAHPD-----QLVLIFAGKILKDP-DS-LAQC--------GVRDGLTVHL-VIKMQRRTM
GT--------------EGSTSSVQT-PEP-------------------------------
------------------------------------------SPGSFPS-----------
PSP--MYSADG---------------------------------------------PLTF
NL----GV---LTG-LSG-LGL-------------GSG-SF--TDQANSLMW--------
-----QHV--SVPDFVAQ-LIEDPF--------IQ-GLLSN-TGLVRQLVL----DNPH-
M--QQLIQQNP------EIGH-ILNNPEIMRQTLE--FLRNPA-MMQE--MMRSQDRALS
-N----------LESIPGGYN-------VLR--TM--YTDIM-DPMLNAVQ---------
--------------------EQFGGNPF--A------------------------TSTTN
ATA----TS-------------------SQPSRTENCDPL--------------------
------------------------------------------------------------
------------------------------------------------------PN---P
W-------------------TSTYGGSG----------------G----R----------
Q---RRQPGDQDI------SEI-R-NRIPN------------------------------
------------------------------------------------------------
------------------------------------FLA-NLGLY-------EYL-----
-------------------------QQL-YDNSQS------------------L------
GTYLQGTGTT-LNP-NLQPPPPP-PPPAPGNRVPPASPSFPEARSGQQLPRESVSIKGKT
SCPAFLKCPTGSSTGKDGGHDGS-GKGSTGHNTSMRDLVSGLGDSANRTTPYVASQPSSM
APAP-GGPETPWLPPQTYPIPLRP----VGMNQFSQY--------QNEMQ---QQLP---
--LL----MQ----------LQSAMAN-----------PRA---MQA---LLQI------
---EQG-LQILAT-----------EAPRLLL---WFMPC---------------------
------------LGGLGN------------------------------------------
-------------VAGGAES--REGALM----------TEDIPPPSAPEVSP---TQRSL
E-----ELGF-HSTSF---LQTLQ-----ALA-N-A------------------------
--N----------------------------------------------------PQQLQ
PEA--HFRVQLEQLRAMGFLNPEANLQALIATGGDVDAAVEKL
>UU_Mus_musculus_BC150726.1 ..
IRVTVKTPKD---KEDFSVVDTC-----------------TIRQLKEKISHR-------F
KAHPN-----QLVLIFAGKILKDP-DS-LAQC--------GVRDGLTVHL-VIKMQRRTI
GT--------------ECPAPPVSI-PGP-------------------------------
------------------------------------------NPGEIPQ-----------
SSS--VYSVDG---------------------------------------------SPSF
SL----GV---LTG-LSG-LGL-------------TSG-SF--SDQPGSLMW--------
-----QHI--SVPELVAQ-LVDDPF--------IQ-GLLSN-TGLVRQLVL----DNPH-
M--QHLIQQNP------EIGH-ILNNPEIMRQTME--FLRNPS-MMQE--MMRSQDRALS
-N----------LESIPGGYN-------VLR--TM--YTDIM-DPMLNAVQ---------
--------------------EQFGGNPFV-T------------------------ATTAS
TTT----TS-------------------SQPSRTENCDPL--------------------
------------------------------------------------------------
------------------------------------------------------PN---P
W-------------------TSTYGVSG----------------G----R----------
QGRGGRQSGDQGA------SEN-R-NRLPS------------------------------
------------------------------------------------------------
------------------------------------FLG-NIGLF-------DYL-----
-------------------------QQL-HETSQS------------------L------
GSYLQGTVPT-SNS-SQESPL-------SGNRVPPTLPSSPKPGSGQSLPKESVAIKGKS
SCPAFLRHSTENSTGQGGSLHDA-GKGSTGPSTSLPNLTSQIGDSANR-SSFVSTPSSLM
SATP-GVPESPWLPPTGYSRSLRS----AGTNQVPRI--------QNEIH---QQLP---
--LL----LH----------LQTAMAN-----------PRV---MQA---LLQI------
---EQG-LQILAT-----------EAPRLLL---WFMPC---------------------
------------LTGLSG------------------------------------------
-------------VTGGTEA--REG-VM----------SEDPRPTPTPQISL---AQGST
------ELGI-HSSPF---LQVLQ-----ALA-S-T------------------------
--N----------------------------------------------------PQQLQ
LEA--HFRVQLEQLRAMGFLNLEANLQALIATGGDVDAAVEKL
>UU_Rattus_norvegicus_NM_001107543.2 ..
IRVTVKTPKD---KEDFSVVDTC-----------------TIRQLKEKISHR-------F
KAHPN-----QLVLIFAGKILKDP-DS-LAQC--------GVRDGLTVHL-VIKMQRRTT
GT--------------ECPAPPVST-PGP-------------------------------
------------------------------------------NPLELPQ-----------
PNS--AYPVDG---------------------------------------------SPSF
SL----GV---LTG-LSG-LGL-------------TSG-SF--SDQPGSLMW--------
-----QHM--SVPELVAQ-LVDDPF--------IQ-GLLSN-TGLMRQLVL----DNPH-
M--QQLIQQNP------EIGH-ILNNPEIMRQTME--FLRNPS-MMQE--MMRSQDRALS
-N----------LESIPGGYN-------VLR--TM--YTDIM-DPMLNAVQ---------
--------------------EQFGGNPFA-T------------------------ATTAS
TTT----TS-------------------SQPSRTENCDPL--------------------
------------------------------------------------------------
------------------------------------------------------PN---P
W-------------------TSTCGVSG----------------S----R----------
Q---GRQPGDQDT------SES-R-NRLPS------------------------------
------------------------------------------------------------
------------------------------------FLG-NIGLF-------DYL-----
-------------------------QQL-HETSQA------------------L------
GSYLQGTVPT-PSS-SQETPL-------SGNRVPPNLPPSPKPGSGQPLPKDSVAIKGKS
SCPAFLRHSSENSTGQGGSLHDS-GKSSTGPSTGLPNLTSQIGDNANR-SPFVSTPSSLI
SPTP-GAPESPWLPPTGYPRSLRS----ALTNQVPRM--------QNELH---QQLP---
--LL----LH----------LQTAMTN-----------PRV---MQA---LLQI------
---EQG-LQILAT-----------EAPRLLL---WFMPC---------------------
------------LAGLSG------------------------------------------
-------------VIGGTES--REGVVM----------SEDPRPTPTSQISL---VQGSA
------ELGF-HSSPF---LQVLQ-----ALA-S-T------------------------
--N----------------------------------------------------PQQLQ
LEA--HFRVQLEQLRAMGFLNLEANLQALIATGGDVDAAVEKL
>UU_Cricetulus_griseus_XM_003513254.1 ..
IRVTVKTPKD---KEDFSVVDTC-----------------TIRQLKEEISHR-------F
KAHPN-----QLVLIFAGKILKDP-DS-LAQC--------GVRDGLTVHL-VIKMQRRTT
GT--------------ECPAPPVST-SGP-------------------------------
------------------------------------------NPGVLPQ-----------
SSS--VYPVDG---------------------------------------------SPSF
SL----GV---LTG-LSG-LGL-------------TSG-SF--SDQPGSLMW--------
-----QHI--SVPELVAQ-LVDDPF--------IQ-GLLSN-TGLVRQLVL----DNPH-
M--QQLIQQNP------EIGH-ILNNPEIMRQTME--FLRNPS-MMQE--MMRSQDRALS
-N----------LESIPGGYN-------VLR--TM--YTDIM-DPMLNAVQ---------
--------------------EQFGGNPFA-T------------------------TATAS
TTT----SS-------------------SQPSRTENCDPL--------------------
------------------------------------------------------------
------------------------------------------------------PN---P
W-------------------TSTYGVSG----------------S----R----------
Q---GRQSGDQDA------SES-R-NRLPS------------------------------
------------------------------------------------------------
------------------------------------FLG-NIGLF-------DYL-----
-------------------------QQL-HETSQS------------------L------
GSYLQGTVPT-QSS-SQEAPL-------SENRVPPTLPSSQKPGSGQPLPKESVAVKGKS
SCPTFLRHSSENSTGQGGNLHDA-GKGSTGQSTSLPNLTSQIGDSANR-SPFVPTLSSLV
AATA-GDPETPWLPPTGYPRPLRS----AGTNQVPRI--------QNEIH---QQLP---
--LL----LH----------LQAAMAN-----------PRV---MQA---LVQI------
---EQG-LQILAT-----------EAPRLLL---WFMPC---------------------
------------LTGLSG------------------------------------------
-------------VTGGTES--RDGAVT----------SEDPHPAPAPQVSH---TQGSA
------ELGF-HSTPF---LQVLQ-----ALA-S-T------------------------
--N----------------------------------------------------PQQLQ
LEA--HFRVQLEQLRAMGFLNLEANLQALIATGGDVDAAVEKL
>UV_Jaculus_jaculus_AKZC01020400.1 ..
IRVTVKTPKD---KEDFSVTDTS-----------------TIQQLKEEISQR-------F
KAHPN-----QLVLIFAGKILKDT-DS-LAQC--------GVQDGLTVHL-VIKMQRRAT
GT--------------ECPAPSVST-PSP-------------------------------
------------------------------------------NPGPLPQ-----------
PNS--IYSVDG---------------------------------------------SPSF
SL----GL---LTG-LSG-LSL-------------TSG-SF--SNQPGSLMW--------
-----QQV--SVPELVAH-LIDDPF--------IQ-GLMSN-TSLVRQLVL----DNPH-
M--QQLIQQNP------EIGH-ILNNPEIMRQTLE--FLRNPS-MMQE--MMRSQDRALS
-N----------LESIPGGYN-------VLR--TM--YTDIM-DPMLNAVQ---------
--------------------EQFGGNPFA-T------------------------AATAD
ATT----SS-------------------SRPSRTENCDPL--------------------
------------------------------------------------------------
------------------------------------------------------PN---P
W-------------------TSTYGRSG----------------S----R----------
Q---GRQPGNQNA------AET-R-NRVPN------------------------------
------------------------------------------------------------
------------------------------------FLG-NIGLF-------DYL-----
-------------------------QQL-HEIPQS------------------L------
GSYLQGTTAPIPSP-SHEPPL-------PGNRVPPTLPSSQKPGSGQPLSKESVAIKGKS
SCPAFLRHPSESSPGQGGGLQDT-GRSSPGQSTSLPDLVSGLGDPANR-APLVSTPPSPV
ASTP-VVPESPWLRSPGYPRSLRP----AGMNPAPRM--------QSEVH---QQLP---
--LL----LH----------LQAAMTN-----------SRA---MQA---LLQI------
---EQG-LQVLAT-----------EAPRLLL---WLMPC---------------------
------------LAGLSG------------------------------------------
-------------AAGGTES--R----------------EDPCPAPAPHVSP---PHSSA
------DVGF-QSTHL---LQVLQ-----TLA-T-A------------------------
--N----------------------------------------------------AQQRQ
PEA--HFRAQLEQLRAMGFLNPEANLQALLATGGDVDAAVEKL
>UV_Chinchilla_lanigera_AGCD01015418.1 ..
IKVTVKTPKD---KEDFSVTDTC-----------------TIQQLKEEISQR-------F
KAHPD-----QLVLIFAGKILKDP-DS-LAQC--------GVRDGLTVHL-VIKMQRRSV
GT--------------ECPAASVPP-PGP-------------------------------
------------------------------------------SPGSLPQ-----------
PGS--IYTADG---------------------------------------------PPTF
SL----GV---LSG-LGL-----------------APG-SF--PDQPNSLIW--------
-----QPV--SLPEFLAQ-LVDDPF--------IQ-GLLSN-TGLVRQLVL----DNPH-
M--QQLIQHNP------EIGH-ILNNPEIMRQTLE--FLRNPA-MMQE--MMRSQDRALS
-N----------LESIPGGYN-------VLR--TM--YTDIM-DPMLNAVQ---------
--------------------EQFGGNPFA-T------------------------TTTTN
GSC----SS-------------------SQPSRTENCDPL--------------------
------------------------------------------------------------
------------------------------------------------------PN---P
W-------------------TSTYAGSG----------------G----R----------
Q---GRRPGSRDT------SEI-R-NRVPN------------------------------
------------------------------------------------------------
------------------------------------FLG-NVGLY-------QYL-----
-------------------------QRL-HETPQA------------------L------
GTYLQRTASL-HSP-NQEPPS-------SGNRVPPTSSSSQEPRSGQPPPKESVAVKENS
SCPAFLRYSSGSSAGQDGGQNVT-GKSSTGHSSSMPDLVSGLGSSANG-APFFSSLSSPM
TATP-GAPHPPWLPPPDHPRSLRP----AGMNQAPQV--------QDEMH---QQLP---
--LL----VN----------LQEATGN-----------PRA---MQA---LLQI------
---EQG-LQILAT-----------EAPHLLL---WLMPC---------------------
------------LAGMSG------------------------------------------
-------------AEGGTQS--REGTFM----------SEQPQPTPALQVSP---VQGSS
------EQSF-HSTPF---LPMLQ-----AMA-G-I------------------------
--N----------------------------------------------------PQQLH
PEA--HFRVQLEQLRAMGFLNPEANLQALIATGGDVDAAVEKL
>UV_Heterocephalus_glaber_AFSB01167752.1 ..
IKVTVKTPKD---KEDFSVMDTC-----------------TIQQLKEEISQR-------F
KAHPD-----QLVLIFAGKILKDP-DS-LAQC--------GVGDGLSVHL-VIKMQRHSI
GT--------------KCPAASVPT-PGP-------------------------------
------------------------------------------SPGSLPQ-----------
PSS--IYAADE---------------------------------------------PPTF
SL----GV---LSG-LDL-M----------------PG-SF--PDQPSSLIW--------
-----QHV--SLPEFLAQ-LIDDSF--------IQ-GLLSN-TGLVCQRVL----DNPH-
I--QQLIQHNP------EIGH-ILNNPEIMRQTLE--FLHNPA-TMQE--MMRSQDRALS
-N----------LESIPGGYN-------VLR--NM--YTDIM-DPMLNAVQ---------
--------------------EQFGGNPF--A------------------------TTTTT
NIS----SS-------------------SQPSRTENCDPL--------------------
------------------------------------------------------------
------------------------------------------------------PN---P
W-------------------TSTYAGSG----------------G----R----------
Q---GRQPGGQDT------SEI-R-NRVPN------------------------------
------------------------------------------------------------
------------------------------------FLG-NIGLY-------HYL-----
-------------------------QQL-HETPQF------------------L------
GTYLQGTAST-HSP-NQEPPS-------SGNRVPSTSSSSQEPRSGQPLPKESVAIKGNS
FCPAFLKYQSGSSTGQDGGQNAA-GKSSTGHSPSMPDLVSGLGNSANM-APFVPSSPSPM
SVPP-GVPHSPWLPPPGHPRSLRP----AGINQAPQL--------QDEMH---QQLS---
--LP----MN----------LQAAMGN-----------PRI---MQA---LLQI------
---EQG-LQTLAT-----------EEPHLLC----FMPT---------------------
------------LARVGG------------------------------------------
-------------VEGGTQI--REGVFM----------SEHPQPTPALQIST---VQAST
------ESNF-HSTPF---LQMLH-----AMA-G-T------------------------
--N----------------------------------------------------P-QLQ
PEA--HFRVQLEQLRAMGFQNPEANLQALIATGGDVDAAVEKL
>UV_Octodon_degus_AJSA01175126.1 ..
IKVTVKTPKD---KEDFSVTDTC-----------------TIQQLKKEISQR-------F
KAHPD-----QLILIFAGKILKDP-DS-LAQC--------GVRDGLTVHL-VIKMQRRSI
GT--------------ECPASSVPP-PGP-------------------------------
------------------------------------------SPGSLPQ-----------
PSS--IYAADG---------------------------------------------PPHF
SL----GV---LGG-LGL-M----------------PG-SV--PDQLSSLLW--------
-----QPI--SLPEFVTQ-LYDDPF--------IQ-GLLSN-TSLVRQLVL----DNPH-
M--QQLIQHNP------EIGH-ILNNPEIMRQTLE--FLRNPA-MMQE--MMRNQDRALS
-N----------LESIPGGYN-------VLR--TM--YTDIM-DPMLNAVQ---------
--------------------EQFGGNPFA-T------------------------AATAD
TSS----GS-------------------SQPSRTENCDPL--------------------
------------------------------------------------------------
------------------------------------------------------PN---P
W-------------------TSTYAGSG----------------G----R----------
Q---GRRPGGQAT------SEM-R-NRVPN------------------------------
------------------------------------------------------------
------------------------------------FLG-NIGLY-------HYL-----
-------------------------QRL-HAMPQS------------------L------
GTYYQGTTSS-HSS-SQEPPS-------SGSRVPPTSSSSQGPRSGQPLPKKSVAITGNS
SCSAFLRYSSGSRAGQDGGQNVT-GKSSTGHS--LPDLVSELGNSANR-APFFLSPPSPM
TATP-GVPHLPWLLPPSHSRSLRP----DSVNQAPQL--------QDEMH---EHLP---
--LL----LN----------LQAAMEN-----------PRA---MQA---LLQI------
---EQG-LQVLAT-----------EAPHLLL---WFIPC---------------------
------------LAGVSG------------------------------------------
-------------IEGGTQS--GEGAFM----------SEHPQPTPALQVSP---LQGSS
------EHSL-HSTPL---LQMLQ-----AMA-G-A------------------------
--N----------------------------------------------------PQQPH
PES--HFRVQLEQLQAMGFLNPEANLQALIATGGDVDAAVEKL
>UV_Ictidomys_tridecemlineatus_AGTP01124137.1 ..
IKVTVKTPKD---KEDFSVTDTC-----------------TIQQLKEEISQR-------F
KAHPD-----QLVLIFAGKILKDP-DS-LAQC--------GVRDGLTVHL-VIKMQRRAM
GP--------------ECPAASVPT-PGP-------------------------------
------------------------------------------SPGSLPQ-----------
PSS--IYPTDG---------------------------------------------PPTF
SL----GV---LAG-LNG-LGV-------------TSG-SF--PDQPNSLMW--------
-----QHV--SVPEFVAQ-LIDDPF--------IQ-GLLSN-TGLVRQLVL----DNPH-
M--QQLIQHNP------EIGH-ILNNPEIMRQTLE--FLRNPA-MMQE--MMRSQDRALS
-N----------LESIPGGYN-------VLR--TM--YTDIM-DPMLNAVQ---------
--------------------EQFGGNPFA-T------------------------TTTTN
STS----SS-------------------NQPSRTENCDPL--------------------
------------------------------------------------------------
------------------------------------------------------PN---P
W-------------------TSTYGGSG----------------A----R----------
R---GRQSGDQDA------SEI-R-SRVPN------------------------------
------------------------------------------------------------
------------------------------------FLG-NIGLY-------DYL-----
-------------------------QQL-HETPQS------------------L------
GTYLQGTAST-LNP-RQEPPS-------PGNRIPPTSSSSQEPGSGQPLPKESVTIKGKS
SCPAFLRYPSESSTGQGRGQDGT-GKDSTNHNTSMPDLVSGLGDSANR-APFGPSPPSPM
TTTA-GVPEPPWMPPPGYPRFLRP----AGLNHAPHL--------QDDIH---QQLP---
--LL----LH----------LQAAMAN-----------PRA---MQA---LLQI------
---EQG-LQILAT-----------EAPRLLL---WFMPC---------------------
------------LAGLGG------------------------------------------
-------------GAGGTES--REGGFM----------SEDPRPAPAPQVSP---AQGSS
------ELGF-HSTPF---LQMLQ-----ALA-N-A------------------------
--S----------------------------------------------------PQQLQ
PEA--HFRAQLEQLRAMGFLNPEANLQALIATGGDVDAAVEKL
>UU_Otolemur_garnettii_XM_003781006.1 ..
IKVTVKTPKD---KEDFSVTDTC-----------------TIQQLKKEISQR-------F
KAHPD-----QLVLIFAGKILKDP-DS-LAQC--------GVRDGLTLHL-VIKMQRRAM
GT--------------ECPAASVPA-PGP-------------------------------
------------------------------------------SPGSLPQ-----------
SSS--IFPAEG---------------------------------------------TPAF
SL----GV---LTG-LNG-LGL-------------TPS-SF--PDQSSSLMW--------
-----QHV--SVPEFVAQ-LIDDPF--------IQ-GLLSN-TGLVRQLVL----DNPH-
M--QQLIQHNP------EIGH-ILNNPEIMRQTLE--FLRNPA-MMQE--MMRSQDRALS
-N----------LESIPGGYN-------VLR--TM--YTDIM-DPMLNAVQ---------
--------------------EQFGGNPFA-T------------------------ATTPN
STT----GS-------------------SQPSRTENCDPL--------------------
------------------------------------------------------------
------------------------------------------------------PN---P
W-------------------TSTYGGSD----------------S----R----------
Q---GRRLGDQD-------SEI-R-NRVPS------------------------------
------------------------------------------------------------
------------------------------------FLG-NIGLY-------DYL-----
-------------------------QQL-HETPQS------------------L------
GTFLQGTTST-LSP-SQEPPP-------LRNRVPPTSPSSQEPGSGQSLPKESVAIKEKA
TCPGFMRYPTENSTGQGGGLDGA-GKSSTGHSTNLPDLVSGLGDSANR-VPFVPSPPSFL
AATP-EISEPPWLPPPAYPRPLRP----TGVSQVPPL--------QDEMH---RQLP---
--LL----MH----------LQAAMAN-----------PRA---MQA---LLQI------
---EQG-LQVLAT-----------EAPRLLL---WFMPC---------------------
------------LAGMGN------------------------------------------
-------------AAGGTES--REGVFT----------SEDPPPPSAREVSP---AQNTA
------EQGF-HSTPL---FQMLQ-----ALA-S-A------------------------
--N----------------------------------------------------PQQLQ
PEA--HFRVQLEQLRAMGFLNREANLQALIATGGDVDAAVEKL
>UU_Callithrix_jacchus_XM_002754902.1 ..
IKVTVKTPKD---KEDFSVTDTC-----------------TIQQLKEEISQR-------F
KAHPD-----QLVLIFAGKILKNP-DS-LAQC--------GVRDGLTVHL-VIKMHRRAF
GS--------------ECPAASVPA-PGP-------------------------------
------------------------------------------SPGSLPQ-----------
PGS--IYPADG---------------------------------------------TPAF
SL----GF---LAG-LNG-LGL-------------TSH-GF--PDQTSSQMR--------
-----QHV--SMPEFVAQ-LIDDPF--------IQ-GLLSN-TGLVRQLVL----DNPH-
I--QQLIQHNP------EIGH-ILNNPEIMRQTVE--FLRNPA-MMQE--MIRSQDRVLS
-N----------LESIPGGYN-------VLR--TM--YTDIM-DPMLNAVQ---------
--------------------EQFGGNPFA-T------------------------AATAN
ATT----TT-------------------SQPSRVENCDPL--------------------
------------------------------------------------------------
------------------------------------------------------PN---P
W-------------------TSTHEGSG----------------S----R----------
Q---GRQDGNQNA------PDI-R-NRVPN------------------------------
------------------------------------------------------------
------------------------------------FLG-NIGLY-------DYL-----
-------------------------QQL-HENPQS------------------L------
GTYLQGTASA-LSQ-SKGPPPP------PVNRVPPSSPSSQKPGSGWPLPKELEAIKGKS
SCPAFLRYPSENSTGQGGDQDDA-RKSSTGHNMNLPDLVSGLGDSANR-VPFVPLSSSSM
AATT-GIPEPPWLPPPVYPRSLRP----GGMNPAPHL--------QDEIQ---PQLP---
--LL----MH----------PQAAMAN-----------PRA---MQA---LLQI------
---EQG-LQILAV-----------EAPHLLL---WFMPC---------------------
------------QTGVGT------------------------------------------
-------------MAGGIES--REDALL----------SEDPLPNPPPEVFP---ALDSA
------ELGF-HSPPF---LHMLQ-----DSP-S-T------------------------
--N----------------------------------------------------PQQLQ
PEA--HFQVQLEQLWSMGFLNREANLQALIATGGDVDAAVEKL
>UU_Saimiri_boliviensis_XM_003923360.1 ..
IKVTVKTPKD---KEDFSVTDTC-----------------TIQQLKEEISQR-------F
KAHPD-----QLVLIFAGKILKDP-DS-LAQC--------GVRDGLTVHL-VIKMHRRAF
GS--------------ECPAASVPA-PGL-------------------------------
------------------------------------------SRGSLSQ-----------
PGS--IYPADR---------------------------------------------PPAF
SL----GF---LTG-LNG-LGL-------------TSS-GF--LDQTSSQMR--------
-----QHV--SMPEFVAQ-LIDDPF--------IQ-GLLSN-TGLVRQLVL----DNPH-
M--QQLIQHNP------EIGH-ILNNPEIMRQTLE--FLRNPA-MMQE--MMRSQDRELS
-N----------LESIPGGYN-------VLR--TM--YTDIM-DPMLNAVQ---------
--------------------EQFGGNPFA-T------------------------ATAAN
ATT----TS-------------------SQPSRMENCDPL--------------------
------------------------------------------------------------
------------------------------------------------------PN---P
W-------------------TSTHGGSG----------------S----R----------
Q---GRQDGDQNA------RDI-R-NRVPN------------------------------
------------------------------------------------------------
------------------------------------FLG-NIGLY-------DYL-----
-------------------------QQL-HENPQS------------------L------
GTYLQGTASA-LSQ-SKEPPPP------PVNRVPPSSPSSQEPGSGRPLPKESVAIKGKS
SCPAFLRYPTENSTGQGGDQDGA-GKSSTGHNTNLPDLVSGLGDSANR-VPSVPLSSSSM
AATT-GISEPPLLPPPVYPRSLRP----DGTNLPPHL--------QDEMQ---PQLP---
--LL----MH----------LQAALVN-----------PRA---VQA---LLQI------
---EQG-LQVLAI-----------EAPRLLL---WFMPC---------------------
------------QTGVGS------------------------------------------
-------------MAGCIES--REDGLL----------SEDPLPNPPPEVYP---ALDSA
------ELGF-HSPPF---LHMLQ-----DSP-S-T------------------------
--N----------------------------------------------------PQQLQ
PEA--HFQVQLEQLRSMGFLNREANLQALIATGGNVDAAVEKL
>UU_Macaca_fascicularis_AB168828.1 ..
IKVTVKTPKD---KEDFSVTDSC-----------------TIQQLKEEISQR-------F
KAHPD-----QLVLIFAGKILKDP-DS-LAQC--------GVRDGLTVHL-VIKMQRRAM
GS--------------ECPAASVPT-QGP-------------------------------
------------------------------------------SPGSLPQ-----------
PSS--IYPADG---------------------------------------------PPAF
SL----GL---LTG-LNG-LGL-------------TYR-GF--PDQPSSLMR--------
-----QHV--SVPEFVAQ-LIDDPF--------IQ-GLLSN-TGLVRQLVL----DNPH-
M--QQLIQHNP------EIGH-ILNNPEIMRQTLE--FLRNPA-MMQE--MIRSQDRVLS
-N----------LESIPGGYN-------VLR--TM--YTDIM-DPMLNAVQ---------
--------------------EQFGGNPFA-T------------------------ATTDN
ATT----TT-------------------SQPSRMENCDPL--------------------
------------------------------------------------------------
------------------------------------------------------PN---P
W-------------------TSTHGGSG----------------S----R----------
Q---QRQDGDQDA------ADI-R-NRFPN------------------------------
------------------------------------------------------------
------------------------------------FLG-IIGLY-------DYL-----
-------------------------QQL-HENPQS------------------L------
GTYLQGTASA-LSQ-SQERPP-------PVNRVPPLSPSSQEPRSGQPLPKESVAIKGRS
SCTAFLRYPTENGTGKGGDQDGA-GKSPTGHSTNLPDLVSGLGDSANR-VPFVPLTSSPT
AAIP-GIPEPPWLPSPPYPRSLRP----DGMNPAPQL--------QDEIQ---PQLP---
--LL----MH----------LQAAMAN-----------PRA---MQA---LRQI------
---EQG-LQVLAT-----------EAPRLLL---WFMPC---------------------
------------LAGMGS------------------------------------------
-------------VAGGIQS--REDPLM----------SEDPLPNPPPEVFP---ALDSA
------ELGF-HSPPF---LHMLQ-----DLV-S-T------------------------
--N----------------------------------------------------PQQLQ
PEA--HFQVQLEQLRSMGFLNREANLQALIATGGDVDAAAEKL
>UU_Macaca_mulatta_XM_001111250.1 ..
IKVTVKTPKD---KEDFSVTDSC-----------------TIQQLKEEISQR-------F
KAHPD-----QLVLIFAGKILKDP-DS-LAQC--------GVRDGLTVHL-VIKMQRRAM
GS--------------ECPAASVPT-QGP-------------------------------
------------------------------------------SPGSLPQ-----------
PSS--IYPADG---------------------------------------------PPAF
SL----GL---LTG-LNG-LGL-------------TYR-GF--PDQPSSLMR--------
-----QHV--SVPEFVAQ-LIDDPF--------IQ-GLLSN-TGLVRQLVL----DNPH-
M--QQLIQHNP------EIGH-ILNNPEIMRQTLE--FLRNPA-MMQE--MIRSQDRVLS
-N----------LESIPGGYN-------VLR--TM--YTDIM-DPMLNAVQ---------
--------------------EQFGGNPFA-T------------------------ATTDN
ATT----TT-------------------SQPSRMENCDPL--------------------
------------------------------------------------------------
------------------------------------------------------PN---P
W-------------------TSTHGGSG----------------S----R----------
Q---QRQDGDQDA------ADI-R-NRFPN------------------------------
------------------------------------------------------------
------------------------------------FLG-IIGLY-------DYL-----
-------------------------QQL-HENPQS------------------L------
GTYLQGTASA-LSQ-SQERPP-------PVNRVPPLSPSSQEPRSGQPLPKESVAIKGRS
SCPAFLRYPTENGTGKGGDQDGA-GKSPTGHSTNLPDLVSGLGDSANR-VPFVPLTSSPT
AAIP-GIPEPPWLPSPPYPRSLRP----DGMNPAPQL--------QDEIQ---PQLP---
--LL----MH----------LQAAMAN-----------PRA---MQA---LRQI------
---EQG-LQVLAT-----------EAPRLLL---WFMPC---------------------
------------LAGMGS------------------------------------------
-------------VAGGIQS--REDPLM----------SEDPLPNPPPEVFP---ALDSA
------ELGF-HSPPF---LHMLQ-----DLV-S-T------------------------
--N----------------------------------------------------PQQLQ
PEA--HFQVQLEQLRSMGFLNREANLQALIATGGDVDAAAEKL
>UU_Papio_anubis_NM_001168859.1 ..
IKVTVKTPKD---KEDFSVTDSC-----------------TIQQLKEEISQR-------F
KAHPD-----QLVLIFAGKILKDP-DS-LAQC--------GVRDGLTVHL-VIKMQRRAM
GS--------------ECPAASVPT-QGP-------------------------------
------------------------------------------SPGSLPQ-----------
PSS--IYPADG---------------------------------------------PPAF
SL----GL---LTG-LNG-LGL-------------TYR-GF--PDQPSSLMR--------
-----QHV--SVPEFVAQ-LIDDPF--------IQ-GLLSN-TGLVRQLVL----DNPH-
M--QQLIQHNP------EIGH-ILNNPEIMRQTLE--FLRNPA-MMQE--MIRSQDRVLS
-N----------LESIPGGYN-------VLR--TM--YTDIM-DPMLNAVQ---------
--------------------EQFGGNPFA-T------------------------ATTDN
ATT----TT-------------------SQPSRMENCDPL--------------------
------------------------------------------------------------
------------------------------------------------------PN---P
W-------------------TSTHGGSG----------------S----R----------
Q---QRQDGDQDA------ADI-R-NRFPN------------------------------
------------------------------------------------------------
------------------------------------FLG-IIGLY-------DYL-----
-------------------------QQL-HENPQS------------------L------
GTYLQGTASA-LSQ-SQERPP-------PVNRVPPLSPSSQEPRSGQPLPKESVAIKGRS
SCPAFLRYPTENGTGKGGDQDGA-GKSPTGYSTNLPDLVSGLGDSANR-VPFVPLTSSPT
AAIP-GIPEPPWLPSPPYPRSLRP----DGMNPAPQL--------QDEIQ---PQLP---
--LL----MH----------LQAAMAN-----------PRA---TQA---LRQI------
---EQG-LQVLAT-----------EAPRLLL---WFMPC---------------------
------------LAGMGS------------------------------------------
-------------VAAGIQS--REDPLM----------SEDPLPNPPPEVFP---ALDSA
------ELGF-HSPPF---LHMLQ-----DLV-S-T------------------------
--N----------------------------------------------------PQQLQ
PEA--HFQVQLEQLRSMGFLNREANLQALIATGGDVDAAAEKL
>UU_Nomascus_leucogenys_XM_003254835.1 ..
IKVTVKTPKD---KEDFSVTDTC-----------------TIQQLKEEISQR-------F
KAHPD-----QLVLIFAGKILKDP-DS-LAQC--------GVRDGLTVHL-VIKMQRCAM
GN--------------ECPAASIPT-QGP-------------------------------
------------------------------------------SPGSLPQ-----------
PSS--IYPADG---------------------------------------------PPAF
SL----GL---LTG-LSG-LGL-------------AYR-AF--PDQPSSLMR--------
-----QHV--SVPEFVAQ-LTDDPF--------IQ-GLLSN-TGLVRQLVL----DNPH-
M--QQLIQHNP------EIGH-ILNNPEIMRQTLE--FLRNPA-MMQE--MIRSQDRVLS
-N----------LESIPGGYN-------VLR--TM--YTDIM-DPMLNAVQ---------
--------------------EQFGGNPFA-T------------------------ATTDN
ATT----TT-------------------SQPSRMENCDPL--------------------
------------------------------------------------------------
------------------------------------------------------PN---P
W-------------------TSTHGGSG----------------S----R----------
Q---GRQDGDQDA------PDI-R-NRFPN------------------------------
------------------------------------------------------------
------------------------------------FLG-IIGLY-------DYL-----
-------------------------QQL-HENSQS------------------L------
GTSLQGTASA-LSQ-SQEPPP-------PVNRVPPSSPSSQEPGSGQPLPKESVAIKGRS
SCPAFLRYPTENSTGQGGDQDGA-GKSSTGPSTNLPDLVLGLGDSANR-VPLAPLSSSPT
AAIP-GIPEPPCLPSPAYPRSLRP----DGMNPAPRL--------QDEIQ---PQLP---
--LL----MH----------LQAAMAN-----------PRA---LQA---LRQI------
---EQG-LQVLAT-----------EAPRLLL---WFMPC---------------------
------------LAGTDS------------------------------------------
-------------VAGGIES--REDPLM----------SEVPLPNPPPEVFP---ALDSA
------QLGF-HSPPF---LHMLQ-----DLV-S-T------------------------
--N----------------------------------------------------PQQLQ
PEA--HFQVQLEQLRSMGFLNREANLQALIATGGDVDAAVEKL
>UU_Pongo_abelii_XM_002822116.2 ..
IKVTVKTPKD---KEDFSVTDTC-----------------TIQQLKEEISQR-------F
KAHPD-----QLVLIFAGKILKDP-DS-LAQC--------GVRDGLTVHL-VIKMQRCAM
GN--------------ECPAASVPT-QGP-------------------------------
------------------------------------------SPGSLPQ-----------
PSS--IYPADG---------------------------------------------PPAF
SL----GL---LTG-LSG-LGL-------------AYC-GF--PDQPSSLMR--------
-----QHV--SVPEFVAQ-LIDDPF--------IQ-GLLSN-TGLVRQLVL----DNPH-
M--QQLIQHNP------EIGH-ILNNPEIMRQTLE--FLRNPA-MMQE--MIRSQDRVLS
-N----------LESIPGGYN-------VLR--TM--YTDIM-DPMLNAVQ---------
--------------------EQFGGNPFA-T------------------------ATTDN
ATT----TT-------------------SQPSRMENCDPL--------------------
------------------------------------------------------------
------------------------------------------------------PN---P
W-------------------TSTHGGSG----------------S----R----------
Q---GRQDGDQDT------PDI-R-NRFPN------------------------------
------------------------------------------------------------
------------------------------------FLG-IIGLY-------DYL-----
-------------------------QQL-HDNPQS------------------L------
GTYLQGTASA-LSQ-SQEPPP-------PVNRVPPSSPSSQEPGSGQPLPKESVAIKGRS
SCPAFLRYPTDNSTGQGGDQDGA-GKSSTGHSTNLPDLVSGLGDSANR-VPFAPLSSSPT
AAIP-GIPEPPWLPSPAYPRSLRP----DGMNPAPQL--------QDEIQ---PQLP---
--LL----MH----------LQAAMAN-----------PRA---LQA---LRQI------
---EQG-LQVLAT-----------EAPRLLL---WFMPC---------------------
------------LAGMGS------------------------------------------
-------------VAGGIES--REDPLM----------SEDPLPNPPPEVFP---ALDSA
------ELGF-HSPPF---LHMLQ-----DLV-S-T------------------------
--N----------------------------------------------------PQQLQ
PEA--HFQVQLEQLRSMGFLNREANLQALIATGGDVDAAVEKL
>UU_Homo_sapiens_AF137396.2 ..
IKVTVKTPKD---KEDFSVTDTC-----------------TIQQLKEEISQR-------F
KAHPD-----QLVLIFAGKILKDP-DS-LAQC--------GVRDGLTVHL-VIKRQHRAM
GN--------------ECPAASVPT-QGP-------------------------------
------------------------------------------SPGSLPQ-----------
PSS--IYPADG---------------------------------------------PPAF
SL----GL---LTG-LSR-LGL-------------AYR-GF--PDQPSSLMR--------
-----QHV--SVPEFVTQ-LIDDPF--------IP-GLLSN-TGLVRQLVL----DNPH-
M--QQLIQHNP------EIGH-ILNNPEIMRQTLE--FLRNPA-MMQE--MIRSQDRVLS
-N----------LESIPGGYN-------VLC--TM--YTDIM-DPMLNAVQ---------
--------------------EQFGGNPFA-T------------------------ATTDN
ATT----TT-------------------SQPSRMENCDPL--------------------
------------------------------------------------------------
------------------------------------------------------PN---P
W-------------------TSTHGGSG----------------S----R----------
Q---GRQDGDQDA------PDI-R-NRFPN------------------------------
------------------------------------------------------------
------------------------------------FLG-IIRLY-------DYL-----
-------------------------QQL-HENPQS------------------L------
GTYLQGTASA-LSQ-SQEPPP-------SVNRVPPSSPSSQEPGSGQPLPEESVAIKGRS
SCPAFLRYPTENSTGQGGDQDGA-GKSSTGHSTNLPDLVSGLGDSANR-VPFAPLSFSPT
AAIP-GIPEPPWLPSPAYPRSLRP----DGMNPAPQL--------QDEIQ---PQLP---
--LL----MH----------LQAAMAN-----------PRA---LQA---LRQI------
---EQG-LQVLAT-----------EAPRLLL---WFMPC---------------------
------------LAGTGS------------------------------------------
-------------VAGGIES--REDPLM----------SEDPLPNPPPEVFP---ALDSA
------ELGF-LSPPF---LHMLQ-----DLV-S-T------------------------
--N----------------------------------------------------PQQLQ
PEA--HFQVQLEQLRSMGFLNREANLQALIATGGDVDAAVEKL
>UV_Gorilla_gorilla_CABD02056803.1 ..
IKVTVKTPKD---KEDFSVTDTC-----------------TIQQLKEEISQR-------F
KAHPD-----QLVLIFAGKILKDP-DS-LAQC--------GVRDGLTVHL-VIKMQRGAM
GN--------------ECPAASVPT-QGP-------------------------------
------------------------------------------SPGSLPQ-----------
PSS--IYPADG---------------------------------------------PPAF
SL----GL---LTG-LSR-LGL-------------AYR-GF--PDQPSSLMR--------
-----QHV--SVPEFVTQ-LIDDPF--------IQ-GLLSN-TGLVRQLVL----DNPH-
M--QQLIQHNP------EIGH-ILNNPEIMRQTLE--FLRNPA-MMQE--MIRSQDRVLS
-N----------LESIPGGYN-------VLR--TM--YTDIM-DPMLNAVQ---------
--------------------EQFGGNPFA-T------------------------ATTDN
ATT----TT-------------------SQPSRMENCDPL--------------------
------------------------------------------------------------
------------------------------------------------------PN---P
W-------------------TSTHGGSG----------------S----R----------
Q---GRQDGDQDA------PDI-R-NRFPN------------------------------
------------------------------------------------------------
------------------------------------FLG-IIRLY-------DYL-----
-------------------------QQL-HENPQS------------------L------
GTYLQGTASA-LRQ-SQEPPP-------PVNRAPPSSPSSQEPGSGQPLPKESVAIKGRS
SCPAFLRYPTENSTGQGGDQDGA-GKSSTGHSTNLPDLVSGLGDSANR-VPFAPLSFSPT
AAIP-GIPEPPWLPSPAYPRSLRP----DGMNPAPQL--------QDEVQ---PQLP---
--LL----MH----------LQAAMAN-----------PRA---LQA---LRQI------
---EQG-LQVLAT-----------EAPRLLL---WFMPC---------------------
------------LAGTGS------------------------------------------
-------------VAGGIQS--REDPLM----------SEDPLPNPPPEVFP---ALDSA
------ELGF-HSPPF---LPMLQ-----DLV-S-T------------------------
--N----------------------------------------------------PQQLQ
PEA--HFQVQLEQLRSMGFLNREANLQALIATGGDVDAAVEKL
>UU_Pan_paniscus_XM_003819042.1 ..
IKVTVKTPKD---KEDFSVTDTC-----------------TIQQLKEEISQR-------F
KAHPD-----QLVLIFAGKILKDP-DS-LAQC--------GVRDGLTVHL-VIKMQRRAM
GS--------------ECPAASVPT-QGP-------------------------------
------------------------------------------SPGSLPQ-----------
PSS--IYPADG---------------------------------------------PPAF
SL----GL---LRG-LSR-LGL-------------AYR-GF--PDQPSSLMR--------
-----QHV--SVPEFVTQ-LIDDPF--------IQ-GLLSN-TGLVRQLVL----DNPH-
M--QQLIQHNP------EIGH-ILNNPEIMRQTLE--FLRNPA-MMQE--MIRSQDRVLS
-N----------LESIPGGYN-------VLR--TM--YTDIM-DPMLNAVQ---------
--------------------EQFGGNPFA-T------------------------ATTDN
ATT----TT-------------------SQPSRMENCDPL--------------------
------------------------------------------------------------
------------------------------------------------------PN---P
W-------------------TSTHGGSG----------------S----R----------
Q---GRQDGDQDA------PDI-R-NRFPN------------------------------
------------------------------------------------------------
------------------------------------FLG-IIRLY-------DYL-----
-------------------------QQL-HENPQS------------------L------
GTYLQGTASA-LSQ-SQEPPP-------SVNRVPPSSPSSQEPGSGQPLPKESVAIKGRS
SCPAFLRYPTENSTGQGGDQDGA-GKSSTGHSTNLPDLVSGLGDSANR-VPFAPLSFSPM
AAIP-GIPEPPWLPSPAYPRSLRP----DGMNPAPQL--------QDEIQ---PQLP---
--LL----MH----------LQAAMAN-----------PRA---LQA---LRQI------
---EQG-LQVLAT-----------EAPRLLL---WFMPC---------------------
------------LAGTGS------------------------------------------
-------------VAGGMES--REDPHL----------SEDPLPNPPPEVFP---ALDSA
------EPGF-HSPPF---LHMLQ-----DLV-S-T------------------------
--N----------------------------------------------------PQQLQ
PEA--HFQVQLEQLRSMGFLNREANLQALIATGGDVDAAVEKL
>UU_Pan_troglodytes_AK305009.1 ..
IKVTVKTPKD---KEDFSVTDTC-----------------TIQQLKEEISQR-------F
KAHPD-----QLVLIFAGKILKDP-DS-LAQC--------GVRDGLTVHL-VIKMQRRAM
GN--------------ECPAASVPT-QGP-------------------------------
------------------------------------------SPGSLPQ-----------
PSS--IYPADG---------------------------------------------PPAF
SL----GL---LRG-LSR-LGL-------------AYR-GF--PDQPSSLMR--------
-----QHV--SVPEFVTQ-LIDDPF--------IQ-GLLSN-TGLVRQLVL----DNPH-
M--QQLIQHNP------EIGH-ILNNPEIMRQTLE--FLRNPA-MMQE--MIRSQDRVLS
-N----------LESIPGGYN-------VLR--TM--YTDIM-DPMLNAVQ---------
--------------------EQFGGNPFA-T------------------------ATTDN
ATA----TT-------------------SQPSRMENCDPL--------------------
------------------------------------------------------------
------------------------------------------------------PN---P
W-------------------TSTHGGSG----------------S----R----------
Q---GRQDGDQDA------PDI-R-NRFPN------------------------------
------------------------------------------------------------
------------------------------------FLG-IIRLY-------DYL-----
-------------------------QQL-HENPQS------------------L------
GTYLQGTASA-LSQ-SQEPPP-------SVNRVPPSSPSSQEPGSGQPLPKESVAIKGRS
SCPAFLRYPTENSTGQGGDQDGA-GKSSTGHSTNLPDLVSGLGDSANR-VPFAPLSFSPT
AAIP-GIPEPPWLPSPAYPRSLRP----DGMKPAPQL--------QDEIQ---PQLP---
--LL----MH----------LQAAMAN-----------PRA---LQA---LRQI------
---EQG-LQVLAT-----------EAPRLLL---WFMPC---------------------
------------LAGTGS------------------------------------------
-------------VAGGMES--REDPHL----------SEDPLPNPPPEVFP---ALDSA
------EPGF-HSPPF---LHMLQ-----DLV-S-T------------------------
--N----------------------------------------------------PQQLQ
PEA--HFQVQLEQLRSMGFLNREANLQALIATGGDVDAAVEKL
>ANI_1_Chelonia_mydas_AJIM01266998.1 .
IRVTVKTPKV---KEEFVVPENS-----------------TIKQFKEEISKH-------F
NCQTS-----QLVLVFVGRILKDQ-DT-LRQR--------GIQDGITVHL-VIRTQKRPQ
DN--------------LLPHMYVAR-----------------------------------
------------------------------------------NIAPAPE-----------
PSG--ITP--------------------------------------------------AH
SS---------AFD-PSR-RGL-------------GVN-VSS-TEVQSPL----------
-----QLL--ASSEMMAR-KVENPF--------IQ-SMLSN-PDLMRQLIM----AHPQ-
M--QQLAQQIP------EISR-ILNNADIMREMLD--IVRNPE-MMQE--M-RSQDRALS
-N----------LENIPGGDN-------ALR--CA--YAEPQ-EPVLSAAQ---------
--------------------EQFGNLPFA-M------------------------LVRNP
SLE---GVG-------------------GQPSCIDHRDLS--------------------
------------------------------------------------------------
------------------------------------------------------AP---P
S-------------------VSQSATSV----------------C----T----------
NSTCGDLDSGV-----------------TNPL----------------------------
---------------------GQGSSVPSLGPG---------------------------
-----------M-------------------------FT-AGGIQ-------NLV-----
-------------------------QQI-TENPQL---IVNLC-A---SY--TK------
CMML--SLI--QNA-QLAAQA---------------------------------------
------------------------------------------------------------
------------------TFS----------AESPQH--------QEPVT---QRLP-N-
VLQQ----IQNPE-------MLVAMSN-----------PKA---MQA---WLQI------
---EQG-LQTLAA-----------EAPVLLP---WFTLR---------------------
------------LWGLGNS----------G------------SS------VSATGPSPA-
P-------------SEMSHL---EPAAS-----------E--------PGH---------
-----------QHLNM---LRMLK-----VLP-G-T------------------------
--NP---------------------------------------------------QHLQG
PEI--KFQEELE-LESMGSLNRDGN------------------
>EB_3_Chrysemys_picta_AHGY01069677.1 ....
IRVTVKTAKL---KEEFVVPENS-----------------TIKQFKEEISKH-------F
NCQTS-----QLVLVFVGRILKDQ-DT-LRQR--------GIQDGITVHL-VIRTQKRPQ
EN--------------PLPHVYVAR-----------------------------------
------------------------------------------NVAPAPA-----------
PSG--VTP--------------------------------------------------AH
SS---------DFD-LSR-RGL-------------GVN-LSS-TELQSPL----------
-----QLL--ASSEMMAR-KVENPF--------IQ-SMLSN-PDLMRQLIM----AHPQ-
M--QQLAQQIP------EISR-ILNNADIMRKMLD--IVRNPE-MMQE---MRSQDRALS
-N----------LENIPGGDN-------ALR--CA--YAEPQ-EPMLSAAQ---------
--------------------EQFGNLPFA-M------------------------LVRNP
SLE---GVGRG-----------------GQPSCLDHRDLL--------------------
------------------------------------------------------------
------------------------------------------------------AP---P
S-------------------VSQSATSI----------------Y----T----------
NSICGDLDCGVTS------S-------STNPL----------------------------
---------------------GQSSSGPNLGPG---------------------------
-----------M-------------------------FT-TGGIQ-------NLV-----
-------------------------QQI-TENPQL---IVNLC-A---SY--TK------
CMML--SLI--QNA-QLAAQA---------------------------------------
------------------------------------------------------------
------------------TFS----------AESPQH--------QEPVT---QGLP-N-
FFQQ----IQNPE-------MLVAMSN-----------PKA---MQA---WLQI------
---EQG-LQTLAA-----------EAPVLLP---WFTLR---------------------
------------LWGLGNS----------G------------SS------PSAPDPSPA-
P-------------SETSHA---APAAS-----------E--------QGH---------
-----------QHLNM---LRMLK-----ILP-G-T------------------------
--NP---------------------------------------------------QHLQA
PEI--KFQEELE-LDSMGSLNRDGNIHS---------------
>CG_1_Pongo_abelii_NM_001134107.1 ....
MKVTVKTPKE---KEEFAVPENS-----------------SVQQFKEEISKR-------F
KSHTD-----QLVLIFAGKILKDQ-DT-LSQH--------GIHDGLTVHL-VIKTQNRPQ
DH--------------SAQQTNTAG-SNVTTS----------------------------
-------------------------------STP-NS---NSTS----------------
GSA-TSNPF------------------------------------------------GLG
GL----GG---LAG-LSS-LGL-------------NTT-NF--SELQSQMQR--------
-----QLL--SNPEMMVQ-IMENPF--------VQ-SMLSN-PDLMRQLIM----ANPQ-
M--QQLIQRNP------EISH-MLNNPDIMRQTLE--LARNPA-MMQE--MMRNQDRALS
-N----------LESIPGGYN-------ALR--RM--YTDIQ-EPMLSAAQ---------
--------------------EQFGGNPFA-S------------------------LVSNT
SSG----EG-------------------SQPSRTENRDPL--------------------
------------------------------------------------------------
------------------------------------------------------PN---P
W-------------------APQ-T--S----------------Q----S----------
SS--AS---SGTA------S-----TVGGTTG----S------------TA---------
----------S------GTS-GQSTTAPNLVPG---------------------------
-------VGASM-------------------------FN-TPGMQ-------SLL-----
-------------------------QQI-TENPQL---MQNML-S---AP--YM------
RSMMQ-SLS--QNP-DLAAQM---------------------------------------
------------------------------------------------------------
------------------MLNNPL----F--AGNPQL--------QEQMR---QQLP-T-
FLQQ----MQNPD-------TLSAMSN-----------PRA---MQA---LLQI------
---QQG-LQTLAT-----------EAPGLIP---GFTPG---------------------
------------LGALGST----------G------------GS------SGTNGSNAT-
P-------------SENTSP---TAGTT-----------E--------PG----------
-----------HQQFI---QQMLQ-----ALA-G-V------------------------
--N----------------------------------------------------PQLQN
PEV--RFQQQLEQPSAMGFLNREANLQALIATGGDINAAIERL
>N_1_Nomascus_leucogenys_XM_003267455.1 .....
MKVTVKTPKE---KEEFAVPENS-----------------SVQQFKEEISKR-------F
KSHTD-----QLVLIFAGKILKDQ-DT-LSQH--------GIHDGLTVHL-VIKTQNRPQ
DH--------------SAQQTNTAG-SNVTMS----------------------------
-------------------------------STP-NS---NSTS----------------
GSA-TSNPF------------------------------------------------GLG
GL----GG---LAG-LSS-LGL-------------NTT-NF--SELQSQMQR--------
-----QLL--SNPEMMVQ-IMENPF--------VQ-SMLSN-PDLMRQLIM----ANPQ-
M--QQLIQRNP------EISH-MLNNPDIMRQTLE--LARNPA-MMQE--MMRNQDRALS
-N----------LESIPGGYN-------ALR--RM--YTDIQ-EPMLSAAQ---------
--------------------EQFGGNPFA-S------------------------LVSNT
SSG----EG-------------------SQPSRTENRDPL--------------------
------------------------------------------------------------
------------------------------------------------------PN---P
W-------------------APQ-T--S----------------Q----S----------
SS--AS---SGTA------S-----TVGGTTG----S------------TA---------
----------S------GTS-GQSTTAPNLVPG---------------------------
-------VGASM-------------------------FN-TPGMQ-------SLL-----
-------------------------QQI-TENPQL---MQNML-S---AP--YM------
RSMMQ-SLS--QNP-DLAAQM---------------------------------------
------------------------------------------------------------
------------------MLNNPL----F--AGNPQL--------QEQMR---QQLP-T-
FLQQ----MQNPD-------TLSAMSN-----------PRA---MQA---LLQI------
---QQG-LQTLAT-----------EAPGLIP---GFTPG---------------------
------------LGALGST----------G------------GS------SGTNGSNAT-
P-------------SENTSP---TAGTT-----------E--------PG----------
-----------HQQFI---QQMLQ-----ALA-G-V------------------------
--N----------------------------------------------------PQLQN
PEV--RFQQQLEQLSAMGFLNREANLQALIATGGDINAAIERL
>CA_1_Homo_sapiens_AF176069.1 ....
MKVTVKTPKE---KEEFAVPENS-----------------SVQQFKEEISKR-------F
KSHTD-----QLVLIFAGKILKDQ-DT-LSQH--------GIHDGLTVHL-VIKTQNRPQ
DH--------------SAQQTNTAG-SNVTTS----------------------------
-------------------------------STP-NS---NSTS----------------
GSA-TSNPF------------------------------------------------GLG
GL----GG---LAG-LSS-LGL-------------NTT-NF--SELQSQMQR--------
-----QLL--SNPEMMVQ-IMENPF--------VQ-SMLSN-PDLMRQLIM----ANPQ-
M--QQLIQRNP------EISH-MLNNPDIMRQTLE--LARNPA-MMQE--MMRNQDRALS
-N----------LESIPGGYN-------ALR--RM--YTDIQ-EPMLSAAQ---------
--------------------EQFGGNPFA-S------------------------LVSNT
SSG----EG-------------------SQPSRTENRDPL--------------------
------------------------------------------------------------
------------------------------------------------------PN---P
W-------------------APQ-T--S----------------Q----S----------
SS--AS---SGTA------S-----TVGGTTG----S------------TA---------
----------S------GTS-GQSTTAPNLVPG---------------------------
-------VGASM-------------------------FN-TPGMQ-------SLL-----
-------------------------QQI-TENPQL---MQNML-S---AP--YM------
RSMMQ-SLS--QNP-DLAAQM---------------------------------------
------------------------------------------------------------
------------------MLNNPL----F--AGNPQL--------QEQMR---QQLP-T-
FLQQ----MQNPD-------TLSAMSN-----------PRA---MQA---LLQI------
---QQG-LQTLAT-----------EAPGLIP---GFTPG---------------------
------------LGALGST----------G------------GS------SGTNGSNAT-
P-------------SENTSP---TAGTT-----------E--------PG----------
-----------HQQFI---QQMLQ-----ALA-G-V------------------------
--N----------------------------------------------------PQLQN
PEV--RFQQQLEQLSAMGFLNREANLQALIATGGDINAAIERL
>CG_1_Pan_paniscus_XM_003810294.1 ....
MKVTVKTPKE---KEEFAVPENS-----------------SVQQFKEEISKR-------F
KSHTD-----QLVLIFAGKILKDQ-DT-LSQH--------GIHDGLTVHL-VIKTQNRPQ
DH--------------SAQQTNTAG-SNVTTS----------------------------
-------------------------------STP-NS---NSTS----------------
GSA-TSNPF------------------------------------------------GLG
GL----GG---LAG-LSS-LGL-------------NTT-NF--SELQSQMQR--------
-----QLL--SNPEMMVQ-IMENPF--------VQ-SMLSN-PDLMRQLIM----ANPQ-
M--QQLIQRNP------EISH-MLNNPDIMRQTLE--LARNPA-MMQE--MMRNQDRALS
-N----------LESIPGGYN-------ALR--RM--YTDIQ-EPMLSAAQ---------
--------------------EQFGGNPFA-S------------------------LVSNT
SSG----EG-------------------SQPSRTENRDPL--------------------
------------------------------------------------------------
------------------------------------------------------PN---P
W-------------------APQ-T--S----------------Q----S----------
SS--TS---SGTA------S-----TVGGTTG----S------------TA---------
----------S------GTS-GQSTTAPNLVPG---------------------------
-------VGASM-------------------------FN-TPGMQ-------SLL-----
-------------------------QQI-TENPQL---MQNML-S---AP--YM------
RSMMQ-SLS--QNP-DLAAQM---------------------------------------
------------------------------------------------------------
------------------MLNNPL----F--AGNPQL--------QEQMR---QQLP-T-
FLQQ----MQNPD-------TLSAMSN-----------PRA---MQA---LLQI------
---QQG-LQTLAT-----------EAPGLIP---GFTPG---------------------
------------LGALGST----------G------------GS------SGTNGSNAT-
P-------------SENTSP---TAGTT-----------E--------PG----------
-----------HQQFI---QQMLQ-----ALA-G-V------------------------
--N----------------------------------------------------PQLQN
PEV--RFQQQLEQLSAMGFLNREANLQALIATGGDINAAIERL
>CG_1_Pan_troglodytes_XM_003312123.1 ....
MKVTVKTPKE---KEEFAVPENS-----------------SVQQFKEEISKR-------F
KSHTD-----QLVLIFAGKILKDQ-DT-LSQH--------GIHDGLTVHL-VIKTQNRPQ
DH--------------SAQQTNTAG-SNVTTS----------------------------
-------------------------------STP-NS---NSTS----------------
GSA-TSNPF------------------------------------------------GLG
GL----GG---LAG-LSS-LGL-------------NTT-NF--SELQSQMQR--------
-----QLL--SNPEMMVQ-IMENPF--------VQ-SMLSN-PDLMRQLIM----ANPQ-
M--QQLIQRNP------EISH-MLNNPDIMRQTLE--LARNPA-MMQE--MMRNQDRALS
-N----------XESIPGGYN-------ALR--RM--YTDIQ-EPMLSAAQ---------
--------------------EQFGGNPFA-S------------------------LVSNT
SSG----EG-------------------SQPSRTENRDPL--------------------
------------------------------------------------------------
------------------------------------------------------PN---P
W-------------------APQ-T--S----------------Q----S----------
SS--TS---SGTA------S-----TVGGTTG----S------------TA---------
----------S------GTS-GQSTTAPNLVPG---------------------------
-------VGASM-------------------------FN-TPGMQ-------SLL-----
-------------------------QQI-TENPQL---MQNML-S---AP--YM------
RSMMQ-SLS--QNP-DLAAQM---------------------------------------
------------------------------------------------------------
------------------MLNNPL----F--AGNPQL--------QEQMR---QQLP-T-
FLQQ----MQNPD-------TLSAMSN-----------PRA---MQA---LLQI------
---QQG-LQTLAT-----------EAPGLIP---GFTPG---------------------
------------LGALGST----------G------------GS------SGTNGSNAT-
P-------------SENTSP---TAGTT-----------E--------PG----------
-----------HQQFI---QQMLQ-----ALA-G-V------------------------
--N----------------------------------------------------PQLQN
PEV--RFQQQLEQLSAMGFLNREANLQALIATGGDINAAIERL
>CG_1_Papio_anubis_XM_003911853.1 ....
MKVTVKTPKE---KEEFAVPENS-----------------SVQQFKEEISKR-------F
KSHTD-----QLVLIFAGKILKDQ-DT-LSQH--------GIHDGLTVHL-VIKTQNRPQ
DH--------------SAQQTNTAG-SNVTTS----------------------------
-------------------------------STP-NS---NSTS----------------
GSA-TSNPF------------------------------------------------GLG
GL----GG---LAG-LSS-LGL-------------NTT-NF--SELQSQMQR--------
-----QLL--SNPEMMVQ-IMENPF--------VQ-SMLSN-PDLMRQLIM----ANPQ-
M--QQLIQRNP------EISH-MLNNPDIMRQTLE--LARNPA-MMQE--MMRNQDRALS
-N----------LESIPGGYN-------ALR--RM--YTDIQ-EPMLSAAQ---------
--------------------EQFGGNPFA-S------------------------LVSNT
SSG----EG-------------------SQPSRTENRDPL--------------------
------------------------------------------------------------
------------------------------------------------------PN---P
W-------------------APQ-T--S----------------Q----S----------
SS--AS---SGTT------S-----TVGGTTG----S------------AA---------
----------S------GTA-GQSTTAPNLVPG---------------------------
-------VGASM-------------------------FN-TPGMQ-------SLL-----
-------------------------QQI-TENPQL---MQNML-S---AP--YM------
RSMMQ-SLS--QNP-DLAAQM---------------------------------------
------------------------------------------------------------
------------------MLNNPL----F--AGNPQL--------QEQMR---QQLP-T-
FLQQ----MQNPD-------TLSAMSN-----------PRA---MQA---LLQI------
---QQG-LQTLAT-----------EAPGLIP---GFTPG---------------------
------------LGALGST----------G------------GS------SGTNGSNAT-
P-------------SENTSP---TAGTT-----------E--------PG----------
-----------HQQFI---QQMLQ-----ALA-G-V------------------------
--N----------------------------------------------------PQLQN
PEV--RFQQQLEQLSAMGFLNREANLQALIATGGDINAAIERL
>DA_1_Macaca_mulatta_JV466428.1 ....
MKVTVKTPKE---KEEFAVPENS-----------------SVQQFKEEISKR-------F
KSHTD-----QLVLIFAGKILKDQ-DT-LSQH--------GIHDGLTVHL-VIKTQNRPQ
DH--------------SAQQTNTAG-SNVTTS----------------------------
-------------------------------STP-NS---NSTS----------------
GSA-TSNPF------------------------------------------------GLG
GL----GG---LAG-LSS-LGL-------------NTT-NF--SELQSQMQR--------
-----QLL--SNPEMMVQ-IMENPF--------VQ-SMLSN-PDLMRQLIM----ANPQ-
M--QQLIQRNP------EISH-MLNNPDIMRQTLE--LARNPA-MMQE--MMRNQDRALS
-N----------LESIPGGYN-------ALR--RM--YTDIQ-EPMLSAAQ---------
--------------------EQFGGNPFA-S------------------------LVSNT
SSG----EG-------------------SQPSRTENRDPL--------------------
------------------------------------------------------------
------------------------------------------------------PN---P
W-------------------APQ-T--S----------------Q----S----------
SS--AS---SGTT------S-----TVGGTTG----S------------AA---------
----------S------GTA-GQSTTAPNLVPG---------------------------
-------VGASM-------------------------FN-TPGMQ-------SLL-----
-------------------------QQI-TENPQL---MQNML-S---AP--YM------
RSMMQ-SLS--QNP-DLAAQM---------------------------------------
------------------------------------------------------------
------------------MLNNPL----F--AGNPQL--------QEQMR---QQLP-T-
FLQQ----MQNPD-------TLSAMSN-----------PRA---MQA---LLQI------
---QQG-LQTLAT-----------EAPGLIP---GFTPG---------------------
------------LGALGST----------G------------GS------SGTNGSNAT-
P-------------SENTSP---TAGTT-----------E--------PG----------
-----------HQQFI---QQMLQ-----ALA-G-V------------------------
--N----------------------------------------------------PQLQN
PEV--RFQQQLEQLSAMGFLNREANLQALIATGGDINAAIERL
>CG_1_Callithrix_jacchus_XM_002742796.2 ....
MKVTVKTPKE---KEEFAVPENS-----------------SVQQFKEEISKR-------F
KSHTD-----QLVLIFAGKILKDQ-DT-LSQH--------GIHDGLTVHL-VIKTQNRPQ
DH--------------SAQQTNTTG-SNVTTS----------------------------
-------------------------------SAP-NS---NSTS----------------
GSA-TSNPF------------------------------------------------ALG
GL----GG---LAG-LSS-LGL-------------NTT-NF--SELQSQMQR--------
-----QLL--SNPEMMVQ-IMENPF--------VQ-SMLSN-PDLMRQLIM----ANPQ-
M--QQLIQRNP------EISH-MLNNPDIMRQTLE--LARNPA-MMQE--MMRNQDRALS
-N----------LESIPGGYN-------ALR--RM--YTDIQ-EPMLSAAQ---------
--------------------EQFGGNPFA-S------------------------LVSNT
SSG----EG-------------------SQPSRTENRDPL--------------------
------------------------------------------------------------
------------------------------------------------------PN---P
W-------------------APQ-T--S----------------Q----S----------
SS--AS---SGTV------S-----TVGGTTG----S------------AA---------
----------S------GTA-GQSTTMPNLVPG---------------------------
-------VGASM-------------------------FN-TPGMQ-------SLL-----
-------------------------QQI-TENPQL---MQNML-S---AP--YM------
RSMMQ-SLS--QNP-DLAAQM---------------------------------------
------------------------------------------------------------
------------------MLNNPL----F--AGNPQL--------QEQMR---QQLP-T-
FLQQ----MQNPD-------TLSAMSN-----------PRA---MQA---LLQI------
---QQG-LQTLAT-----------EAPGLIP---GFTPG---------------------
------------LGALGGT----------G------------SS------SGTNGSNAA-
P-------------SENTSP---TAGTT-----------E--------PG----------
-----------HQQFI---QQMLQ-----ALA-G-V------------------------
--N----------------------------------------------------PQLQN
PEV--RFQQQLEQLSAMGFLNREANLQALIATGGDINAAIERL
>CG_1_Saimiri_boliviensis_XM_003940040.1 ....
--------RW---RDEFAVPENS-----------------SVQQFKEEISKR-------F
KSHTD-----QLVLIFAGKILKDQ-DT-LSQH--------GIHDGLTVHL-VIKTQNRPQ
DH--------------SAQQTNTTG-SNVTIS----------------------------
-------------------------------SAP-NS---NSTS----------------
GSA-TSNPF------------------------------------------------ALG
GL----GG---LAG-LSS-LGL-------------NTT-NF--SELQSQMQR--------
-----QLL--SNPEMMVQ-IMENPF--------VQ-SMLSN-PDLMRQLIM----ANPQ-
M--QQLIQRNP------EISH-MLNNPDIMRQTLE--LARNPA-MMQE--MMRNQDRALS
-N----------LESIPGGYN-------ALR--RM--YTDIQ-EPMLSAAQ---------
--------------------EQFGGNPFA-S------------------------LVSNT
SSG----EG-------------------SQPSRTENRDPL--------------------
------------------------------------------------------------
------------------------------------------------------PN---P
W-------------------APQ-T--S----------------Q----S----------
SS--AS---SGTV------S-----TVGGTTG----S------------AA---------
----------S------GTA-GQSTTVPNLVPG---------------------------
-------VGASM-------------------------FN-TPGMQ-------SLL-----
-------------------------QQI-TENPQL---MQNML-S---AP--YM------
RSMMQ-SLS--QNP-DLAAQM---------------------------------------
------------------------------------------------------------
------------------MLNNPL----F--AGNPQL--------QEQMR---QQLP-T-
FLQQ----MQNPD-------TLSAMSN-----------PRA---MQA---LLQI------
---QQG-LQTLAT-----------EAPGLIP---GFTPG---------------------
------------LGALGGT----------G------------GS------SGTNGSNAA-
P-------------SENTSP---TAGTT-----------E--------PG----------
-----------HQQFI---QQMLQ-----ALA-G-V------------------------
--N----------------------------------------------------PQLQN
PEV--RFQQQLEQLSAMGFLNREANLQALIATGGDINAAIERL
>N_1_Cavia_porcellus_XM_003475077.1 .....
MKVTVKTPKE---KEEFAVPENS-----------------SVQQFKEEISKR-------F
KSHTD-----QLVLIFAGKILKDQ-DT-LSQH--------GIHDGLTVHL-VIKTQNRSQ
DH--------------SAQQTNNPG-GNVSPS----------------------------
-------------------------------STS-NS---NSTS----------------
GSA-TGNPF------------------------------------------------GLG
GL----GG---LAG-LSS-LGL-------------NTT-NF--SELQSQMQR--------
-----QLL--SNPEMMVQ-IMENPF--------VQ-SMLSN-PDLMRQLIM----ANPQ-
M--QQLIQRNP------EISH-MLNNPDIMRQTLE--LARNPA-MMQE--MMRNQDRALS
-N----------LESIPGGYN-------ALR--RM--YTDIQ-EPMLSAAQ---------
--------------------EQFGGNPFA-S------------------------LVSNT
SSG----EG-------------------SQPSRTENRDPL--------------------
------------------------------------------------------------
------------------------------------------------------PN---P
W-------------------APQ-T--S----------------Q----T----------
SS--AS---SGTT------N-----TVSGTAG----S------------AT---------
----------S------GTS-GQSTTGPNLVPG---------------------------
-------VGASM-------------------------FN-TPGMQ-------SLL-----
-------------------------QQI-TENPQL---MQNML-S---AP--YM------
RSMMQ-SLS--QNP-DLAAQM---------------------------------------
------------------------------------------------------------
------------------MLNNPL----F--AGNPQL--------QEQMR---QQLP-T-
FLQQ----MQNPD-------TLSAMSN-----------PRA---MQA---LLQI------
---QQG-LQTLAT-----------EAPGLIP---GFTPG---------------------
------------LGTLGST----------G------------SS------PGTNGSNAT-
P-------------SENSSS---TAGTT-----------E--------PG----------
-----------HQQFI---QQMLQ-----ALA-G-V------------------------
--N----------------------------------------------------PQLQN
PEV--RFQQQLEQLSAMGFLNREANLQALIATGGDINAAIERL
>DA_1_Ctenomys_sociabilis_JU570939.1 ....
MKVTVKTPKE---KEEFAVPENS-----------------SVQQFKEEISKR-------F
KSHTD-----QLVLIFAGKILKDQ-DT-LSQH--------GIHDGLTVHL-VIKTQNRSQ
DH--------------SAQQSNSTG-GNVTTS----------------------------
-------------------------------SAP-NN---NSTS----------------
GSA-TSNPF------------------------------------------------GLG
GL----GG---LAG-LSS-LGL-------------NTT-NF--SELQSQMQR--------
-----QLL--SNPEMMVQ-IMENPF--------VQ-SMLSN-PDLMRQLIM----ANPQ-
M--QQLIQRNP------EISH-MLNNPDIMRQTLE--LARNPA-MMQE--MMRNQDRALS
-N----------LESIPGGYN-------ALR--RM--YTDIQ-EPMLSAAQ---------
--------------------EQFGGNPFA-S------------------------LVSNT
SSG----EG-------------------SQPSRTENRDPL--------------------
------------------------------------------------------------
------------------------------------------------------PN---P
W-------------------APQ-T--S----------------Q----S----------
SS--AS---SGTT------N-----TVSGTSS----S------------AA---------
----------G------GTA-GQNTAGPNLVPG---------------------------
-------VGASM-------------------------FN-TPGMQ-------SLL-----
-------------------------QQI-TENPQL---MQNML-S---AP--YM------
RSMMQ-SLS--QNP-DLAAQM---------------------------------------
------------------------------------------------------------
------------------MLNNPL----F--AGNPQL--------QEQMR---QQLP-T-
FLQQ----MQNPD-------TLSAMSN-----------PRA---MQA---LLQI------
---QQG-LQTLAT-----------EAPGLIP---GFTPG---------------------
------------LGALGNT----------G------------GS------SGSNGSNPA-
P-------------SENPNS---TAGTA-----------E--------PG----------
-----------HQQFI---QQMLQ-----ALA-G-V------------------------
--N----------------------------------------------------PQLQN
PEV--RFQQQLEQLSAMGFLNREANLQALIATGGDINAAIERL
>DB_1_Heterocephalus_glaber_AFSB01233764.1 ....
----------------FAMPENS-----------------LVQLFKEX---R-------F
KSHAD-----QLVLIFAGKILKDQ-DT-LSQH--------GIHNGLTVQL-VIKTQNRSQ
DH--------------SAQQTNSTG-VNVTTS----------------------------
-------------------------------SAP-NS---NSTS----------------
GSA-TNNPF------------------------------------------------GLG
GL----GG---LAS-LSS-LRL-------------NTT-NF--SEHQSQMQR--------
-----QLL--SNPEIMVQ-IMENPF--------VQ-SMLSN-PDLVRQLVM----ANQQ-
M--QQLIQRNP------EISH-MLNNPDKMRQTLE--LARNPA-MMQE--MMRNQD-ALS
-N----------LESIPGGYN-------ALW--HM--YTDIQ-EPMLSALQ---------
--------------------EKFGGNPFA-S------------------------LVSDT
SSS----EG-------------------SQPSQTENRDSL--------------------
------------------------------------------------------------
------------------------------------------------------PN---T
W-------------------APQ-T--S----------------Q----S----------
SS--AS---SGTT------N-----TMSGTAG----S------------AT---------
----------S------GTA-GQSTTGPNLMPG---------------------------
-------VGTSM-------------------------FN-IPGMQ-------SLL-----
-------------------------QQI-TENPQL---MQNML-S---AP--YM------
RSMMQ-SLS--QNP-NLAAQM---------------------------------------
------------------------------------------------------------
------------------MLNNPL----F--VGNPQF--------EEQVM---QQLP-M-
FLQQ----MQNPD-------TLSAMSD-----------PRA---MQA---LLQV------
---QQG----LAT-----------EAPGLIP---GFTPG---------------------
------------LGALGNI----------G------------GS------SGTNGSNAA-
P-------------SENPSS---TVGTT-----------X---------G----------
-----------HQQFI----QTLQ-----ALA-G-V------------------------
--N----------------------------------------------------RQLQN
PEV--RFQQQLEQLNAMGFLNQEANLQALIATGDDISTAIERL
>AG_1_TSA:_Tupaia_JU131327.1 ....
MKVTVKTPKE---KEEFAVPENS-----------------SVQQFKEEISKR-------F
KSHTD-----QLVLIFAGKILKDQ-DT-LSQH--------GIHDGLTVHL-VIKTQNRPQ
DH--------------SAQQTNTTG-SNVTTS----------------------------
-------------------------------SAPNNS---SSTS----------------
GSA-TSNPF------------------------------------------------GLG
GL----GG---LAG-LSS-LGL-------------NTT-NF--SELQSQMQR--------
-----QLL--SNPEMMVQ-IMENPF--------VQ-SMLSN-PDLMRQLIM----ANPQ-
M--QQLIQRNP------EISH-MLNNPDIMRQTLE--LARNPA-MMQE--MMRNQDRALS
-N----------LESIPGGYN-------ALR--RM--YTDIQ-EPMLSAAQ---------
--------------------EQFGGNPFA-S------------------------LVSNT
SSG----EG-------------------SQPSRTENRDPL--------------------
------------------------------------------------------------
------------------------------------------------------PN---P
W-------------------APQ-A--S----------------Q----S----------
SS--SS---SGTT------N-----SVGSTAG----S------------AA---------
----------S------GTA-GQSTAAPNLVPG---------------------------
-------VGASM-------------------------FN-TPGMQ-------SLL-----
-------------------------QQI-TENPQL---MQNML-S---AP--YM------
RSMMQ-SLS--QNP-DLAAQM---------------------------------------
------------------------------------------------------------
------------------MLNNPL----F--AGNPQL--------QEQMR---QQLP-T-
FLQQ----MQNPD-------TLSAMSN-----------PRA---MQA---LLQI------
---QQG-LQTLAT-----------EAPGLIP---GFTPG---------------------
------------LGALGST----------G------------GS------SGTSGSSAA-
P-------------SENTSP---TAGTT-----------E--------PG----------
-----------HQQFI---QQMLQ-----ALA-G-V------------------------
--N----------------------------------------------------PQLQN
PEV--RFQQQLEQLSAMGFLNREANLQALIATGGDINAAIERL
>AG_1_Nannospalax_galili_JO016773.1 ....
MKVTVKTPKE---KEEFAVPENS-----------------SVQQFKEEISKR-------F
KSHTD-----QLVLIFAGKILKDQ-DT-LSQH--------GIHDGLTVHL-VIKTQNRPQ
DH--------------SAQPTNTTG-SSVTNS----------------------------
-------------------------------SAP-NS---NPTS----------------
GSA-SSSPF------------------------------------------------GLG
GL----GG---LAG-LSS-LGL-------------NTT-NF--SELQSQMQR--------
-----QLL--SNPEMMVQ-IMENPF--------VQ-SMLSN-PDLMRQLIM----ANPQ-
M--QQLIQRNP------EISH-MLNNPDIMRQTLE--LARNPA-MMQE--MMRNQDRALS
-N----------LESIPGGYN-------ALR--RM--YTDIQ-EPMLSAAQ---------
--------------------EQFGGNPFA-S------------------------LVSST
SSG----EG-------------------SQPSRTENRDPL--------------------
------------------------------------------------------------
------------------------------------------------------PN---P
W-------------------APQ-T--S----------------Q----S----------
ST--AS---SGTT------N-----TVSGTAG----S------------TA---------
----------S------TTA-GQSTAGPNLVPG---------------------------
-------VGASM-------------------------FN-TPGMQ-------SLL-----
-------------------------QQI-TENPQL---MQNML-S---AP--YM------
RSMMQ-SLS--QNP-DLAAQM---------------------------------------
------------------------------------------------------------
------------------MLNNPL----F--AGNPQL--------QEQMR---QQLP-T-
FLQQ----MQNPD-------TLSAMSN-----------PRA---MQA---LLQI------
---QQG-LQTLAT-----------EAPGLIP---GFTPG---------------------
------------LGAAGNT----------G------------GS------SGTNGSSTA-
P-------------SENTSP---T--NT-----------E--------PG----------
-----------HQQFI---QQMLQ-----ALA-G-V------------------------
--N----------------------------------------------------PQLQN
PEV--RFQQQLEQLSAMGFLNREANLQALIATGGDINAAIERL
>CG_1_Loxodonta_africana_XM_003407808.1 ....
MKVTVKTPKE---KEEFAVPENS-----------------SVQQFKEEISKR-------F
KSHTD-----QLVLIFAGKILKDQ-DT-LSQH--------GIHDGLTVHL-VIKTQNRPQ
DH--------------SAQQTSTTG-SNATTS----------------------------
-------------------------------SAP-SS---NSTS----------------
GSA-TSSPF------------------------------------------------GLG
GL----GG---LAG-LSS-LGL-------------NTS-NF--SELQSQMQR--------
-----QLM--SNPEMMVQ-IMENPF--------VQ-SMLSN-PDLMRQLIM----ANPQ-
M--QQLIQRNP------EISH-MLNNPDIMRQTLE--LARNPA-MMQE--MMRNQDRALS
-N----------LESIPGGYN-------ALR--RM--YTDIQ-EPMLSAAQ---------
--------------------EQFGGNPFA-S------------------------LVSSP
SSG----EG-------------------SQPSRTENRDPL--------------------
------------------------------------------------------------
------------------------------------------------------PN---P
W-------------------APQ-A--S----------------Q----S----------
SS--AS---SGTA------S-----TVSGAGG----S------------TA---------
----------S------GTA-GQSTAAPSVGPG---------------------------
-------VGASM-------------------------FN-TPGMQ-------SLL-----
-------------------------QQI-TENPQL---MQNML-S---AP--YM------
RSMMQ-SLS--QNP-DLAAQM---------------------------------------
------------------------------------------------------------
------------------MLNNPL----F--AGNPQL--------QEQMR---QQLP-T-
FLQQ----MQNPD-------TLSAMSN-----------PRA---MQA---LLQI------
---QQG-LQTLAT-----------EAPGLIP---GFTPG---------------------
------------LGALGST----------G------------GS------AGTSGSSCA-
P-------------SENTSP---SAGTT-----------E--------PG----------
-----------HQQFI---QQMLQ-----ALA-G-V------------------------
--N----------------------------------------------------PQLQN
PEV--RFQQQLEQLSAMGFLNREANLQALIATGGDINAAIERL
>CC_1_Capra_hircus_JO534951.2 ....
MKVTVKTPKE---KEEFAVPENS-----------------SVQQFKEEISKR-------F
KSHTD-----QLVLIFAGKILKDQ-DT-LSQH--------GIHDGLTVHL-VIKTQNRPQ
DH--------------SAQQTNASG-TSATTS----------------------------
-------------------------------SAP-SS---NSTS----------------
GSA-TSNPF------------------------------------------------GLG
GL----GG---LAG-LSS-LGL-------------NTT-NF--SELQSQMQR--------
-----QLM--SNPEMMVQ-IMENPF--------VQ-SMLSN-PDLMRQLIM----ANPQ-
M--QQLIQRNP------EISH-MLNNPDIMRQTLE--LARNPA-MMQE--MMRNQDRALS
-N----------LESIPGGYN-------ALR--RM--YTDIQ-EPMLSAAQ---------
--------------------EQFGGNPFA-S------------------------LVSNT
SSG----EG-------------------SQPSRTENRDPL--------------------
------------------------------------------------------------
------------------------------------------------------PN---P
W-------------------APQ-A--A----------------Q----S----------
SS--GS---SGTS------S-----TVGGTSG----S------------AA---------
----------S------GTA-GPSSAAPSSGPG---------------------------
-------VGASM-------------------------FN-TPGMQ-------SLL-----
-------------------------QQI-TENPQL---MQNML-S---AP--YM------
RSMMQ-SLS--QNP-DLAAQM---------------------------------------
------------------------------------------------------------
------------------MLNNPL----F--AGNPQL--------QEQMR---QQLP-T-
FLQQ----MQNPD-------TLSAMSN-----------PRA---MQA---LLQI------
---QQG-LQTLAT-----------EAPGLIP---GFTPG---------------------
------------LGALGST----------G------------GS------SGTNGSTST-
S-------------SENPSP---TVGTT-----------E--------PG----------
-----------HQQFI---QQMLQ-----ALA-G-V------------------------
--N----------------------------------------------------PQLQN
PEV--RFQQQLEQLSAMGFLNREANLQALIATGGDINAAIERL
>N_1_Ovis_aries_NM_001161886.1 .....
MKVTVKTPKE---KEEFAVPENS-----------------SVQQFKEEISKR-------F
KSHTD-----QLVLIFAGKILKDQ-DT-LSQH--------GIHDGLTVHL-VIKTQNRPQ
DH--------------SAQQTNASG-TSATTS----------------------------
-------------------------------SAP-SS---NSTS----------------
GSA-TSNPF------------------------------------------------GLG
GL----GG---LAG-LSS-LGL-------------NTT-NF--SELQSQMQR--------
-----QLM--SNPEMMVQ-IMENPF--------VQ-SMLSN-PDLMRQLIM----ANPQ-
M--QQLIQRNP------EISH-MLNNPDIMRQTLE--LARNPA-MMQE--MMRNQDRALS
-N----------LESIPGGYN-------ALR--RM--YTDIQ-EPMLSAAQ---------
--------------------EQFGGNPFA-S------------------------LVSNT
SSG----EG-------------------SQPSRTENRDPL--------------------
------------------------------------------------------------
------------------------------------------------------PN---P
W-------------------APQ-A--A----------------Q----S----------
SS--GS---SGTS------S-----TVGGTSG----S------------AA---------
----------S------GTA-GPSSAAPSSGPG---------------------------
-------VGASM-------------------------FN-TPGMQ-------SLL-----
-------------------------QQI-TENPQL---MQNML-S---AP--YM------
RSMMQ-SLS--QNP-DLAAQM---------------------------------------
------------------------------------------------------------
------------------MLNNPL----F--AGNPQL--------QEQMR---QQLP-T-
FLQQ----MQNPD-------TLSAMSN-----------PRA---MQA---LLQI------
---QQG-LQTLAT-----------EAPGLIP---GFTPG---------------------
------------LGALGST----------G------------GS------SGTNGSTST-
S-------------SENPSP---TVGTT-----------E--------PG----------
-----------HQQFI---QQMLQ-----ALA-G-V------------------------
--N----------------------------------------------------PQLQN
PEV--RFQQQLEQLSAMGFLNREANLQALIATGGDINAAIERL
>CG_1_Equus_caballus_XM_001916233.2 ....
MKVTVKTPKX---KEDFAVPENS-----------------SVQQFKEEISKR-------F
KSHTD-----QLVLIFAGKILKDQ-DT-LSQH--------GIHDGLTVHL-VIKTQNRPQ
DH--------------SAQQTNTSG-SGVTTS----------------------------
-------------------------------SAP-NS---NSTS----------------
GSA-TSNPF------------------------------------------------GLG
GL----GG---LAG-LSS-LGL-------------NTT-NF--SELQSQMQR--------
-----QLM--SNPEMMVQ-IMENPF--------VQ-SMLSN-PDLMRQLIM----ANPQ-
M--QQLIQRNP------EISH-MLNNPDIMRQTLE--LARNPA-MMQE--MMRNQDRALS
-N----------LESIPGGYN-------ALR--RM--YTDIQ-EPMLSAAQ---------
--------------------EQFGGNPFA-S------------------------LVSST
SSG----EG-------------------SQPSRTENRDPL--------------------
------------------------------------------------------------
------------------------------------------------------PN---P
W-------------------APQ-A--S----------------Q----G----------
SS--AS---GGTA------S-----AVGGTGG----S------------AA---------
----------S------GTA-GQSSTAPNLGPG---------------------------
-------VGASM-------------------------FN-TPGMQ-------SLL-----
-------------------------QQI-TENPQL---MQNML-S---AP--YM------
RSMMQ-SLS--QNP-DLAAQM---------------------------------------
------------------------------------------------------------
------------------MLNNPL----F--AGNPQL--------QEQMR---QQLP-T-
FLQQ----MQNPD-------TLSAMSN-----------PRA---MQA---LLQI------
---QQG-LQTLAT-----------EAPGLIP---GFTPG---------------------
------------LGALGST----------G------------GS------SGTNGSSSA-
P-------------SENPSP---TAGTT-----------E--------PG----------
-----------HQQFI---QQMLQ-----ALA-G-V------------------------
--N----------------------------------------------------PQLQN
PEV--RFQQQLEQLSAMGFLNREANLQALIATGGDINAAIERL
>CG_1_Sus_scrofa_AK390226.1 ....
MKVTVKTPKE---KEEFAVPENS-----------------SVQQFKEEISKR-------F
KSHTD-----QLVLIFAGKILKDQ-DT-LSQH--------GIHDGLTVHL-VIKTQNRPQ
DH--------------SAQQTNTSG-SNATTS----------------------------
-------------------------------SAP-SS---NSTS----------------
GSA-TSNPF------------------------------------------------GLG
GL----GG---LAG-LSS-LGL-------------NTT-NF--SELQSQMQR--------
-----QLM--SNPEMMVQ-IMENPF--------VQ-SMLSN-PDLMRQLIM----ANPQ-
M--QQLIQRNP------EISH-MLNNPDIMRQTLE--LARNPA-MMQE--MMRNQDRALS
-N----------LESIPGGYN-------ALR--RM--YTDIQ-EPMLSAAQ---------
--------------------EQFGGNPFA-S------------------------LVSNT
SSG----EG-------------------SQPSRTENRDPL--------------------
------------------------------------------------------------
------------------------------------------------------PN---P
W-------------------APQ-A--S----------------Q----S----------
SS--AS---SGTT------S-----AVGGTSG----S------------AA---------
----------S------GTT-GQNSTAPNLGPG---------------------------
-------VGASM-------------------------FN-TPGMQ-------SLL-----
-------------------------QQI-TENPQL---MQNML-S---AP--YM------
RSMMQ-SLS--QNP-DLAAQM---------------------------------------
------------------------------------------------------------
------------------MLNNPL----F--AGNPQL--------QEQMR---QQLP-T-
FLQQ----MQNPD-------TLSAMSN-----------PRA---MQA---LLQI------
---RQG-LQTLAT-----------EAPGLIP---GFTPG---------------------
------------LGALGST----------G------------SS------SGTNGSNSA-
P-------------SENPSP---TAGTT-----------E--------PG----------
-----------HQQFI---QQMLQ-----ALA-G-V------------------------
--N----------------------------------------------------PQLQN
PEV--RFQQQLEQLSAMGFLNREANLQALIATGGDINAAIERL
>CG_1_Ailuropoda_melanoleuca_XM_002915009.1 ....
MKVTVKTPKE---KEEFAVPENS-----------------SVQQFKEEISKR-------F
KSHTD-----QLVLIFAGKILKDQ-DT-LSQH--------GIHDGLTVHL-VIKTQNRPQ
DH--------------SAQQTNTSG-SNVTTS----------------------------
-------------------------------SAP-ST---NSTS----------------
GSA-TSNPF------------------------------------------------GLG
GL----GG---LAG-LSS-LGL-------------NTT-NF--SELQSQMQR--------
-----QLM--SNPEMMVQ-IMENPF--------VQ-SMLSN-PDLMRQLIM----ANPQ-
M--QQLIQRNP------EISH-MLNNPDIMRQTLE--LARNPA-MMQE--MMRNQDRALS
-N----------LESIPGGYN-------ALR--RM--YTDIQ-EPMLSAAQ---------
--------------------EQFGGNPFA-S------------------------LVSNT
SSG----EG-------------------SQPSRTENRDPL--------------------
------------------------------------------------------------
------------------------------------------------------PN---P
W-------------------APQ-A--S----------------Q----S----------
SS--AS---SGTT------S-----AVGGTGG----G------------AA---------
----------S------GTS-GQSSSAPNLGPG---------------------------
-------VGASM-------------------------FN-TPGMQ-------SLL-----
-------------------------QQI-TENPQL---MQNML-S---AP--YM------
RSMMQ-SLS--QNP-DLAAQM---------------------------------------
------------------------------------------------------------
------------------MLNNPL----F--AGNPQL--------QEQMR---QQLP-T-
FLQQ----MQNPD-------TLSAMSN-----------PRA---MQA---LLQI------
---QQG-LQTLAT-----------EAPGLIP---GFTPG---------------------
------------LGTLGST----------G------------GS------SGSNGSNSA-
P-------------SDNPSP---TPGTT-----------E--------PG----------
-----------HQQFI---QQMLQ-----ALA-G-V------------------------
--N----------------------------------------------------PQLQN
PEV--RFQQQLEQLSAMGFLNREANLQALIATGGDINAAIERL
>CG_1_Canis_lupus_XM_853048.2 ....
MKVTVKTPKE---KEEFAVPENS-----------------SVQQFKEEISKR-------F
KSHTD-----QLVLIFAGKILKDQ-DT-LSQH--------GIHDGLTVHL-VIKTQNRPQ
DH--------------SAQQTNTSG-SNVTTS----------------------------
-------------------------------SAP-ST---NSTS----------------
GSA-TSNPF------------------------------------------------GLG
GL----GG---LAG-LSS-LGL-------------NTT-NF--SELQSQMQR--------
-----QLM--SNPEMMVQ-IMENPF--------VQ-SMLSN-PDLMRQLIM----ANPQ-
M--QQLIQRNP------EISH-MLNNPDIMRQTLE--LARNPA-MMQE--MMRNQDRALS
-N----------LESIPGGYN-------ALR--RM--YTDIQ-EPMLSAAQ---------
--------------------EQFGGNPFA-S------------------------LVSNT
SSG----EG-------------------SQPSRTENRDPL--------------------
------------------------------------------------------------
------------------------------------------------------PN---P
W-------------------APQ-A--S----------------Q----S----------
SS--AS---SSTT------S-----AVGGTGG----S------------AA---------
----------S------GTS-GQSSSAPNLGPG---------------------------
-------VGASM-------------------------FN-TPGMQ-------SLL-----
-------------------------QQI-TENPQL---MQNML-S---AP--YM------
RSMMQ-SLS--QNP-DLAAQM---------------------------------------
------------------------------------------------------------
------------------MLNNPL----F--AGNPQL--------QEQMR---QQLP-T-
FLQQ----MQNPD-------TLSAMSN-----------PRA---MQA---LLQI------
---QQG-LQTLAT-----------EAPGLIP---GFTPG---------------------
------------LGALGST----------G------------GS------SGSNGSNSA-
P-------------TDNPSP---TTGTT-----------E--------PG----------
-----------HQQFI---QQMLQ-----ALA-G-V------------------------
--N----------------------------------------------------PQLQN
PEV--RFQQQLEQLSAMGFLNREANLQALIATGGDINAAIERL
>DA_1_TSA:_Mustela_JP020603.1 ....
MKVTVKTPKE---KEEFAVPENS-----------------SVQQFKEEISKR-------F
KSHTD-----QLVLIFAGKILKDQ-DT-LSQH--------GIHDGLTVHL-VIKTQNRPQ
DH--------------SAQQTNTSG-SNVTTS----------------------------
-------------------------------SAP-ST---NSTS----------------
GSA-TSNPF------------------------------------------------GLG
GL----GG---LAG-LSS-LGL-------------NTT-NF--SELQSQMQR--------
-----QLM--SNPEMMVQ-IMENPF--------VQ-SMLSN-PDLMRQLIM----ANPQ-
M--QQLIQRNP------EISH-MLNNPDIMRQTLE--LARNPA-MMQE--MMRNQDRALS
-N----------LESIPGGYN-------ALR--RM--YTDIQ-EPMLSAAQ---------
--------------------EQFGGNPFA-S------------------------LVSNT
SSG----EG-------------------SQPSRTENRDPL--------------------
------------------------------------------------------------
------------------------------------------------------PN---P
W-------------------APQ-A--S----------------Q----S----------
SS--AS---SGTT------S-----TVGGTGA----N------------AA---------
----------S------GTS-GQSSSAPNLGPG---------------------------
-------VGASM-------------------------FN-TPGMQ-------SLL-----
-------------------------QQI-TENPQL---MQNML-S---AP--YM------
RSMMQ-SLS--QNP-DLAAQM---------------------------------------
------------------------------------------------------------
------------------MLNNPL----F--AGNPQL--------QEQMR---QQLP-T-
FLQQ----MQNPD-------TLSAMSN-----------PRA---MQA---LLQI------
---QQG-LQTLAT-----------EAPGLIP---GFTPG---------------------
------------LGALGST----------G------------GS------SGSNGSNSA-
P-------------SETPSP--TTTGTT-----------E--------PG----------
-----------HQQFI---QQMLQ-----ALA-G-V------------------------
--N----------------------------------------------------PQLQN
PEV--RFQQ----------------------------------
>N_1_Otolemur_garnettii_XM_003782976.1 .....
MKVTVKTPKE---KEEFAVPENS-----------------SVQQFKEEISKR-------F
KSHTD-----QLVLIFAGKILKDQ-DT-LSQH--------GIHDGLTVHL-VIKTQNRPQ
DH--------------SAQQTNTTG-SSVTTS----------------------------
-------------------------------STP-SS---NSTS----------------
GST-TGNPF------------------------------------------------GLG
GL----GG---LAG-LSS-LGL-------------NTT-NF--SELQSQMQR--------
-----QLL--SNPEMMVQ-IMENPF--------VQ-SMLSN-PDLMRQLIM----ANPQ-
M--QQLIQRNP------EISH-MLNNPDIMRQTLE--LARNPA-MMQE--MMRNQDRALS
-N----------LESIPGGYN-------ALR--RM--YTDIQ-EPMLSAAQ---------
--------------------EQFGGNPFA-S------------------------LVSNT
SSG----EG-------------------SQPSRTENRDPL--------------------
------------------------------------------------------------
------------------------------------------------------PN---P
W-------------------APP-A--S----------------Q----S----------
SP--AS---SGTT------S-----TVGGTAG----S------------AA---------
----------S------GAA-GQSTAAPNLVPG---------------------------
-------LGASM-------------------------FN-TPGMQ-------SLL-----
-------------------------QQI-TENPQL---MQNML-S---AP--YM------
RSMMQ-SLS--QNP-DLAAQM---------------------------------------
------------------------------------------------------------
------------------MLNNPL----F--AGNPQL--------QEQMR---QQLP-T-
FLQQ----MQNPD-------TLSAMSN-----------PRA---MQA---LLQI------
---QQG-LQTLAT-----------EAPGLIP---GFTPG---------------------
------------LGALGST----------G------------GS------SGPNGSNPT-
P-------------SESTSP---TAGTT-----------E--------PG----------
-----------HQQFI---QQMLQ-----ALA-G-V------------------------
--N----------------------------------------------------PQLQN
PEV--RFQQQLEQLSAMGFLNREANLQALIATGGDINAAIERL
>DG_1_Oryctolagus_cuniculus_XR_085420.1 ....
MKVTVKTPKE---KEEFAVPENS-----------------SVQQFKEEISKR-------F
KSHTD-----QLVLIFAGKILKDQ-DT-LSQH--------GIHDGLTVHL-VIKTQNR--
------------------------------------------------------------
------------------------------------------------------------
-------PI------------------------------------------------FLG
GL----GG---LAG-LSS-LGL-------------NTT-NF--SELQSQMQR--------
-----QLL--SNPEMMVQ-IMENPF--------VQ-SMLSN-PDLMRQLIM----ANPQ-
M--QQLIQRNP------EISH-MLNNPDIMRQTLE--LARNPA-MMQE--MMRNQDRALS
-N----------LESIPGGYN-------ALR--RM--YTDIQ-EPMLSAAQ---------
--------------------EQFGGNPFA-S------------------------LVSNT
SSG----EG-------------------SQPSRTENRDPL--------------------
------------------------------------------------------------
------------------------------------------------------PN---P
W-------------------APQ-A--S----------------Q----N----------
SS--AS---SGTT------S-----AVGGTAS----N------------AA---------
----------S------GTA-GQSTTAPNLVPG---------------------------
-------VGASM-------------------------FN-TPGMQ-------SLL-----
-------------------------QQI-TENPQL---MQNML-S---AP--YM------
RSMMQ-SLS--QNP-DLAAQM---------------------------------------
------------------------------------------------------------
------------------MLNNPL----F--AGNPQL--------QEQMR---QQLP-T-
FLQQ----MQNPD-------TLSAMSN-----------PRA---MQA---LLQI------
---QQG-LQTLAT-----------EAPGLIP---GFTPG---------------------
------------LGALGNT----------G------------GS------SGTNGSNTT-
A-------------SENTSP---TTGTT-----------E--------PG----------
-----------HQQFI---QQMLQ-----ALA-G-V------------------------
--N----------------------------------------------------PQLQN
PEV--RFQQQLEQLSAMGFLNREANLQALIATGGDINAAIERL
>X_1_AF177345_Mus_AF177345.1 ..
MKVTVKTPKE---KEEFAVPENS-----------------SVQQFKEEISKR-------F
KSHID-----QLVLIFAGKILKDQ-DT-LSQH--------GIHDGLTVHL-VIKTQNRPQ
DN--------------SAQQTNTTG-NSVTSS----------------------------
-------------------------------PAP-DS---NPTS----------------
GPA-ANSSF------------------------------------------------GLG
GL----GG---LAG-LSS-LGL-------------NTT-NF--FELQSQMQR--------
-----QLL--SNPEMMVQ-IMENPF--------VQ-SMLSN-PDLMRQLIM----ANPQ-
M--QQLIQRDP------EISH-MLNNPDIMGQTLE--LARNPA-MMQE--MMRNQDRALS
-N----------VESIRGGYN-------ALR--RM--YTDIQ-EPMINAAQ---------
--------------------EQFGGNPFG-S------------------------LVSSP
SSA----EG-------------------TQPSRTENRDPL--------------------
------------------------------------------------------------
------------------------------------------------------PN---P
W-------------------APQ-T--P----------------Q----S----------
SP--AY---GSSG------STNN--TVSTSGG----N------------AT---------
----------S------TPA-GQGTSGPKLVPG---------------------------
-------AGGSM-------------------------FN-TPGMQ-------SLL-----
-------------------------QQI-TENPQL---MQNML-S---AP--YM------
RSMLQ-SLS--QNP-DLAAQM---------------------------------------
------------------------------------------------------------
------------------MLNDPL----F--AGNPQL--------QEQMR---QQLP-T-
FLQQ----MQNPD-------TLSAMSN-----------PRT---MQA---LLQI------
---QQG-LQTLAT-----------EAPGLIP---GFTPG---------------------
------------LAA-GNS----------G------------GP------AGTTAPSTA-
P-------------GEDTNP---QGGAA-----------E--------PG----------
-----------HQQFI---QQMLQ-----ALA-G-V------------------------
--N----------------------------------------------------PQLQS
PEV--RFQQQLEQLSAMGFLKREPNLQALIATGGDINAAIERL
>X_1_Rattus_norvegicus_NM_053747.2 ..
MKVTVKTPKE---KEEFAVPENS-----------------SVQQFKEEISKR-------F
KSHID-----QLVLIFAGKILKDQ-DT-LSQH--------GIHDGLTVHL-VIKTQNRPQ
DN--------------SAQQTNTTG-NSVTSS----------------------------
-------------------------------PAP-DS---NPTS----------------
GPA-ANSSF------------------------------------------------GLG
GL----GG---LAG-LSS-LGL-------------NTT-NF--SELQSQMQR--------
-----QLL--SNPEMMVQ-IMENPF--------VQ-SMLSN-PDLMRQLIM----ANPQ-
M--QQLIQRNP------EISH-MLNNPDIMRQTLE--LARNPA-MMQE--MMRNQDRALS
-N----------LESIPGGYN-------ALR--RM--YTDIQ-EPMLNAAQ---------
--------------------EQFGGNPFA-S------------------------LVSSP
SSA----EG-------------------TQPSRTENRDPL--------------------
------------------------------------------------------------
------------------------------------------------------PN---P
W-------------------APQ-T--P----------------Q----S----------
SP--AS---GSTG------STTN--TVSTSAG----N------------AT---------
----------S------TPA-GQGTSGPNLVPG---------------------------
-------AGASM-------------------------FN-TPGMQ-------SLL-----
-------------------------QQI-TENPQL---MQNML-S---AP--YM------
RSMMQ-SLS--QNP-DLAAQM---------------------------------------
------------------------------------------------------------
------------------MLNNPL----F--AGNPQL--------QEQMR---QQLP-T-
FLQQ----MQNPD-------TLSAMSN-----------PRA---MQA---LLQI------
---QQG-LQTLAT-----------EAPGLIP---GFTPG---------------------
------------LAA-GNS----------G------------GP------AGTTAPSTA-
P-------------GEDTNP---QGGAA-----------E--------PG----------
-----------HQQFI---QQMLQ-----ALA-G-V------------------------
--N----------------------------------------------------PQLQS
PEV--RFQQQLEQLSAMGFLNREANLQALIATGGDINAAIERL
>N_1_Monodelphis_domestica_XM_003341642.1 .....
-------------------------------------------KFKEKISKR-------F
KSHPD-----QLVLIFAGKILKDQ-DT-LTQH--------GIHDGLTVHL-VIKTQNRPQ
DH--------------PVQQTNTTG-SNSTTS----------------------------
-------------------------------ASP-NS---NSTP----------------
VST-NSNPF------------------------------------------------GLG
GL----GG---LAG-LSS-LGL-------------NTS-NF--SELQSQMQR--------
-----QLM--SNPEMMVQ-IMENPF--------VQ-SMLSN-PDLMRQLIM----ANPQ-
M--QQLIQRNP------EISH-MINNPDIMRQTLE--LARNPA-MMQE--MMRNQDRALS
-N----------LESIPGGYN-------ALR--RM--YTDIQ-EPMLNAAQ---------
--------------------EQFGGNPFA-S------------------------LVSNS
PSA----EG-------------------SQPSRTENRDPL--------------------
------------------------------------------------------------
------------------------------------------------------PN---P
W-------------------APQ-S-GT----------------Q----S----------
ST--TS---SNTT------SSVG--GTGSNVS----N------------ST---------
----------T------NST-GQSNTLPNLGPG---------------------------
-------VGAGM-------------------------FN-TPGMQ-------SLL-----
-------------------------QQI-TENPQL---MQNML-S---AP--YM------
RSMMQ-SLS--QNP-DLAAQM---------------------------------------
------------------------------------------------------------
------------------MLNNPL----F--AGNPQL--------QEQMR---QQLP-T-
FLQQ----MQNPD-------TLSAMSN-----------PRA---MQA---LLQI------
---QQG-LQTLAT-----------EAPGLIP---GFTPG---------------------
------------LGGLGNT----------G------------SS------TGTNVSSSA-
P-------------SENTSP---SSGTT-----------E--------PG----------
-----------HQQFI---QQMLQ-----ALA-G-A------------------------
--NP---------------------------------------------------QQLQN
PEV--RFQQQLEQLSAMGFLNREANLQALIATGGDINAAIERL
>N_1_Sarcophilus_harrisii_XM_003761821.1 .....
----------------------C-----------------SFQQFKEKISKR-------F
KSHPD-----QLVLIFAGKILKDQ-DT-LSQH--------GIHDGLTVHL-VIKTQNRPQ
DH--------------PVQQTNTTG-SNSTTS----------------------------
-------------------------------ASP-NS---NSTP----------------
VST-NSNPF------------------------------------------------GLG
GL----GG---LAG-LSS-LGL-------------NTS-NF--SELQSQMQR--------
-----QLM--SNPEMMVQ-IMENPF--------VQ-SMLSN-PDLMRQLIM----ANPQ-
M--QQLIQRNP------EISH-MINNPDIMRQTLE--LARNPA-MMQE--MMRNQDRALS
-N----------LESIPGGYN-------ALR--RM--YTDIQ-EPMLNAAQ---------
--------------------EQFGGNPFA-S------------------------LVSNS
PSG----EG-------------------SQPSRTENRDPL--------------------
------------------------------------------------------------
------------------------------------------------------PN---P
W-------------------APQ-S-GT----------------Q----S----------
ST--TS---SNTT------TSVG--GTGSNVS----S------------ST---------
----------T------SST-GQSNTMPNLGPG---------------------------
-------VGAGM-------------------------FN-TPGMQ-------SLL-----
-------------------------QQI-TENPQL---MQNML-S---AP--YM------
RSMMQ-SLS--QNP-DLAAQM---------------------------------------
------------------------------------------------------------
------------------MLNNPL----F--AGNPQL--------QEQMR---QQLP-T-
FLQQ----MQNPD-------TLSAMSN-----------PRA---MQA---LLQI------
---QQG-LQTLAT-----------EAPGLIP---GFTPG---------------------
------------LGGLGNT----------G------------SS------TGTNVSSSA-
P-------------SENTSP---SSGTT-----------E--------PG----------
-----------HQQFI---QQMLQ-----ALA-G-A------------------------
--NP---------------------------------------------------QQLQN
PEV--RFQQQLEQLSAMGFLNREANLQALIATGGDINAAIERL
>DB_1_Macropus_eugenii_ABQO020897066.1 ....
ILVTVKTPKE---KEEFAVPETS-----------------SVQQFKEKMSKR-------L
KLQPD-----QLVLIFAGKIVKEQ-DT-LSQH--------GIHDGLTVHL-VIKTQNRTQ
DH--------------LVQQTNTTG-CNSTTS----------------------------
-------------------------------ASP-NN---NSIP----------------
VST-NSNPF------------------------------------------------GLD
DL----GG---LAG-LSS-WGL-------------NTF-SF--FELQNQVLW--------
-----QL----XPEMMAQ-IMENLF--------VQ-SMLSN-PDLM---------ASPQ-
M--QQLIQ-NP------EISH-MINNPEIMKQTLE--LARNPA-MIPE--MMRNQDRALS
-N----------LENIGGGNN-------ALR--HM--YPDIQ-EPLLNAAQ---------
--------------------EQFGFNPFA-S------------------------FVSNS
SSG----EG-------------------SQPSCTENRDPL--------------------
------------------------------------------------------------
------------------------------------------------------PN---P
L-------------------APQ-S-GT----------------Q----N----------
ST--SS---SNTT------SNVG--GTGSNVS----S------------ST---------
----------T------SAI-GQSNTMLNLGPG---------------------------
-------VGSGM-------------------------FN-TPGM---------LL-----
-------------------------QHI-TENSQL---MQSML-S---AP--YM------
RSVMQ-SLS--QNP-DFASQM---------------------------------------
------------------------------------------------------------
------------------MVNNPL----F--VGNPPL--------QEQMR---QQLP-N-
FLKQ----IQNLD-------TLSEMSN-----------PRM---MQA---LLQI------
---QQG-LQTLAI-----------EASGLRS---GFPPG---------------------
------------LWGLGNT----------G------------SS------TGVNVCSSA-
P-------------NENTSP---SSGTT-----------E--------PG----------
-----------HQQFI---QQMLQ-----ALA-G-T------------------------
--N----------------------------------------------------SQLQN
PEV--RFQQQLEQLSVMGFLNHEANLQALIAAGGDINAAIERL
>N_1_Ornithorhynchus_anatinus_XM_001510755.2 .....
--------------------------------------------FKEEISKR-------F
KSHTD-----QLVLIFAGKILKDQ-DT-LSQH--------GIHDGLTVHL-VIKTQNRPQ
DH--------------PAQQTSTTG-SSSSTS----------------------------
-------------------------------APS-NS---NSTP----------------
IST-NSNPF------------------------------------------------GLG
GF----GG---LAG-LSS-LGL-------------NTS-NF--SELQSQMQR--------
-----QLM--SNPEMMVQ-IMENPF--------VQ-SMLSN-PDLMRQLIM----ANPQ-
M--QQLIQRNP------EISH-MLNNPDIMRQTLE--LARNPA-MMQE--MMRNQDRALS
-N----------LESIPGGYN-------ALR--RM--YTDIQ-EPMLNAAQ---------
--------------------EQFGGNPFA-S------------------------LVSNT
PSG----EG-------------------SQPSRTENRDPL--------------------
------------------------------------------------------------
------------------------------------------------------PN---P
W-------------------APQ-F-GP----------------Q----N----------
ST--NS--NTGSS------A-----GSGSSVG----N------------SS---------
----------S------STT-GQSSTVPNLGPG---------------------------
-------VGAGM-------------------------FN-TPGMQ-------SLL-----
-------------------------QQI-TENPQL---MQNML-S---AP--YM------
RSMMQ-SLS--QNP-DLAAQM---------------------------------------
------------------------------------------------------------
------------------MLNNPL----F--AGNPQL--------QEQMR---QQLP-T-
FLQQ----MQNPE-------TLSAMSN-----------PRA---MQA---LLQI------
---QQG-LQTLAT-----------EAPGLIP---GFSPG---------------------
------------LGGLGST----------G------------GS------AGTNGTSSA-
P-------------SETPNS---ASGTA-----------E--------PG----------
-----------HQQFI---QQMLQ-----ALA-G-A------------------------
--N----------------------------------------------------PQLQN
PEV--RFQQQLEQLSAMGFLNREANLQALIATGGDINAAIERL
>CC_1_TSA:_Latimeria_GAAA01002426.1 ....
IKVTVKTPKE---KEEFAVPENS-----------------TVKQFKEEISKR-------F
KTQIE-----QLVLIFAGKILKDQ-DT-LNQH--------GIHDGLTVHL-VIKTQNRSQ
NQ--------------SSQSTSSTN-SSDTSASTS-------------------------
-------------------------------APSSSSS--TTTS----------------
TAT-TGSPF------------------------------------------------NLG
GL----GG---LAG-FSS-MGM-------------NTS-NF--SELQTQMQR--------
-----QLM--SNPEMMAQ-IMENPF--------VQ-SMLSN-PDLMRQLIM----ANPQ-
M--QQLIQRNP------EISH-MLNNPDIMRQTLE--LARNPA-MMQE--MMRNQDRALS
-N----------LESIPGGYN-------ALR--RM--YTDIQ-EPMLNAAQ---------
--------------------EQFGGNPFA-S------------------------LVNNS
SGG-------------------------NQPSRTENRDPL--------------------
------------------------------------------------------------
------------------------------------------------------PN---P
W-------------------APP-S-GT----------------Q----T----------
SS--ST--------------------------------------------T---------
----------T------GST-GQSNTLPTMGPG---------------------------
-------LAAGM-------------------------FN-TPGMQ-------SLL-----
-------------------------QQI-TENPQL---MQNML-S---AP--YM------
RSMMQ-SLS--QNP-DLAAQM---------------------------------------
------------------------------------------------------------
------------------MLNNPL----F--AGNPQL--------QEQMR---QQIP-T-
FLQQ----MQNPE-------TLSAMSN-----------PRA---MQA---LLQI------
---QQG-LQTLAT-----------EAPGLIP---GFTPG---------------------
------------IGGFGTA----------G---------GTAST------TGTTPAGSG-
T-------------SETTSP-STPSVAG-----------D--------ST----------
-----------HQQFV---QQMLQ-----ALA-G-A------------------------
--N----------------------------------------------------SQIQN
PEV--RFQQQLEQLSAMGFLNREANLQALIATGGDINAAIERL
>CG_1_Xenopus_tropicalis_NM_203890.1_CT025388.2 ....
----------------FAVPENS-----------------SIREFKEDISKR-------F
KSSTE-----QLVLIFAGKILKDQ-DT-LSQH--------GIHDGLTVHL-VIKTQNRSQ
AA--------------TASQASSSS-TSATNS----------------------------
-------------------------------TTS-SS---STTT----------------
TTT-TGTPL------------------------------------------------GLG
GL----GG---LAG-LSS-LGM-------------NAS-NF--SELQSQMQQ--------
-----QLM--SNPEMMVQ-IMENPF--------VQ-SMLSN-PDLMSQLIM----ANPQ-
M--QQLIQRNP------EISH-MLNNPDIMRQTLE--LARNPA-MMQE--MMRNQDRALS
-N----------LESIPGGYN-------ALR--RM--YTDIQ-EPMLNAAQ---------
--------------------EQFGGNPFA-S------------------------LVSNA
SNA-----G-------------------NQPSRTENRDPL--------------------
------------------------------------------------------------
------------------------------------------------------PN---P
W-------------------APP-S-ST----------------A----G----------
ST--ST---GSTT------G-----ANSTGS-----------------------------
----------S------TTT-TTSSTLPNL------------------------------
--------GAGM-------------------------FN-TPGMQ-------SLM-----
-------------------------QQI-TENPQL---MQNML-S---AP--YM------
RSMMQ-SLS--QNP-ELAAQV---------------------------------------
------------------------------------------------------------
------------------MQNNPL----F--SGNPQL--------QEQMR---QQLP-F-
FLQQ----MQNPE-------TLSAMSN-----------PRA---MQA---LLQI------
---QQG-LQTLAT-----------EAPSLMP---RTNPP---------------------
------------FGGLGSP----------N-------------S------SPASVPSSA-
P-------------TENSSS---LSGLS-----------E--------PG----------
-----------HQQFI---QQMLQ-----ALF-G-A------------------------
--NPQ--------------------------------------------------NQNPN
PEV--RFQPQLEQLSAMGFLNREANLQALIATGGDINAAIERL
>DG_1_Xenopus_laevis_NM_001093639.1 ....
IKVTVKTPKE---KEEFAVPESS-----------------SIREFKEDISKR-------F
KASTE-----QLVLIFAGKILKDQ-DT-LSQH--------GIHDGLTVHL-VIKTQNRSQ
AA--------------TAPQASSSS-TSTTNS----------------------------
-------------------------------TTSSSS---TSTT----------------
STT-TSTPF------------------------------------------------GLG
GL----GG---LAG-LSS-LGM-------------NSS-NF--SELQSQMQQ--------
-----QLM--SNPEMMVQ-IMENPF--------VQ-SMLSN-PDLMRQLIM----ANPQ-
M--QQLIQRNP------EINH-MLNNPDIMRQTLE--LARNPA-MMQE--MMRNQDRALS
-N----------LESIPGGYN-------ALR--RM--YTDIQ-EPMLNAAQ---------
--------------------EQFGGNPFA-S------------------------LVSDA
SNA-----D-------------------NQPSRTENRDPL--------------------
------------------------------------------------------------
------------------------------------------------------PN---P
W-------------------APA-S-ST----------------A----G----------
ST--ST---GNTT------E-----VNSTGS-------------------N---------
----------A------TTT-TSSSTLPNL------------------------------
--------GAGM-------------------------FN-TPGMQ-------SLM-----
-------------------------QQI-TENPQL---MQNML-S---AP--YM------
RSMMQ-SLG--QNP-ELAAQV---------------------------------------
------------------------------------------------------------
------------------MQNNPL----F--SGNPQL--------QEQMR---QQLP-F-
FLQQ----MQNPE-------TLSAMSN-----------PRA---MQA---LLQI------
---QQG-LQTLAT-----------EAPSLVP---RVNPP---------------------
------------FGGLGSA----------N-------------S------SPASVPSPA-
P-------------TENSSP---LSGLS-----------E--------AG----------
-----------HQQFV---EQMLQ-----ALS-G-A------------------------
--N----------------------------------------------------PQNQN
PEV--RFQPQLEQLTAMGFLNREANIQALIATGGDINAAIERL
>ANI_1_TSA:_Pseudacris_GAEI01000423.1 .
IKVTVKTPKE---KEEFAVPENC-----------------SVSQFKEDISKR-------F
KTNID-----QLVLIFAGKILKDQ-DT-LSQH--------GIHDGLTVHL-VIKTQNRSQ
TA-------------ASTSQPNSPS-SPSSTS----------------------------
-------------------------------TTS-NS---TPTT----------------
TSA-TTTPF------------------------------------------------GLG
GL----GG---LPG-LSS-LGM-------------NAS-NF--SELQSQMQR--------
-----QLM--SNPEMMVQ-IMENPF--------VQ-SMLSN-PDLMRQLIM----ANPQ-
M--QQLIQRNP------EISH-MLNNPDIMRQTLE--LARNPA-MMQE--MMRNQDRALS
-N----------LESIPGGYN-------ALR--RM--YTDIQ-EPMLNAAQ---------
--------------------EQFGGNPFA-S------------------------LMSNA
TAG-------------------------NQPSRTENRDPL--------------------
------------------------------------------------------------
------------------------------------------------------PN---P
W-------------------APQ-S-GS----------------A----G----------
SP--ST---GSN-------G-----APSTGNS------------------TG--------
----------G------STT-STSSTLPNLSPG---------------------------
-------LGAGM-------------------------FN-TPGMQ-------SLM-----
-------------------------QQI-SENPQL---MQNML-S---AP--YM------
RSMMQ-SLS--QNP-ELAAQM---------------------------------------
------------------------------------------------------------
------------------MQNNPL----F--AGNPQL--------QDQMR---QQLP-T-
FLQQ----MQNPD-------TLSAMSN-----------PRA---MQA---LLQI------
---QQG-LQTLAR-----------EAPSLVP---G-STG---------------------
------------FSGIGGN----------A------------NP------NPAPVSTTG-
P-------------TENTSP---LSGIS-----------E--------PG----------
-----------HQQFV---QQMLQ-----ALS-G-T------------------------
--N----------------------------------------------------TQLQT
PEV--RFQQQLDQLTAMGFLNREANLQALIATGGDINAAIERL
>N_1_Anolis_carolinensis_XM_003216522.1 .....
IKVTVKTPKE---KEEFAVPETS-----------------SIRQFKEEISKR-------F
KAHTD-----QLVLIFAGKILKDQ-DT-LTQH--------GIHDGLTVHL-VIKTQNRSH
DN--------------SAQQSSTAG-STATTT----------------------------
-------------------------------TS--TS---TTST----------------
NST-NTSPF------------------------------------------------GLG
GL----GG---LAS-LSS-LGL-------------NTS-NF--SELQSQMQR--------
-----QLM--SNPEMMVQ-IMENPF--------VQ-SMLSN-PDLMRQLIM----ANPQ-
M--QQLIQRNP------EISH-MLNNPDIMRQTLE--LARNPA-MMQE--MMRNQDRALS
-N----------LESIPGGYN-------ALR--RM--YTDIQ-EPMLNAAQ---------
--------------------EQFGGNPFA-S------------------------LVSNS
TSG----GD-------------------SQPSRTENRDPL--------------------
------------------------------------------------------------
------------------------------------------------------PN---P
W-------------------APQ-S-GT----------------Q----S----------
SP--SS---GSTS------GDNG--GGGSNAG----S------------ST---------
----------T------TST-GQSATAPNLGPG---------------------------
-------LGSGM-------------------------FS-TPGMQ-------SLM-----
-------------------------QQI-TENPQL---MQNML-S---AP--YM------
RSMMQ-SLS--QNP-DLAAQM---------------------------------------
------------------------------------------------------------
------------------MLNNPL----F--AGNPQL--------QEQMR---QQIP-T-
FIQQ----MQNPD-------TLSAMSN-----------PRA---MQA---LLQI------
---QQG-LQTLAT-----------EAPGLIP---GFNAG---------------------
------------LAGLGNS----------GL--GSAGLGSTSIP------TGTTAPTSV-
P-------------SENATP---ASGTG-----------E--------TG----------
-----------QQQFV---QQMLQ-----ALA-G-A------------------------
--NA---------------------------------------------------QQLQN
PEV--RFQQQLEQLSAMGFLNREANLQALIATGGDINAAIERL
>ANI_1_TSA:_Trachemys_JW305127.1 .
IKVTVKTPKE---KEEFAVSETS-----------------NVRQFKEEISKR-------F
KSHTD-----QLVLIFAGKILKDQ-DT-LTQH--------GIHDGLTVHL-VIKTQNRSQ
DH--------------PVQQTNTTG-NTSTTS----------------------------
-------------------------------TSS-NSS--TSTP----------------
AST-NSSPF------------------------------------------------GLG
GL----GG---LSG-LSS-LGL-------------NTS-NF--SELQSQMQR--------
-----QLM--SNPEMMVQ-IMENPF--------VQ-SMLSN-PDLMRQLIM----ANPQ-
M--QQLIQRNP------EISH-MLNNPDIMRQTLE--LARNPA-MMQE--MMRNQDRALS
-N----------LESIPGGYN-------ALR--RM--YTDIQ-EPMLNAAQ---------
--------------------EQFGGNPFA-S------------------------LVSNA
SSG----GE-------------------NQPSRTENRDPL--------------------
------------------------------------------------------------
------------------------------------------------------PN---P
W-------------------APQ-S-SS----------------Q----N----------
ST--TS----SSS------SGES--GGSSSVG----N------------ST---------
----------T------TST-GQGSTMPNLGPG---------------------------
-------VGAGM-------------------------FN-TPGMQ-------SLL-----
-------------------------QQI-TENPQL---MQNML-S---AP--YM------
RSMMQ-SLS--QNP-DLAAQM---------------------------------------
------------------------------------------------------------
------------------MLNNPL----F--AGNPQL--------QEQMR---QQLP-T-
FLQQ----MQNPD-------TLSAMSN-----------PRA---MQA---LLQI------
---QQG-LQTLAT-----------EAPGLIP---GFNPG---------------------
------------VGGLGST----------G------------GP------TGTTVPSSI-
P-------------SENTSP---ASGVA-----------E--------PG----------
-----------HQQFV---QQMLQ-----ALA-G-A------------------------
--NA---------------------------------------------------QQLQN
PEV--RFQQQLEQLSAMGFLNREANLQALIATGGDINAAIERL
>N_1_Gallus_gallus_XM_003643005.1_XM_425028.2 .....
IRVTVKTPKE---KEEFSVAETS-----------------SIRQFKEEISKR-------F
KSHTD-----QLVLIFAGKILKDQ-DT-LTQH--------GIHDGLTVHL-VIKTQNRSQ
DH--------------QAQQTHTSG-STATTS----------------------------
-------------------------------ASS-SS---TSTP----------------
TST-NSNPF------------------------------------------------GLG
GL----GG---LAG-LSS-LGL-------------NTS-SF--SELQSQMQR--------
-----QLM--SNPEMMVQ-IMENPF--------IQ-NVLSN-PDLMRQLIM----ANPQ-
M--QQLIQRNP------EIGH-MLNNPDIMRQTIE--LARNPA-MMQE--MMRNQDRALS
-N----------LESIPGGYN-------ALR--RM--YTDIQ-EPMLNAAQ---------
--------------------EQFGGNPFA-S------------------------LVSNA
SSG----GE-------------------SQPSRTENRDPL--------------------
------------------------------------------------------------
------------------------------------------------------PN---P
W-------------------APQ-S-SS----------------Q----S----------
ST--TS---TSTS------GEN---VDSNNVG----N------------NT---------
----------S------GST-GQSSTIPNLGPG---------------------------
-------LGAGM-------------------------FN-TPGMQ-------SLL-----
-------------------------QQI-TENPQL---MQNML-S---AP--YM------
RSMMQ-SLS--QNP-DLAVQM---------------------------------------
------------------------------------------------------------
------------------MLNNPL----F--AGNPQL--------QEQMR---QQLP-T-
FLQQ----MQNPD-------TLSAMSN-----------PRA---MQA---LLQI------
---QQG-LQTLAT-----------EAPGLIP---GFNPG---------------------
------------LGGLGSA----------G------------AP------TGSTVPSSV-
P-------------SDNANP---TSGAA-----------E--------PS----------
-----------HQQFV---QQMLQ-----ALA-G-A------------------------
--N----------------------------------------------------AQFQN
PEV--RFQQQLEQLSAMGFLNREANLQALIATGGDINAAIERL
>N_1_Taeniopygia_guttata_XM_002191011.1 .....
-------------------------------------------KFKEEISKR-------F
KSHID-----QLVLIFAGKILKDQ-DT-LTQH--------GIHDGLTVHL-VIKTQNRSQ
DP--------------PTQQANTTG-STPTTS----------------------------
-------------------------------TSS-SS---TSTP----------------
AST-NSNPF------------------------------------------------GLG
GL----GG---LAG-LSS-LGL-------------NTP-NF--SELQSLMQR--------
-----QLM--INPELLIQ-MMESPF--------VQ-TMLSN-PDLMRQLIM----ANPQ-
M--QQLMQRNP------EISH-MLNNPDIMRQTLE--LARNPA-MMQE--MMRNQDRALS
-N----------LESIPGGYN-------ALR--RM--YTDIQ-EPILNAAQ---------
--------------------EQFGGNPFA-S------------------------LVSNA
SAG----GN-------------------NQPSRTENRDPL--------------------
------------------------------------------------------------
------------------------------------------------------PN---P
W-------------------APQ-S-SS----------------Q----T----------
ST--TN---TTTT------GES---SDSSNVE----N------------ST---------
----------S------GTT-GQSSTRPNLGPG---------------------------
-------LGAGM-------------------------FN-TPGMQ-------SLL-----
-------------------------QQI-TENPQL---MQNML-S---AP--YM------
RSIMQ-SLS--QNP-DLAVQI---------------------------------------
------------------------------------------------------------
------------------MLNNPI----F--VGNLQL--------QEQMV---QLLP-T-
LLQQ----IDDPD-------VLSAMSN-----------PRA---IQA---LMQI------
---QQG-LHTLAT-----------EVPGLLP---GFNPD---------------------
------------LGGVGSS----------G------------AP------TASTVPSSV-
S-------------SENTSP---ASGTA-----------E--------PG----------
-----------HQQFV---HQMLQ-----ALA-G-A------------------------
--N----------------------------------------------------AQLQN
PEV--RFQQQLEQLSAMGFPNREANLQALIATGGDINAAIERL
>CF_1_Mus_musculus_AC113521.5_AF177346.1 ....
---------------EFAVPENS-----------------TVQQFKEAISKR-------F
KSQTD-----QLVLIFAGKILKDQ-DT-LMQH--------GIHDGLTVHL-VIKSQNRPQ
GQ---------------AT-----------------------------------------
------------------------------------------------------------
------------------------------------------------------------
---------------------------------------NF--TELQNQMQQ--------
-----QLL--ASPEMMIQ-IMENPF--------VQ-SMLSN-PDLMRQLIM----ANPQ-
M--QQLIQRNP------EISH-LLNNPDIMRQTLE--IARNPA-MMQE--MMRNQDLALS
-N----------LESIPGGYN-------ALR--RM--YTDIQ-EPMLNAAQ---------
--------------------EQFGGNPFA-T------------------------VGSSS
TSG----EG-------------------TQPSRTENRDPL--------------------
------------------------------------------------------------
------------------------------------------------------PN---P
W-------------------APP-P-TT----------------Q----T----------
AATTTT---TTTT------S------SGSGSG----S------------SS---------
----------S------STTAGNTMAAANYV-----------------------------
---------ASI-------------------------FS-TPGMQ-------SLL-----
-------------------------QQI-TENPQL---IQNML-S---AP--YM------
RSMMQ-SLS--QNP-DMAAQM---------------------------------------
------------------------------------------------------------
------------------MLSSPL----F--TSNPQL--------QEQMR---PQLP-N-
FLQQ----MQNPE-------TIAAMSN-----------PRA---MQA---LMQI------
---QQG-LQTLAT-----------EAPGLIP---SFAPGVGMGVLGTAITPVGPVTPIGP
IGPIVPFTPIGPIGPIGPT----------GP-ASSPGSTGTGIP------PATTVSSSA-
P-------------TETISP---TSESG---------------------P----------
-----------NQQFI---QQMVQ-----ALT-G-G------------------------
--SP---------------------------------------------------PQPPN
PEV--RFQQQLEQLNAMGFLNREANLQALIATGGDINAAIERL
>CG_1_Rattus_norvegicus_NM_001108251.1 ....
---------------EFAVPENS-----------------TVQQFKEAISKR-------F
KSQTD-----QLVLIFAGKILKDQ-DT-LIQH--------GIHDGLTVHL-VIKSQNRPQ
GQ----------------------------------------------------------
------------------------------------------------------------
----------------------------------------------------------AT
GL----GS---LAS-LGN-LGL-------------NSS-NF--TELQNQMQQ--------
-----QLL--ASPEMMIQ-IMENPF--------VQ-SMLSN-PDLMRQLIM----ANPQ-
M--QQLIQRNP------EISH-LLNNPDIMRQTLE--IARNPA-MMQE--MMRNQDLALS
-N----------LESIPGGYN-------ALR--RM--YTDIQ-EPMLNAAQ---------
--------------------EQFGGNPFA-T------------------------VGSSS
SSG----EG-------------------TQPSRTENRDPL--------------------
------------------------------------------------------------
------------------------------------------------------PN---P
W-------------------APP-P-TT----------------Q----T----------
SA-TTT---TTTT------S------SGTVAG----S------------NT---------
----------S------STTAGNTMAAANYV-----------------------------
---------ASI-------------------------FS-TPGMQ-------SLL-----
-------------------------QQI-TENPQL---IQNML-S---AP--YM------
RSMMQ-SLS--QNP-DMAAQM---------------------------------------
------------------------------------------------------------
------------------MLSSPL----F--TANPQL--------QEQMR---PQLP-N-
FLQQ----MQSPE-------TIAAMSN-----------PRA---MQA---LLQI------
---QQG-LQTLAT-----------EAPGLIP---GFTPGVGVGVLGTAITPVGPVTPIGP
IGPIVPFTPIGPIGPIGPT----------GP-ASSPGSTGTGIP------PATTVSSSA-
P-------------TETISP---TSESG---------------------P----------
-----------SQQFI---QQMVQ-----ALT-G-G------------------------
--SP---------------------------------------------------PQPPN
PEV--RFQQQLEQLNAMGFLNREANLQALIATGGDINAAIERL
>DB_1_Cricetulus_griseus_AFTD01139343.1 ....
IKVTVKTPKE---KEEFAVPENS-----------------TVQQFKEAISKR-------F
KSQID-----QLVLIFAGKILKDQ-DT-LMQH--------GIHDGLTVHL-VIKNQNRPQ
SQ--------------STTQPSTTA-GTCTTTTTTTAATAPGAPTAPAS-----------
-------------------------------TTAPRS---LSTP----------------
SLT-NNNPF------------------------------------------------ASG
TL----GG---LAS-LSS-LGL-------------NST-SF--TELQNHMQQ--------
-----QLM--ASPEMMIQ-IMENPF--------VQ-SMLSN-PDLMRQLIM----ANPQ-
M--QQLIQRNP------EISH-LLNNPDIMRQTLE--IARNPA-MMQE--MMRNQDLALS
-N----------LESIPGGYN-------ALR--RM--YTDIQ-EPMLNAAQ---------
--------------------EQFGGNPFA-T------------------------VG-SS
SSG----EG-------------------TQPSRTENRDPL--------------------
------------------------------------------------------------
------------------------------------------------------PN---P
W-------------------APT-P-AT----------------Q----G----------
SP--TN---TTTT------S------SGTMPG----G------------SS---------
----------S------SSTFGNTMAAANYV-----------------------------
---------ASI-------------------------FS-TPGMQ-------NLL-----
-------------------------QQI-TENPQL---IQNML-S---AP--YM------
RSMMQ-SLS--QNP-DLAAQM---------------------------------------
------------------------------------------------------------
------------------MMSSPL----F--ASNPQL--------QEQMR---PQLP-N-
FLQQ----MQNPD-------TLAAMSN-----------PRA---MQA---LMQI------
---QQG-LQTLAT-----------EAPGLIP---SFAPGVGVGVLGTTITPVGPVTPIGP
MGPIVPFTPIGPIGPIGPT----------GP-ASSPGSTGTGVP------PATTVSSCA-
A-------------TDTISP---TMETL---------------------P----------
-----------SPQFI---HQMVQ-----ALA-G-GGAGP--------------------
--TP---------------------------------------------------AQMAS
AEM--RFQQQLEQLNAMGFINREANLQALIATGGDINAAIERL
>DB_1_Eptesicus_fuscus_ALEH01135568.1 ....
IKVTVKTPKE---KEEFAVPENS-----------------SVQQFKEAISKR-------F
KSQTD-----QLVLIFAGKILKDQ-DT-LSQH--------GIHDGLTVHL-VIKSQNRPQ
GQ---------------TTQPSTTA-GTTTTTTT--------------------------
-------------------------------ASTPRS---NSTP----------------
IST-NSNPF------------------------------------------------GLG
SL----GG---LAS-LSS-LGL-------------TST-SF--TELQNQMQQ--------
-----QLL--SSPEMMLQ-IMENPF--------VQ-SMLSN-PDLMRQLIM----ANPQ-
M--QQLIQRNP------EISH-LLNNPDIMRQTLE--IARNPA-MMQE--MMRNQDLALS
-N----------LESIPGGYN-------ALR--RM--YTDIQ-EPMLNAAQ---------
--------------------EQFGGNPFA-S------------------------VGSSS
STG----EG-------------------SQPSRTENRDPL--------------------
------------------------------------------------------------
------------------------------------------------------PN---P
W-------------------APP-S-AT----------------H----S----------
SA--TT---GTTS------S------SGSGS-----S------------GS---------
----------S------NNP-GNTMAAANYV-----------------------------
---------ASV-------------------------FS-TPGMQ-------SLL-----
-------------------------QQI-TENPQL---IQNML-S---AP--YM------
RSMMQ-SLT--QNP-DLAAQM---------------------------------------
------------------------------------------------------------
------------------MLNNPV----F--SGNPQL--------QEQVR---PQVP-S-
FLQQ----MQSPD-------TLSAMTN-----------PRA---MQA---LMQI------
---QQG-LQTLAS-----------EAPGLIP---SFTPGVGVGVLGTAIGPVGPVTPIGP
IGPIVPFTPIGPIGPIGPT----------GP-AGPPGSTGSGST------PGATVPSSA-
P-------------SETTSP---TSESG---------------------P----------
-----------SQQFI---QQMVQ-----ALA-G-A------------------------
--NP---------------------------------------------------PQLPI
PEV--RFQQQLEQLNAMGFLNREANLQALIATGGDINAAIERL
>DB_1_Myotis_lucifugus_AAPE02031661.1 ....
IKVTVKTPKE---KEEFAVPENS-----------------SVQQFKEAISKR-------F
KSQTD-----QLVLIFAGKILKDQ-DT-LSQH--------GIHDGLTVHL-VIKSQNRPQ
GQ---------------TTQPSTTA-GTTTTTTT--------------------------
-------------------------------ASTPRS---NSTP----------------
IST-NSNPF------------------------------------------------GLG
SL----GG---LAS-LSS-LGL-------------TST-SF--TELQNQMQQ--------
-----QLL--SSPEMMLQ-IMENPF--------VQ-SMLSN-PDLMRQLIM----ANPQ-
M--QQLIQRNP------EISH-LLNNPDIMRQTLE--IARNPA-MMQE--MMRNQDLALS
-N----------LESIPGGYN-------ALR--RM--YTDIQ-EPMLNAAQ---------
--------------------EQFGGNPFA-S------------------------VGSSS
STG----EG-------------------SQPSRTENRDPL--------------------
------------------------------------------------------------
------------------------------------------------------PN---P
W-------------------APP-S-AT----------------H----S----------
SA--TT---GTTS------S------SGSGS-----S------------GS---------
----------S------NNP-GNTMAAANYV-----------------------------
---------ASV-------------------------FS-TPGMQ-------SLL-----
-------------------------QQI-TENPQL---IQNML-S---AP--YM------
RSMMQ-SLT--QNP-DLAAQM---------------------------------------
------------------------------------------------------------
------------------MLNNPV----F--SGNPQL--------QEQVR---PQVP-S-
FLQQ----MQSPD-------TLSAMTN-----------PRA---MQA---LMQI------
---QQG-LQTLAS-----------EAPGLIP---SFTPGVGVGVLGTAIGPVGPVTPIGP
IGPIVPFTPIGPIGPIGPT----------GP-AGPPGSTGSGST------PGPTVPSSA-
S-------------SETTSP---TSESG---------------------P----------
-----------SQQFI---QQMVQ-----ALA-G-G------------------------
--NP---------------------------------------------------PQLPI
PEV--RFQQQLEQLNAMGFLNREANLQALIATGGDINAAIERL
>DB_1_Chrysochloris_asiatica_AMDV01316693.1 ....
IKVTVKTPKE---KEEFAVPENS-----------------SVQQFKEAISKR-------F
KSQTD-----QLVLIFAGKILKDQ-DT-LIQH--------GIHDGLTVHL-VIKSQHRPQ
SQ---------------STQPSNAA-GTNTTT----------------------------
-------------------------------ASTFRS---NSTP----------------
IST-NSNPF------------------------------------------------GLG
SL----GG---LAS-LSS-LGL-------------SST-NF--SELQSQMQQ--------
-----QLM--SSPEMMIQ-IMENPF--------VQ-SMLSN-PDLMRQLIM----ANPQ-
M--QQLIQRNP------EISH-LLNNPDIMRQTLE--IARNPA-MMQE--MMRNQDLALS
-N----------LESIPGGYN-------ALR--RM--YTDIQ-EPMLNAAQ---------
--------------------EQFGGNPFA-S------------------------VGSSS
SSG----EG-------------------TQPSRTENRDPL--------------------
------------------------------------------------------------
------------------------------------------------------PN---P
W-------------------APP-P-AT----------------Q----S----------
SA--TT---STTT------S------SGSGS------------------GS---------
----------S------NTT-GNTMAAANYV-----------------------------
---------ASV-------------------------FS-TPGMQ-------SLL-----
-------------------------QQI-TENPQL---IQNML-S---AP--YM------
RSMMQ-SLS--QNP-DLAAQM---------------------------------------
------------------------------------------------------------
------------------MLNNPL----F--AANPQL--------QEQMR---PQLP-A-
FLQQ----MQNPD-------TLSAMSN-----------PRA---MQA---LMQI------
---QQG-LQTLAT-----------EAPGLIP---SFTPGVGVGMLGTAIGPVGPVTPIGP
IGPIVPFTPIGPIGPIGPT----------GP-AGPSGPAGSSGH------TGSAVSSSA-
P-------------SETTSP---TSESG---------------------P----------
-----------NQQFI---QQMVQ-----ALA-G-A------------------------
--NP---------------------------------------------------PQLPN
PEV--RFHQQLEQLNAMGFLNREANLQALIATGGDINAAIERL
>W_1_Echinops_telfairi_AAIY01330243.1 .....
IKVTVKTPKE---KEEFAVPENS-----------------SVQQFKEAISKR-------F
KSQTD-----QLVLIFAGKILKDQ-DT-LIQH--------GIHDGLTVHL-VIKTQNRPQ
GQ---------------STQPSNAA-GTNTTT----------------------------
-------------------------------TSTPRS---NSTS----------------
VST-NSNPF------------------------------------------------GLG
SL----GG---LGS-LSS-LGL-------------SST-NF--SELQSQMQQ--------
-----QLM--SSPEMMIQ-IMENPF--------VQ-SMLSN-PDLMRQLIM----ANPQ-
M--QQLIQRNP------EISH-LLNNPDIMRQTLE--IARNPA-MMQE--MMRNQDLALS
-N----------LESIPGGYN-------ALR--RM--YTDIQ-EPMLNAAQ---------
--------------------EQFGGNPFA-S------------------------IGSSS
SPG----EG-------------------TQPSRTENRDPL--------------------
------------------------------------------------------------
------------------------------------------------------PN---P
W-------------------APP-P-AT----------------Q----S----------
SS--TT---STTT------S------SGSGS------------------GS---------
----------C------NTT-GNTMAAANYV-----------------------------
---------ASV-------------------------FS-TPGMQ-------SLL-----
-------------------------QQI-TENPQL---IQNML-S---AP--YM------
RSMMQ-SLS--QNP-DLAAQM---------------------------------------
------------------------------------------------------------
------------------MLNNPL----F--AANPQL--------QEQMR---PQLP-A-
FLQQ----MQNPD-------TLSAMSN-----------PRA---MQA---LMQI------
---QQG-LQTLAT-----------EAPGLIP---SFTPGVGVGVLGTAIGPVGPVTPIGP
MGPLVPFTPIGPIGPVGST----------GP-AASPISGGPPGP---GVPTASTVSSSA-
N-------------SETTSP---TSESG---------------------P----------
-----------NQQFI---QQMVQ-----ALA-G-A------------------------
--NP---------------------------------------------------PQLPN
PEV--RFQQQLEQLNAMGFLNREANLQALIATGGDINAAIERL
>W_1_Orycteropus_afer_ALYB01383054.1 .....
IKVTVKTPKE---KEEFAVPENS-----------------SVQQFKEAISKR-------F
KSQTD-----QLVLIFAGKILKDQ-DT-LIQH--------GIHDGLTVHL-VIKSQNRPQ
GQ---------------STQSSNAA-GTNTTT----------------------------
-------------------------------ASTPRS---NSTP----------------
IST-NSNPF------------------------------------------------GLG
SL----GG---LAS-LSS-LGL-------------SST-NF--SELQSQMQQ--------
-----QLM--SSPEMMIQ-IMENPF--------VQ-SMLSN-PDLMRQLIM----ANPQ-
M--QQLIQRNP------EISH-LLNNPDIMRQTLE--IARNPA-MMQE--MMRNQDLALS
-N----------LESIPGGYN-------ALR--RM--YTDIQ-EPMLNAAQ---------
--------------------EQFGGNPFA-S------------------------VGSSS
SSG----EG-------------------AQPSRTENRDPL--------------------
------------------------------------------------------------
------------------------------------------------------PN---P
W-------------------APP-P-AT----------------Q----S----------
SV--TT---STTT------S------NGSGSG----S------------SS---------
----------S------NTT-GNTMAAASYV-----------------------------
---------ASV-------------------------FS-TPGMQ-------SLL-----
-------------------------QQI-TENPQL---IQNML-S---AP--YM------
RSMMQ-SLS--QNP-DLAAQM---------------------------------------
------------------------------------------------------------
------------------MLNNPL----F--AANPQL--------QEQMR---PQLP-A-
FLQQ----MQNPD-------TLSAMSN-----------PRA---MQA---LMQI------
---QQG-LQTLAT-----------EAPGLIP---SFTPGVGVGVLGTAIGPVGPVTPIGP
IGPIVPFTPIGPIGPIGPT----------GP-AGPPGTTGSGGPASSGVPAGSTVSSSA-
A-------------SEATSP---TSESG---------------------P----------
-----------NQQFI---QQMVQ-----ALA-G-A------------------------
--NP---------------------------------------------------PQLPN
PEV--RFQQQLEQLNAMGFLNREANLQALIATGGDINAAIERL
>DB_1_Elephantulus_edwardii_AMGZ01224552.1 ....
IKVTVKTPKE---KEEFAVPENS-----------------SVQQFKEAISKR-------F
KSQTD-----QLVLIFAGKILKDQ-DT-LIQH--------GIHDGLTVHL-VIKSQNRPQ
GQ---------------STQPSNAA-GTNTDT----------------------------
-------------------------------ASTPRS---NSTP----------------
IST-NSNPF------------------------------------------------GLG
SL----GQ---LGS-LSS-LGF-------------SST-NF--SELQSQMQQ--------
-----QLM--SSPEMMIQ-IMENPF--------VQ-SMLSN-PDLMRQLIM----ANPQ-
M--QQLIQRNP------EISH-LLNNPDIMRQTLE--IARNPA-MMQE--MMRNQDLALS
-N----------LESIPGGYN-------ALR--RM--YTDIQ-EPMLNAAQ---------
--------------------EQFGGNPFA-S------------------------VGSSS
SSG----EG-------------------TQPSRTENRDPL--------------------
------------------------------------------------------------
------------------------------------------------------PN---P
W-------------------APP-Q-AT----------------Q----S----------
SG--TA---NTST------S------GGSGSG----S------------NS---------
----------S------NST-GNTVAAANYV-----------------------------
---------ASI-------------------------FS-TPGMQ-------SLL-----
-------------------------QQI-TENPQL---IQNML-S---AP--YM------
RNMMQ-SLN--QNP-DLAAQM---------------------------------------
------------------------------------------------------------
------------------MLNNPL----F--AANPQL--------QEQMR---PQLP-A-
FLQQ----MQNSD-------TLSAISN-----------PRA---MQA---LMQI------
---QQG-LQTLAT-----------EAPGLIP---SFTPGVGVGVLGTTIGPV------TP
IGPIIPFTPIGSIGPIGPT----------VP-AGPPVPSGSGGPTGSGGSSGSTVSSST-
P-------------SETTSP---TSESG---------------------P----------
-----------NQQFI---QQMVQ-----ALV-G-A------------------------
--NP---------------------------------------------------PQLPN
PEI--RFQQQLEQLNAMGFLNREANLQALIATGGDINAAIERL
>CG_1_Loxodonta_africana_XR_133948.1 ....
IKVTVKTPKE---KEEFAVPENS-----------------SVQQFKEAISKR-------F
KSQTD-----QLVLIFAGKILKDQ-DT-LIQH--------GIHDGLTVHL-VIKSQNRPQ
GQ---------------STQPSNAA-GTNTTT----------------------------
-------------------------------ASTPRS---NSTP----------------
IST-NSNPF------------------------------------------------GLG
NL----GG---LAS-LSS-LGL-------------SST-NF--SELQSQMQQ--------
-----QLL--SSPEMMIQ-IMENPF--------VQ-SMLSN-PDLMRQLIM----ANPQ-
M--QQLIQRNP------EISH-LLNNPDIMRQTLE--IARNPA-MMQE--MMRNQDLALS
-N----------LESIPGGYN-------ALR--RM--YTDIQ-EPMLNAAQ---------
--------------------EQFGGNPFA-S------------------------VGSSS
SSG----EG-------------------TQPSRTENRDPL--------------------
------------------------------------------------------------
------------------------------------------------------PN---P
W-------------------APP-Q-AT----------------P----S----------
SA--TT---NTTT------S------SGSGSG----S------------SS---------
----------S------NTT-GNTVAAANYV-----------------------------
---------ASV-------------------------FS-TPGMQ-------SLL-----
-------------------------QQI-TENPQL---IQNML-S---AP--YM------
RSMMQ-SLS--QNP-DLAAQM---------------------------------------
------------------------------------------------------------
------------------MLNNPL----F--AANPQL--------QEQMR---PQLP-G-
FLQQ----MQNPD-------TLAAMSN-----------PRA---MQA---LMQI------
---QQG-LQTLAT-----------EAPGLIP---SFTPGVGVGVLGTAIGPVGPVTPIGP
ISPIVPFTPIGPIGPIGPT----------GP-AGPPGPAGSGGPAGSGGHTGSTVSSSA-
P-------------SETTSP---TSEPG---------------------P----------
-----------NQQFI---QQMVQ-----ALA-G-A------------------------
--NT---------------------------------------------------PQLPN
PEV--RFQQQLEQLNAMGFLNREANLQALIATGGDINAAIERL
>DB_1_Trichechus_manatus_AHIN01145100.1 ....
IKVTVKTPKE---KEEFAVPENS-----------------SVQQFKEAISKR-------F
KSQTD-----QLVLIFAGKILKDQ-DT-LIQH--------GIHDGLTVHL-VIKSQNRPQ
GQ---------------STQPSNAA-GTNTTT----------------------------
-------------------------------ASTPRS---NSTP----------------
IST-NSNPF------------------------------------------------GLG
NL----GG---LAS-LSS-LGL-------------SST-NF--SELQSQMQQ--------
-----QLM--SSPEMMIQ-IMENPF--------VQ-SMLSN-PDLMRQLIM----ANPQ-
M--QQLIQRNP------EISH-LLNNPDIMRQTLE--IARNPA-MMQE--MMRNQDLALS
-N----------LESIPGGYN-------ALR--RM--YTDIQ-EPMLNAAQ---------
--------------------EQFGGNPFA-S------------------------VGSSS
SSG----EG-------------------TQPSRTENRDPL--------------------
------------------------------------------------------------
------------------------------------------------------PN---P
W-------------------APP-P-AT----------------Q----S----------
SA--TT---STTT------S------SGSGSG----S------------SS---------
----------S------STT-GNTVAAASYV-----------------------------
---------ASV-------------------------FS-TPGMQ-------SLL-----
-------------------------QQI-TENPQL---IQNML-S---AP--YM------
RSMMQ-SLS--QNP-DLAAQM---------------------------------------
------------------------------------------------------------
------------------MLNNPL----F--AANPQL--------QEQMR---PQLP-A-
FLQQ----MQNPD-------TLSAMSN-----------PRA---MQA---LMQI------
---QQG-LQTLAT-----------EAPGLIP---SFTPGVGVGVLGTAIGPVGPVTPIGP
ISPIVPFTPIGPIGPIGPT----------GP-AGPPGSTGSSGPAGSAGHTGSTVSSSA-
P-------------SETTSP---TSESG---------------------P----------
-----------SQQFI---QQMVQ-----ALA-G-A------------------------
--NT---------------------------------------------------PQLPN
PEV--RFQQQLEQLNAMGFLNREANLQALIATGGDINAAIERL
>DA_1_TSA:_Capra_JO534952.2 ....
MKVTVKTPKE---KEEFAVPENS-----------------SVQQFKEAISKR-------F
KSQTD-----QLVLIFAGKILKDQ-DT-LIQH--------GIHDGLTVHL-VIKSQNRPQ
GQ---------------STQPSNAA-GTNTTT----------------------------
-------------------------------ASTPRS---NSTP----------------
IST-NSNPF------------------------------------------------GLG
SL----GG---LAG-LSS-LGL-------------SST-NF--SELQNQMQQ--------
-----QLL--SSPEMMIQ-IMENPF--------VQ-SMLSN-PDLMRQLIM----ANPQ-
M--QQLIQRNP------EISH-LLNNPDIMRQTLE--IARNPA-MMQE--MMRNQDLALS
-N----------LESIPGGYN-------ALR--RM--YTDIQ-EPMLNAAQ---------
--------------------EQFGGNPFA-S------------------------VGSSS
SSG----EG-------------------TQPSRTENRDPL--------------------
------------------------------------------------------------
------------------------------------------------------PN---P
W-------------------APP-P-AT----------------Q----S----------
SA--TT---STTT------S------SGSGSG----S------------SS---------
----------S------SAT-GNTVAAANYV-----------------------------
---------ASI-------------------------FS-TPGMQ-------SLL-----
-------------------------QQI-TENPQL---IQNML-S---AP--YM------
RSMMQ-SLS--QNP-DLAAQM---------------------------------------
------------------------------------------------------------
------------------MLNSPV----F--TTNPQL--------QEQMR---PQLP-T-
FLQQ----MQNPE-------TLSAMSN-----------PRA---MQA---LMQI------
---QQG-LQTLAT-----------EAPGLIP---SFTPGVGVGVLGTAIGPVGPVTPIGP
IGPIVPFTPIGPIGPIGPT----------GP-AGPPGSTGTGAP------PGPTVSSAA-
P-------------SETTSP---ISESG---------------------P----------
-----------NQQFI---QQMVQ-----ALA-G-A------------------------
--NP---------------------------------------------------PQLPN
PEV--RFQQQLEQLNAMGFLNREANLQALIATGGDINAAIERL
>DB_1_Ovis_aries_AMGL01115207.1 ....
IKVTVKTPKE---KEEFAVPENS-----------------SVQQFKEAISKR-------F
KSQTD-----QLVLIFAGKILKDQ-DT-LIQH--------GIHDGLTVHL-VIKSQNRPQ
GQ---------------STQPSNAA-GTNTTT----------------------------
-------------------------------ASTPRS---NSTP----------------
IST-NSNPF------------------------------------------------GLG
SL----GG---LAG-LSS-LGL-------------SST-NF--SELQNQMQQ--------
-----QLL--SSPEMMIQ-IMENPF--------VQ-SMLSN-PDLMRQLIM----ANPQ-
M--QQLIQRNP------EISH-LLNNPDIMRQTLE--IARNPA-MMQE--MMRNQDLALS
-N----------LESIPGGYN-------ALR--RM--YTDIQ-EPMLNAAQ---------
--------------------EQFGGNPFA-S------------------------VGSSS
SSG----EG-------------------TQPSRTENRDPL--------------------
------------------------------------------------------------
------------------------------------------------------PN---P
W-------------------APP-P-AT----------------Q----S----------
SA--TT---STTT------S------SGSGSG----S------------SS---------
----------S------SAT-GNTVAAANYV-----------------------------
---------ASI-------------------------FS-TPGMQ-------SLL-----
-------------------------QQI-TENPQL---IQNML-S---AP--YM------
RSMMQ-SLS--QNP-DLAAQM---------------------------------------
------------------------------------------------------------
------------------MLNSPV----F--TTNPQL--------QEQMR---PQLP-T-
FLQQ----MQNPE-------TLSAMSN-----------PRA---MQA---LMQI------
---QQG-LQTLAT-----------EAPGLIP---SFTPGVGVGVLGTAIGPVGPVTPIGP
IGPIVPFTPIGPIGPIGPT----------GP-AGPPGSTGTGAP------PGPTVSSAA-
P-------------SETTSP---ISESG---------------------P----------
-----------NQQFI---QQMVQ-----ALA-G-A------------------------
--NP---------------------------------------------------PQLPN
PEV--RFQQQLEQLNAMGFLNREANLQALIATGGDINAAIERL
>DB_1_Bos_taurus_AAFC03048348.1 ....
IKVTVKTPKE---KEEFAVPENS-----------------SVQQFKEAISKR-------F
KSQTD-----QLVLIFAGKILKDQ-DT-LIQH--------GIHDGLTVHL-VIKSQNRPQ
GQ---------------STQPSNAA-GTNTTT----------------------------
-------------------------------ASTPRS---NSTP----------------
IST-NSNPF------------------------------------------------GLG
SL----GG---LAG-LSS-LGL-------------SST-NF--SELQNQMQQ--------
-----QLL--SSPEMMIQ-IMENPF--------VQ-SMLSN-PDLMRQLIM----ANPQ-
M--QQLIQRNP------EISH-LLNNPDIMRQTLE--IARNPA-MMQE--MMRNQDLALS
-N----------LESIPGGYN-------ALR--RM--YTDIQ-EPMLNAAQ---------
--------------------EQFGGNPFA-S------------------------VGSSS
SSG----EG-------------------TQPSRTENRDPL--------------------
------------------------------------------------------------
------------------------------------------------------PN---P
W-------------------APP-P-AT----------------Q----S----------
SA--TT---STTT------S------SGSGSG----S------------SS---------
----------S------SAT-GNTVAAANYV-----------------------------
---------ASI-------------------------FS-TPGMQ-------SLL-----
-------------------------QQI-TENPQL---IQNML-S---AP--YM------
RSMMQ-SLS--QNP-DLAAQM---------------------------------------
------------------------------------------------------------
------------------MLNSPV----F--TTNPQL--------QEQMR---PQLP-T-
FLQQ----MQNPD-------TLSAMSN-----------PRA---MQA---LMQI------
---QQG-LQTLAT-----------EAPGLIP---SFTPGVGVGVLGTAIGPVGPVTPIGP
IGPIVPFTPIGPIGPIGPT----------GP-AGPPGSTGTGAP------PGPTVSSSA-
P-------------SETTSP---ISESG---------------------P----------
-----------NQQFI---QQMVQ-----ALA-G-A------------------------
--NP---------------------------------------------------PQLPN
PEV--RFQQQLEQLNAMGFLNREANLQALIATGGDINAAIERL
>DB_1_Tursiops_truncatus_ABRN02344025.1 ....
IKVTVKTPKE---KEEFAVPENS-----------------SVQQFKEAISKR-------F
KSQTD-----QLVLIFAGKILKDQ-DT-LIQH--------GIHDGLTVHL-VIKSQNRPQ
GQ---------------STQPSNAA-GTNTTT----------------------------
-------------------------------ASTPRS---NSTP----------------
IST-NSNPF------------------------------------------------GLG
SL----GG---LAG-LSS-LGL-------------SST-NF--SELQNQMQQ--------
-----QLL--SSPEMMIQ-IMENPF--------VQ-SMLSN-PDLMRQLIM----ANPQ-
M--QQLIQRNP------EISH-LLNNPDIMRQTLE--IARNPA-MMQE--MMRNQDLALS
-N----------LESIPGGYN-------ALR--RM--YTDIQ-EPMLNAAQ---------
--------------------EQFGGNPFA-S------------------------VGSSS
SSG----EG-------------------TQPSRTENRDPL--------------------
------------------------------------------------------------
------------------------------------------------------PN---P
W-------------------APP-P-AT----------------Q----S----------
SA--TT---STTT------S------SGSGSG----T------------SS---------
----------S------SAT-GNTVAAANYV-----------------------------
---------ASI-------------------------FS-TPGMQ-------SLL-----
-------------------------QQI-TENPQL---IQNML-S---AP--YM------
RSMMQ-SLT--QNP-DLAAQM---------------------------------------
------------------------------------------------------------
------------------MLNSPV----F--TANPQL--------QEQMR---PQLP-A-
FLQQ----MQNPD-------TLSAMSN-----------PRA---MQA---LMQI------
---QQG-LQTLAT-----------EAPGLIP---SFTPGVGVGVLGTAIGPVGPVTPIGP
IGPIVPFTPIGPIGPIGPT----------GP-AGPPGSTGSGAP------PGPPVSSSA-
P-------------SETTSP---TSESG---------------------P----------
-----------NQQFI---QQMVQ-----ALA-G-A------------------------
--NP---------------------------------------------------PQLPN
PEV--RFQQQLEQLNAMGFLNREANLQALIATGGDINAAIERL
>CF_1_Sus_scrofa_FO203383.3 ....
IKVTVKTPKE---KEEFAVPENS-----------------SVQQFKEAISKR-------F
KSQTD-----QLVLIFAGKILKDQ-DT-LIQH--------GIHDGLTVHL-VIKSQNRPQ
GQ---------------STQPNSAA-GTNTTT----------------------------
-------------------------------ASTPRS---NSTP----------------
IST-NSNPF------------------------------------------------GLG
SL----GG---LAG-LSS-LGL-------------SST-NF--SELQNQMQQ--------
-----QLL--SSPEMMIQ-IMENPF--------VQ-SMLSN-PDLMRQLIM----ANPQ-
M--QQLIQRNP------EISH-LLNNPDIMRQTLE--IARNPA-MMQE--MMRNQDLALS
-N----------LESIPGGYN-------ALR--RM--YTDIQ-EPMLNAAQ---------
--------------------EQFGGNPFA-S------------------------VGNSS
SSG----EG-------------------TQPSRTENRDPL--------------------
------------------------------------------------------------
------------------------------------------------------PN---P
W-------------------APP-P-AT----------------Q----S----------
SA--TT---STTT------S------SGSGSG----S------------SS---------
----------S------SAT-GNTVAAANYV-----------------------------
---------ASI-------------------------FS-TPGMQ-------SLL-----
-------------------------QQI-TENPQL---IQNML-S---AP--YM------
RSMMQ-SLS--QNP-DLAAQM---------------------------------------
------------------------------------------------------------
------------------MLNSPV----F--TANPQL--------QEQMR---PQLP-A-
FLQQ----MQNPD-------TLSAMSN-----------PRA---MQA---LMQI------
---QQG-LQTLAT-----------EAPGLIP---SFTPGVGVGVLGTAIGPVGPVTPIGP
IGPIVPFTPIGPIGPIGPT----------GP-AGPPGSTGSGTP------PGPTVSSSA-
P-------------SDTTSP---TSESG---------------------P----------
-----------NQQFI---QQMVQ-----ALA-G-A------------------------
--NP---------------------------------------------------PQLPN
PEV--RFQQQLEQLNAMGFLNREANLQALIATGGDINAAIERL
>CG_1_Equus_caballus_NM_001256912.1 ....
IKVTVKTPKE---KEEFAVPENS-----------------SVQQFKEAISKR-------F
KSQTD-----QLVLIFAGKILKDQ-DT-LIQH--------GIHDGLTVHL-VIKSQNRPQ
GQ---------------STQPSNAA-GTNTTS----------------------------
-------------------------------PSTPRN---NSTP----------------
LST-NSNPF------------------------------------------------GLG
SL----GG---LAG-LSS-LGL-------------SST-NF--SELQNQMQQ--------
-----QLL--SSPEMMIQ-IMENPF--------VQ-SMLSN-PDLMRQLIM----ANPQ-
M--QQLIQRNP------EISH-LLNNPDIMRQTLE--IARNPA-MMQE--MMRNQDLALS
-N----------LESIPGGYN-------ALR--RM--YTDIQ-EPMLNAAQ---------
--------------------EQFGGNPFA-S------------------------VGSSS
SSG----EG-------------------TQPSRTENRDPL--------------------
------------------------------------------------------------
------------------------------------------------------PN---P
W-------------------APP-P-AT----------------Q----S----------
SA--TT---STTS------SSG-S-GSGSGSG----S------------SS---------
----------T------SAT-GNTVAAANYV-----------------------------
---------ASI-------------------------FS-TPGMQ-------SLL-----
-------------------------QQI-TENPQL---IQNML-S---AP--YM------
RSMMQ-SLS--QNP-DLAAQM---------------------------------------
------------------------------------------------------------
------------------MLNSPV----F--TANPQL--------QEQMR---PQLP-A-
FLQQ----MQNPD-------TLSAMSN-----------PRA---MQA---LMQI------
---QQG-LQTLAT-----------EAPGLIP---SFAPGVGVGVLGTAIGPVGPVTPIGP
IGPIVPFTPIGPIGPIGPT----------GP-AGPPGSTGSGGP------PGPTISSSA-
P-------------SETTSP---ISESG---------------------P----------
-----------NQQFI---QQMVQ-----ALA-G-A------------------------
--NP---------------------------------------------------PQLPN
PEV--RFQQQLEQLNAMGFLNREANLQALIATGGDINAAIERL
>DB_1_Ceratotherium_simum_AKZM01052199.1 ....
IKVTVKTPKE---KEEFAVPENS-----------------SVQQFKEAISKR-------F
KSQTD-----QLVLIFAGKILKDQ-DT-LIQH--------GIHDGLTVHL-VIKSQNRPQ
AQ---------------STQPSNAA-GTNTTS----------------------------
-------------------------------ASTPRN---NSTP----------------
IST-NSNPF------------------------------------------------GLG
SL----GG---LAG-LSS-LGL-------------SST-NF--SELQNQMQQ--------
-----QLL--SSPEMMIQ-IMENPF--------VQ-SMLSN-PDLMRQLIM----ANPQ-
M--QQLIQRNP------EISH-LLNNPDIMRQTLE--IARNPA-MMQE--MMRNQDLALS
-N----------LESIPGGYN-------ALR--RM--YTDIQ-EPMLNAAQ---------
--------------------EQFGGNPFA-S------------------------VGSSS
SSG----EG-------------------TQPSRTENRDPL--------------------
------------------------------------------------------------
------------------------------------------------------PN---P
W-------------------APP-P-AT----------------Q----S----------
SA--TT---STTM------SSG-S-GSGSGSG----S------------SS---------
----------T------GAT-GNTMAAANYV-----------------------------
---------ASI-------------------------FS-TPGMQ-------SLL-----
-------------------------QQI-TENPQL---IQNML-S---AP--YM------
RSMMQ-SLS--QNP-DLAAQM---------------------------------------
------------------------------------------------------------
------------------MLSSPV----F--TANPQL--------QEQMR---PQLP-A-
FLQQ----MQNPD-------TLSAMSN-----------PRA---MQA---LMQI------
---QQG-LQTLAT-----------EAPGLIP---SFTPGVGVGVLGTAIGPVGPVTPIGP
IGPIVPFTPIGPIGPIGPT----------GP-AGPPGSTGSSGP------PGPTISSSA-
P-------------RETTSP---TSESG---------------------P----------
-----------NQQFI---QQMVQ-----ALA-G-V------------------------
--NP---------------------------------------------------PQLPN
PEV--RFQQQLEQLNAMGFLNREANLQALIATGGDINAAIERL
>W_1_Mustela_putorius_AEYP01107197.1 .....
IKVTVKTPKE---KEEFAVPENS-----------------SVQQFKEAISKR-------F
KSQTD-----QLVLIFAGKILKDQ-DT-LIQH--------GIHDGLTVHL-VIKSQNRPQ
GQ---------------STQPSNAA-GTNTTS----------------------------
-------------------------------ASTPRS---NSTS----------------
IST-NSNPF------------------------------------------------GLG
SL----GG---LAG-LSS-LGL-------------SST-NF--SELQNQMQQ--------
-----QLL--SSPEMMIQ-IMENPF--------VQ-SMLSN-PDLMRQLIM----ANPQ-
M--QQLIQRNP------EISH-LLNNPDIMRQTLE--IARNPA-MMQE--MMRNQDLALS
-N----------LESIPGGYN-------ALR--RM--YTDIQ-EPMLNAAQ---------
--------------------EQFGGNPFA-S------------------------VGSNS
TSG----EG-------------------TQPSRTENRDPL--------------------
------------------------------------------------------------
------------------------------------------------------PN---P
W-------------------APP-Q-AT----------------Q----S----------
SA--TT---STTT------S------SGSGSG----S------------SS---------
----------S------SAT-GNTVAAANYV-----------------------------
---------ASI-------------------------FS-TPGMQ-------SLL-----
-------------------------QQI-TENPQL---IQNML-S---AP--YM------
RSMMQ-SLS--QNP-DLAAQM---------------------------------------
------------------------------------------------------------
------------------MLNSPV----F--TANPQL--------QEQMR---PQLP-A-
FLQQ----MQNPD-------TLSAMSN-----------PRA---MQA---LMQI------
---QQG-LQTLAT-----------EAPGLIP---SFTPGVGVGVLGTAIGPVGPVTPIGP
IGPIVPFTPIGPIGPIGPT----------GP-AGP-GSTGSGGP------PGPTVSSST-
P-------------SETTSP---TSESG---------------------P----------
-----------NQQFI---QQMVQ-----ALA-G-A------------------------
--SP---------------------------------------------------PQLPN
PEV--RFQQQLEQLNAMGFLNREANLQALIATGGDINAAIERL
>N_1_Ailuropoda_melanoleuca_XM_002931232.1 .....
IKVTVKTPKE---KEEFAVPENS-----------------SVQQFKEAISKR-------F
KSQTD-----QLVLIFAGKILKDQ-DT-LIQH--------GIHDGLTVHL-VIKSQNRPQ
GQ---------------STQPSNAA-GTNTTS----------------------------
-------------------------------ASTPRS---NSTS----------------
IST-NSNPF------------------------------------------------GLG
SL----GG---LAG-LSS-LGL-------------SST-NF--SELQNQMQQ--------
-----QLL--SSPEMMIQ-IMENPF--------VQ-SMLSN-PDLMRQLIM----ANPQ-
M--QQLIQRNP------EISH-LLNNPDIMRQTLE--IARNPA-MMQE--MMRNQDLALS
-N----------LESIPGGYN-------ALR--RM--YTDIQ-EPMLNAAQ---------
--------------------EQFGGNPFA-S------------------------VGSSS
TSG----EG-------------------TQPSRTENRDPL--------------------
------------------------------------------------------------
------------------------------------------------------PN---P
W-------------------APP-P-AT----------------Q----S----------
SA--TT---STTT------S------SGSGSG----S------------SS---------
----------S------SAT-GNTVAAANYV-----------------------------
---------ASI-------------------------FS-TPGMQ-------SLL-----
-------------------------QQI-TENPQL---IQNML-S---AP--YM------
RSMMQ-SLS--QNP-DLAAQM---------------------------------------
------------------------------------------------------------
------------------MLNSPV----F--TANPQL--------QEQMR---PQLP-A-
FLQQ----MQNPD-------TLSAMSN-----------PRA---MQA---LMQI------
---QQG-LQTLAT-----------EAPGLIP---SFTPGVGVGVLGTAIGPVTPIGPIGP
IVPFTPIGPIGPIG---PT----------GP-AGP-GSTGSGGP------PGPTVSSST-
P-------------SETTSP---TSESG---------------------P----------
-----------NQQFI---QQMVQ-----ALA-G-A------------------------
--SP---------------------------------------------------PQLPN
PEI--RFQQQLEQLNAMGFLNREANLQALIATGGDINAAIERL
>N_1_Canis_lupus_XM_549029.3 .....
IKVTVKTPKE---KEEFAVPENS-----------------SVQQFKEAISKR-------F
KSQTD-----QLVLIFAGKILKDQ-DT-LIQH--------GIHDGLTVHL-VIKSQNRPQ
GQ---------------STQPSNAA-GTNTTS----------------------------
-------------------------------ASTPRS---NSTS----------------
VST-NSNPF------------------------------------------------GLG
SL----GG---LAG-LSS-LGL-------------SST-NF--SELQNQMQQ--------
-----QLL--SSPEMMIQ-IMENPF--------VQ-SMLSN-PDLMRQLIM----ANPQ-
M--QQLIQRNP------EISH-LLNNPDIMRQTLE--IARNPA-MMQE--MMRNQDLALS
-N----------LESIPGGYN-------ALR--RM--YTDIQ-EPMLNAAQ---------
--------------------EQFGGNPFA-S------------------------VGSSS
TSG----EG-------------------TQPSRTENRDPL--------------------
------------------------------------------------------------
------------------------------------------------------PN---P
W-------------------APP-P-AT----------------Q----S----------
SA--TT---STTS------S------SGSGSG----S------------SS---------
----------S------SAT-GNTVAAANYV-----------------------------
---------ASI-------------------------FS-TPGMQ-------SLL-----
-------------------------QQI-TENPQL---IQNML-S---AP--YM------
RSMMQ-SLS--QNP-DLAAQM---------------------------------------
------------------------------------------------------------
------------------MLNSPV----F--TANPQL--------QEQMR---PQLP-A-
FLQQ----MQNPD-------TLSAMSN-----------PRA---MQA---LMQI------
---QQG-LQTLAT-----------EAPGLIP---SFTPGVGVGVLGTAIGPVGPVTPL--
------------------------------------------------------------
---------------------------G---------------------P----------
-----------NQQFI---QQMVQ-----ALA-G-A------------------------
--SP---------------------------------------------------PQLPN
PEV--RFQQQLEQLNAMGFLNREANLQALIATGGDINAAIERL
>W_1_Erinaceus_europaeus_AMDU01197487.1 .....
IKVTVKTPKE---KEEFAVPENS-----------------SVQQFKEAISKR-------F
KSQTD-----QLVLIFAGKILKDQ-DT-LIQH--------GIHDGLTVHL-VIKSQNRPQ
GQ---------------TTQASNAA-GTNTTT----------------------------
-------------------------------ASTPRS---TSTP---------------T
TTT-NSNQF------------------------------------------------GGG
SL----GG---LSG-LSS-LGL-------------SST-NF--SELQNQMQQ--------
-----QLL--SSPEMMIQ-IMENPF--------VQ-SMLSN-PDLMRQLIM----ANPQ-
M--QQLIQRNP------EISH-LLNNPDIMRQTLE--IARNPA-MMQE--MMRNQDLALS
-N----------LESIPGGYN-------ALR--RM--YTDIQ-EPMLNAAQ---------
--------------------EQFGGNPFA-S------------------------VGSSS
SSG----EG-------------------TQPSRTENRDPL--------------------
------------------------------------------------------------
------------------------------------------------------PN---P
W-------------------APP-P-TT----------------Q----S----------
SA--AT---STTT------S------TGSGSG----N------------SS---------
----------S------NAT-GNTVAAANYV-----------------------------
---------ASI-------------------------FS-TPGMQ-------SLL-----
-------------------------QQI-TENPQL---IQNML-S---AP--YI------
RSMMQ-SLS--QNP-DLAAQM---------------------------------------
------------------------------------------------------------
------------------MLNSPM----F--TGNPQL--------QEQMR---PQLP-T-
FLQQ----MQNPD-------TLSAMSN-----------PRA---MQA---LMQI------
---QQG-LQTLAT-----------EAPGLIP---SFTPGVGVGMLGTAIGPVGPVTPIGP
IGPIVPFTPIGPIGPIGPT----------GP-AGTPASTGSSGS------TGPTVSSSA-
P-------------SETISP---TSESG---------------------P----------
-----------NQQFI---QQMVQ-----ALA-G-A------------------------
--SP---------------------------------------------------PQLLN
PEV--RFQQQLEQLNAMGFLNREANLQALIATGGDINAAIERL
>DB_1_Condylura_cristata_AJFV01078415.1 ....
IKVTVKTPKE---KEEFAVPENS-----------------SVRQFKEAISKR-------F
KSQTD-----QLVLIFAGKILKDQ-DT-LIQH--------GIHDGLTVHL-VIKSQNRPQ
GQ---------------STQSSNAA-GTNTTT----------------------------
-------------------------------ASTPRS---NSTP----------------
TST-NSGPF------------------------------------------------GMG
SL----GG---LAG-LSS-LGL-------------SST-NF--SELQNQMQQ--------
-----QLL--SSPEMMIQ-IMENPF--------VQ-SMLSN-PDLMRQLIM----ANPQ-
M--QQLIQRNP------EISH-LLNNPDIMRQTLE--IARNPA-MMQE--MMRNQDLALS
-N----------LESIPGGYN-------ALR--RM--YTDIQ-EPMLNAAQ---------
--------------------EQFGGNPFA-S------------------------VGNTS
SSG----EG-------------------AQPSRTENRDPL--------------------
------------------------------------------------------------
------------------------------------------------------PN---P
W-------------------APP-Q-AT----------------Q----N----------
SV--TT---STVT------S------SGSGSG----S------------SS---------
----------S------NAS-GNTLAAANYV-----------------------------
---------ASI-------------------------FS-TPGMQ-------SLL-----
-------------------------QQI-TENPQL---IQNML-S---AP--YM------
RSMMQ-SLS--QNP-DLAAQM---------------------------------------
------------------------------------------------------------
------------------MLNSPV----F--TANPQL--------QEQMR---PQLP-A-
FLQQ----MQNPD-------TLSAMSN-----------PRA---MQA---LMQI------
---QQG-LQTLAT-----------EAPGLIP---SFTPGVGVGVLGTAIGPVGPVTPIGP
IGPIVPFTPIGPIGPIGPT----------GP-ASNPGSTGSGGS------TGPTLSNSA-
P-------------SETMSP---TSESG---------------------P----------
-----------NQQFI---QQMVQ-----ALA-G-A------------------------
--NP---------------------------------------------------PQLPN
PEV--RFQQQLEQLNAMGFLNREANLQALIATGGDINAAIERL
>DB_1_Sorex_araneus_AALT02136533.1 ....
IKVTVKTPKE---KEEFAVPENS-----------------SVQQFKEAISKR-------F
KSQTD-----QLVLIFAGKILKDQ-DT-LIQH--------GIHDGLTVHL-VIKSQNRPQ
GQ---------------STQSSSVV-GSNTTSAT--------------------------
-------------------------------AATPRS---NSTP----------------
TST-NSNPF------------------------------------------------GLG
SL----GG---LAG-LSS-LGL-------------SST-NF--SELQNQMQQ--------
-----QLL--SSPEMMIQ-IMENPF--------VQ-SMLSN-PDLMRQLIM----ANPQ-
M--QQLIQRNP------EISH-LLNNPDIMRQTLE--IARNPA-MMQE--MMRNQDLALS
-N----------LESIPGGYN-------ALR--RM--YTDIQ-EPMLNAAQ---------
--------------------EQFGGNPFA-S------------------------VGGSS
SSG----EG-------------------TQPSRTENRDPL--------------------
------------------------------------------------------------
------------------------------------------------------PN---P
W-------------------APP-A-AT----------------Q----S----------
SA--TT---STTT------S----------TG----S------------SS---------
----------S------NAT-GNTVAAANYV-----------------------------
---------ASI-------------------------FS-TPGMQ-------SLL-----
-------------------------QQI-TENPQL---IQNML-S---AP--YM------
RSMMQ-SLS--QNP-DLAAQM---------------------------------------
------------------------------------------------------------
------------------MLNSPV----F--TANPQL--------QEQMR---PQLP-A-
FLQQ----MQNPD-------TISAMSN-----------PRA---MQA---LMQI------
---QQG-LQTLAT-----------EAPGLIP---SFTPGVGVGVLGTAIGPVGPVTPIGP
IGPIVPFTPIGPIGPIGPT----------GS----AGTTGSGGP------TGSTVPSSA-
P-------------SETMSP---TSESG---------------------P----------
-----------NQQFI---QQMVQ-----ALA-G-A------------------------
--NP---------------------------------------------------PQLPN
PEV--RFQQQLEQLNAMGFLNREANLQALIATGGDINAAIERL
>CG_1_Cavia_porcellus_XM_003461755.1 ....
IKVTVKTPKE---KEEFAVPENS-----------------SVQQFKEAISKR-------F
KSQTD-----QLVLIFAGKILKDQ-DT-LLQH--------GIHDGLTVHL-VIKSQNRPQ
GQ--------------STTQPSNAA-GTNTTT----------------------------
-------------------------------ASTPRS---NSTP----------------
IST-NS-PF------------------------------------------------GLG
SL----GG---LAG-LSS-LGL-------------SST-NF--SELQNQMQQ--------
-----QLM--ASPEMMIQ-IMENPF--------VQ-SMLSN-PDLMRQLIM----ANPQ-
M--QQLIQRNP------EISH-LLNNPDIMRQTLE--IARNPA-MMQE--MMRNQDLALS
-N----------LESIPGGYN-------ALR--RM--YTDIQ-EPMLNAAQ---------
--------------------EQFGGNPFA-S------------------------VGGSS
SSG----EG-------------------TQPSRTENRDPL--------------------
------------------------------------------------------------
------------------------------------------------------PN---P
W-------------------APP-P-TT----------------Q----N----------
SA--TT---STTT------S------SGNGSG----S------------SS---------
----------S------NAA-GSTVAAANYV-----------------------------
---------ASI-------------------------FS-TPGMQ-------SLL-----
-------------------------QQI-TENPQL---IQNML-S---AP--YM------
RSMMQ-SLS--QNP-DLAAQM---------------------------------------
------------------------------------------------------------
------------------MLNSPL----F--TANPQL--------QEQMR---PQLP-A-
FLQQ----MQNPD-------TLSAMSN-----------PRA---MQA---LMQI------
---QQG-LQTLAT-----------EAPGLIP---SFTPGVGVGVLGTTIGPVGPVTPIGP
IGPIVPFTPIGPIGPIGPT----------GP-AGPTGSTGSGGP------TAPTVSSSA-
P-------------SETTIA---TSESG---------------------T----------
-----------NQQFI---QQMVQ-----ALA-G-A------------------------
--NP---------------------------------------------------PQLPN
PEV--RFQQQLEQLNAMGFLNREANLQALIATGGDINAAIERL
>DB_1_Octodon_degus_AJSA01205896.1 ....
IKVTVKTPKE---KEEFAVPENS-----------------SVQQFKEAISKR-------F
KSQTD-----QLVLIFAGKILKDQ-DT-LLQH--------GIHDGLTVHL-VIKSQNRPQ
GQ--------------STTQPSNAA-GTNTTT----------------------------
-------------------------------ASTPRS---NSTP----------------
IST-NSNPF------------------------------------------------GLG
SL----GG---LAG-LSS-LGL-------------SST-SF--SELQNQMQQ--------
-----QLM--ASPEMMIQ-IMENPF--------VQ-SMLSN-PDLMRQLIM----ANPQ-
M--QQLIQRNP------EISH-LLNNPDIMRQTLE--IARNPA-MMQE--MMRNQDLALS
-N----------LESIPGGYN-------ALR--RM--YTDIQ-EPMLNAAQ---------
--------------------EQFGGNPFA-S------------------------VGSSS
SSG----EG-------------------TQPSRTENRDPL--------------------
------------------------------------------------------------
------------------------------------------------------PN---P
W-------------------APP-P-AT----------------Q----N----------
SA--PI---LTAT------S------SGNGSG----S------------GS---------
----------S------NAT-GSTMAAASYV-----------------------------
---------ASI-------------------------FS-TPGMQ-------SLL-----
-------------------------QQI-TENPQL---IQNML-S---AP--YM------
RSMMQ-SLS--QNP-DLAAQM---------------------------------------
------------------------------------------------------------
------------------MLNSPL----F--TANPQL--------QEQMR---PQLP-T-
FLQQ----MQNPD-------TISAMSN-----------PRA---MQA---LMQI------
---QQG-LQTLAT-----------EAPGLIP---SFTPGVGVGVLGTAIGPVGPVTPIGP
IGPIVPFTPIGPIGPIGPP----------GP-AGPTGSTGSGGP------TAPTVSSSA-
P-------------SETTSP---TSESG---------------------P----------
-----------NQQFI---QQMVQ-----ALA-G-A------------------------
--NP---------------------------------------------------PQLPN
PEV--RFQQQLEQLNAMGFLNREANLQALIATGGDINAAIERL
>DB_1_Chinchilla_lanigera_AGCD01054833.1 ....
IKVTVKTPKE---KEEFAVPENS-----------------SVQQFKEAISKR-------F
KSQTD-----QLVLIFAGKILKDQ-DT-LLQH--------GIHDGLTVHL-VIKSQNRPQ
GQ--------------STTQPSSAA-GTNTTT----------------------------
-------------------------------ASTPRS---NSTP----------------
IST-NSNPF------------------------------------------------GLG
SL----GG---LAG-LSS-LGL-------------SSS-NF--SELQNQMQQ--------
-----QLM--ASPEMMIQ-IMENPF--------VQ-SMLSN-PDLMRQLIM----ANPQ-
M--QQLIQRNP------EISH-LLNNPDIMRQTLE--IARNPA-MMQE--MMRNQDLALS
-N----------LESIPGGYN-------ALR--RM--YTDIQ-EPMLNAAQ---------
--------------------EQFGGNPFA-S------------------------VGSSS
SSG----EG-------------------TQPSRTENRDPL--------------------
------------------------------------------------------------
------------------------------------------------------PN---P
W-------------------APP-P-AT----------------Q----N----------
SA--TT---STTT------S------SGSGSG----S------------SS---------
----------N------NAT-GNTVAAASYV-----------------------------
---------ASI-------------------------FS-TPGMQ-------SLL-----
-------------------------QQI-TENPQL---IQNML-S---AP--YM------
RSMMQ-SLS--QNP-DLAAQM---------------------------------------
------------------------------------------------------------
------------------MLNSPL----F--TANPQL--------QEQMR---PQLP-A-
FLQQ----MQNPD-------TLSAMSN-----------PRA---MQA---LMQI------
---QQG-LQTLAT-----------EAPGLIP---SFTPGVGVGVLGTAIGPVGPVTPIGP
IGPIVPFTPIGPIGPIGPT----------GP-AGPTGSTGSGGS------TAPTVSSSA-
P-------------SETTSP---TSESG---------------------P----------
-----------NQQFI---QQMVQ-----ALA-G-A------------------------
--NP---------------------------------------------------PQLPN
PEV--RFQQQLEQLNAMGFLNREANLQALIATGGDINAAIERL
>DB_1_Heterocephalus_glaber_AHKG01103042.1 ....
IKVTVKTPKE---KEEFAVPENS-----------------SVQQFKEAISKR-------F
KSQTD-----QLVLIFAGKILKDQ-DT-LLQH--------GIHDGLTVHL-VIKSQNRPQ
GQ--------------STTQPSNAA-GTNTTT----------------------------
-------------------------------ASTPRS---NSTP----------------
IST-NSNPF------------------------------------------------GLG
SL----GG---LAG-LSS-LGL-------------SST-NF--SELQNQMQQ--------
-----QLM--ASPEMMIQ-IMENPF--------VQ-SMLSN-PDLMRQLIM----ANPQ-
M--QQLIQRNP------EISH-LLNNPDIMRQTLE--IARNPA-MMQE--MMRNQDLALS
-N----------LESIPGGYN-------ALR--RM--YTDIQ-EPMLNAAQ---------
--------------------EQFGGNPFA-S------------------------VGSSS
SSG----EG-------------------TQPSRTENRDPL--------------------
------------------------------------------------------------
------------------------------------------------------PN---P
W-------------------APP-P-AT----------------Q----S----------
SA--TT---STTT------S------SGSGSG----S------------SS---------
----------S------NAT-GNTVAAANYV-----------------------------
---------ASI-------------------------FS-TPGMQ-------SLL-----
-------------------------QQI-TENPQL---IQNML-S---AP--YM------
RSMMQ-SLS--QNP-DLAAQM---------------------------------------
------------------------------------------------------------
------------------MLSSPL----F--TANPQL--------QEQMR---PQLP-A-
FLQQ----MQNPD-------TLSAMSN-----------PRA---MQA---LMQI------
---QQG-LQTLAT-----------EAPGLIP---SFTPGVGVGVLGTAIGPVGPVTPIGP
IGPIVPFTPIGPIGPIGPA----------GP-AGPTGSTGSGGP------TVPTVSSSA-
P-------------SETISP---TSESG---------------------P----------
-----------NQQFI---QQMVQ-----ALA-G-A------------------------
--NP---------------------------------------------------PQLPN
PEV--RFQQQLEQLNAMGFLNREANLQALIATGGDINAAIERL
>DB_1_Ictidomys_tridecemlineatus_AAQQ01366742.1 ....
IKVTVKTPKE---KEEFAVPENS-----------------SVQQFKEAISKR-------F
KSQTD-----QLVLIFAGKILKDQ-DT-LIQH--------GIHDGLTVHL-VIKSQNRPQ
GQ--------------STTQPSSAA-GTTTTTTT--------------------------
-------------------------------ASTPRS---NSTP----------------
TTT-NSSPF------------------------------------------------GLG
SL----GG---LAG-LSS-LGL-------------SST-NF--SELQNQMQQ--------
-----QLM--ASPEMMIQ-IMENPF--------VQ-SMLSN-PDLMRQLIM----ANPQ-
M--QQLIQRNP------EISH-LLNNPDIMRQTLE--IARNPA-MMQE--MMRNQDLALS
-N----------LESIPGGYN-------ALR--RM--YTDIQ-EPMLNAAQ---------
--------------------EQFGGNPFA-S------------------------VGSSS
SSG----EG-------------------TQPSRTENRDPL--------------------
------------------------------------------------------------
------------------------------------------------------PN---P
W-------------------APP-S-TT----------------Q----S----------
SA--TT---STTT------S------SGSGSG----S------------SS---------
----------S------NTA-GNTVAAANYV-----------------------------
---------ASI-------------------------FS-TPGMQ-------SLL-----
-------------------------QQI-TENPQL---IQNML-S---AP--YM------
RSMMQ-SLS--QNP-DLAAQM---------------------------------------
------------------------------------------------------------
------------------MLNSPL----F--TANPQL--------QEQMR---PQLP-A-
FLQQ----MQNPD-------TLSAMSN-----------PRA---MQA---LMQI------
---QQG-LQTLAT-----------EAPGLIP---SFTPGVGVGVLGTAIGPVGPVTPIGP
IGPIVPFTPIGPIGPIGPT----------GP-AGPPGSTGSGGP------TAPTVSSSA-
P-------------SETTTP---TSESG---------------------P----------
-----------NQQFI---QQMVQ-----ALA-G-A------------------------
--NP---------------------------------------------------PQLPN
PEV--RFQQQLEQLNAMGFLNREANLQALIATGGDINAAIERL
>DA_1_TSA:_Nannospalax_JL971325.1 ....
---------------EFAVPENS-----------------TVQQFKEAISKR-------F
KSQTD-----QLVLIFAGKILKDQ-DT-LIQH--------GIHDGLTVHL-VIKSQNRPQ
GQ--------------STTQPSSAA-ATNTTTT---------------------------
-------------------------------ASTPRS---NSTP----------------
STT-NSNPF------------------------------------------------GLG
SL----GG---LAG-LSS-LGL-------------SST-NF--SELQNQMQQ--------
-----QLM--ASPEMMIQ-IMENPF--------VQ-SMLSN-PDLMRQLIM----ANPQ-
M--QQLIQRNP------EISH-LLNNPDIMRQTLE--IARNPA-MMQE--MMRNQDLALS
-N----------LESIPGGYN-------ALR--RM--YTDIQ-EPMLNAAQ---------
--------------------EQFGGNPFA-T------------------------VGSSS
SSG----EG-------------------TQPSRTENRDPL--------------------
------------------------------------------------------------
------------------------------------------------------PN---P
W-------------------APP-P-AT----------------Q----S----------
SA--ST---STTT------S------SGSGSG----S------------SS---------
----------S------NTS-GNTVAAANYV-----------------------------
---------ASI-------------------------FS-TPGMQ-------SLL-----
-------------------------QQI-TENPQL---IQNML-S---AP--YM------
RSMMQ-SLS--QNP-DLAAQM---------------------------------------
------------------------------------------------------------
------------------MLSSPL----F--TANPQL--------QEQMR---PQLP-A-
FLQQ----MQNPD-------TLAAMSN-----------PRA---MQA---LMQI------
---QQG-LQTLAT-----------EAPGLIP---SFTPGVGVGVLGTAIGPVGPVTPIGP
IGPIVPFTPIGPIGPIGPT----------GP-ASSPGSAGSSGP------TASTVSSSA-
P-------------TETTSP---TSESG---------------------P----------
-----------SQQFI---QQMVQ-----ALA-G-A------------------------
--NP---------------------------------------------------PQLPN
PEV--RFQQQLEQLNAMGFLNREANLQALIATGGDINAAIERL
>DB_1_Jaculus_jaculus_AKZC01286812.1 ....
IKVTVKTPKE---KEEFAVPENS-----------------SVQQFKEAISKR-------F
KSQTD-----QLVLIFAGKILKDQ-DT-LIQH--------GIHDGLTVHL-VIKSQNRPQ
GQ--------------STTQPSTAA-GTNTTTT---------------------------
-------------------------------ASTPRS---NSTP----------------
NST-NSNPF------------------------------------------------GLG
SL----GG---LAG-LSS-LGL-------------SST-NF--SELQNQMQQ--------
-----QLM--ASPEMMIQ-IMENPF--------VQ-SMLSN-PDLMRQLIM----ANPQ-
M--QQLIQRNP------EISH-LLNNPDIMRQTLE--IARNPA-MMQE--MMRNQDLALS
-N----------LESIPGGYN-------ALR--RM--YTDIQ-EPMLNAAQ---------
--------------------EQFGGNPFA-T------------------------VGSSS
SSG----EG-------------------TQPSRTENRDPL--------------------
------------------------------------------------------------
------------------------------------------------------PN---P
W-------------------APL-P-AT----------------Q----S----------
SA--TS---STTT------S------SGSGSG----S------------SS---------
----------S------NTT-GNTVAAANYV-----------------------------
---------ASI-------------------------FS-TPGMQ-------SLL-----
-------------------------QQI-TENPQL---IQNML-S---AP--YM------
RSMMQ-SLS--QNP-DLAAQM---------------------------------------
------------------------------------------------------------
------------------MLSSPL----F--TANPQL--------QEQMR---PQLP-A-
FLQQ----MQNPD-------TLSAMSN-----------PRA---MQA---LMQI------
---QQG-LQTLAT-----------EAPGLIP---SFTPGVGVGVLGTAIGPVGPVTPIGP
IGPIVPFTPIGPIGPIGPT----------GP-TSSPGSTGSGGP------SAPTVSSSA-
P-------------SETTSP---TSESV---------------------P----------
-----------NQQFI---QQMVQ-----ALA-G-A------------------------
--NP---------------------------------------------------PQLPN
PEV--RFQQQLEQLNAMGFLNREANLQALIATGGDINAAIERL
>CG_1_Oryctolagus_cuniculus_XM_002720035.1 ....
IKVTVKTPKE---KEEFAVPENS-----------------SVQQFKEAISKR-------F
KSQTD-----QLVLIFAGKILKDQ-DT-LMQH--------GIHDGLTVHL-VIKSQNRPQ
GQ--------------SSTQASSAA-GTTTTS----------------------------
-------------------------------ASTPRS---NSTP----------------
IST-NSNPF------------------------------------------------GLG
SL----GG---LAG-LSS-LGL-------------SST-SF--SELQSQMQQ--------
-----QLM--ASPEMMIQ-IMENPF--------VQ-SMLSN-PDLMRQLIM----ANPQ-
M--QQLIQRNP------EISH-LLNNPDIMRQTLE--IARNPA-MMQE--MMRNQDLALS
-N----------LESIPGGYN-------ALR--RM--YTDIQ-EPMLNAAQ---------
--------------------EQFGGNPFA-S------------------------VGSSS
SSG----EG-------------------TQPSRTENRDPL--------------------
------------------------------------------------------------
------------------------------------------------------PN---P
W-------------------APP-P-AT----------------Q----S----------
SA--TT---STTT------S------SGSGSG----S------------GS---------
----------S------NAT-GNTVAAANYV-----------------------------
---------ASI-------------------------FS-TPGMQ-------SLL-----
-------------------------QQI-TENPQL---IQNML-S---AP--YM------
RSMMQ-SLS--QNP-DLAAQM---------------------------------------
------------------------------------------------------------
------------------MLNSPL----F--TANPQL--------QEQMR---PQLP-A-
FLQQ----MQNPD-------TLSAMSN-----------PRA---MQA---LMQI------
---QQG-LQTLAT-----------EAPGLIP---SFTPGVGVGVLGTAIGPVGPVTPIGP
IGPIVPFTPIGPIGPIGPT----------GP-AGTPGSTGSGGP------TGPNVSNSA-
P-------------SETTSP---TSEAG---------------------P----------
-----------NQQFI---QQMVQ-----ALA-G-A------------------------
--NP---------------------------------------------------PQLPN
PEV--RFQQQLEQLNAMGFLNREANLQALIATGGDINAAIERL
>DB_1_Ochotona_princeps_ALIT01107548.1_AAYZ01622861 ....
---------------EFAVPENS-----------------SVQQFKEAISKR-------F
KSQTD-----QLVLIFAGKILKDQ-DT-LMQH--------GIHDGLTVHL-VIKSQNRPQ
GQ--------------STTQPSSAA-ATTTTS----------------------------
-------------------------------ASTPRS---NSTP----------------
IST-NSNPF------------------------------------------------GLG
SL----GG---LAG-LSS-LGL-------------SST-SF--SELQSQMQQ--------
-----QLM--ASPEMMIQ-IMENPF--------VQ-SMLSN-PDLMRQLIM----ANPQ-
M--QQLIQRNP------EISH-LLNNPDIMRQTLE--IARNPA-MMQE--MMRNQDLALS
-N----------LESIPGGYN-------ALR--RM--YTDIQ-EPMLNAAQ---------
--------------------EQFGGNPFA-S------------------------VGSSS
PSG----EG-------------------TQPSRTENRDPL--------------------
------------------------------------------------------------
------------------------------------------------------PN---P
W-------------------APP-P-AT----------------Q----S----------
SA--TT---STTT------S------TASGSG----S------------GS---------
----------S------NAA-GNTVAAANYV-----------------------------
---------ASI-------------------------FS-TPGMQ-------SLL-----
-------------------------QQI-TENPQL---IQNML-S---AP--YM------
RSMMQ-SLS--QNP-DLAAQM---------------------------------------
------------------------------------------------------------
------------------MLNSPL----F--TANPQL--------QEQMR---PQLP-A-
FLQQ----MQNPD-------TLSAMSN-----------PRA---MQA---LMQI------
---QQG-LQTLAT-----------EAPGLIP---SFTPGVGVGVLGTAIGPVGPVTPIGP
IGPIVPFTPIGPIGPIGPT----------GP-AGTPGSTGSGAP------TGASVPSSA-
P-------------SETTSP---TSEPG---------------------P----------
-----------NQQFI---QQMVQ-----ALA-G-A------------------------
--NP---------------------------------------------------PQLPN
AEV--RFQQQLEQLNAMGFLNREANLQALIATGGDINAAIERL
>DB_1_Tarsius_syrichta_ABRT010093567.1 ....
IKVTVKTPKE---KEEFAVPENS-----------------LVRHFKEAISKR-------F
KSHID-----HLVLIFAGKILKDQ-DT-LIQH--------GVHDGLTVHL-VIKIQNRSQ
GQ---------------STLPSSAA-GTNTTS----------------------------
-------------------------------ASTPRS---NSTP----------------
IST-NS-PF------------------------------------------------GLG
SL----GG---LAG-LSS-LGL-------------SST-SF--SELQSQMQQ--------
-----QLL--ASPEMMIQ-IMENPF--------VQ-SMLSN-PDLMRQLIM----ANPQ-
M--QQLIQRNP------EISH-LLNNPDIMRQTLE--IARNPA-MMQE--MMRNQDLALS
-N----------LESIPGGYN-------ALR--RM--YTDIQ-EPMLNAAQ---------
--------------------EQFGGNPFA-S------------------------VGSSS
SSG----EG-------------------TQPSRTENRDPL--------------------
------------------------------------------------------------
------------------------------------------------------PN---P
W-------------------APP-P-AT----------------Q----S----------
SA--TT---STTT------S------SGSGSG----N------------SS---------
----------S------NAT-GNTMAAANYV-----------------------------
---------ASI-------------------------FS-TPGMQ-------SLL-----
-------------------------QQI-TENPQL---IQNML-S---AP--YM------
RSMMQ-SLS--QNP-DLAAQM---------------------------------------
------------------------------------------------------------
------------------MLNSPL----F--TTNPQL--------QEQMR---PQLP-A-
FLQQ----MQNPD-------TLSAMSN-----------PRA---MQA---LMQI------
---QQG-LQTLAT-----------EAPGLIP---SFTPGVGVGVLGTPIGPVGPVTPIGP
IGPIVPFTPIGPIGPIGPT----------GP-AGPPGSTGSGGP------TGPTMSSSA-
P-------------SETTSP---TSESG---------------------P----------
-----------NQQFI---HQMVQ-----ALA-G-A------------------------
--NT---------------------------------------------------PQLPN
PEF--RFQQQLEQLNAMGFLNREANLQALIATGGDINAAIERL
>CG_1_Otolemur_garnettii_XM_003803522.1 ....
IKVTVKTPKE---KEEFAVPENS-----------------SVQQFKEAISKR-------F
KSQTD-----QLVLIFAGKILKDQ-DT-LIQH--------GIHDGLTVHL-VIKSQNRPQ
SQ---------------STQPSNAA-GTNTTS----------------------------
-------------------------------ASTPRS---NSTP----------------
IST-NSNPF------------------------------------------------GLG
SL----GG---LAG-LSS-LGL-------------SST-NF--SELQSQMQQ--------
-----QLM--ASPEMMIQ-IMENPF--------VQ-SMLSN-PDLMRQLIM----ANPQ-
M--QQLIQRNP------EISH-LLNNPDIMRQTLE--IARNPA-MMQE--MMRNQDLALS
-N----------LESIPGGYN-------ALR--RM--YTDIQ-EPMLNAAQ---------
--------------------EQFGGNPFA-S------------------------VGSSS
SSG----EG-------------------TQPSRTENRDPL--------------------
------------------------------------------------------------
------------------------------------------------------PN---P
W-------------------APP-P-AT----------------Q----S----------
ST--TT---STTT------S------SGGGSG----T------------SS---------
----------S------NAT-GNTVAAANYV-----------------------------
---------ASI-------------------------FS-TPGMQ-------SLL-----
-------------------------QQI-TENPQL---IQNML-S---AP--YM------
RSMMQ-SLS--QNP-DLAAQM---------------------------------------
------------------------------------------------------------
------------------MLNSPL----F--TANPQL--------QEQMR---PQLP-A-
FLQQ----MQNPD-------TLSAMSN-----------PRA---MQA---LMQI------
---QQG-LQTLAT-----------EAPGLIP---SFTPGVGVGVLGTAIGPVGPVTPIGP
IGPIVPFTPIGPIGPLGPT----------GP-AGPPGSTSSGGP------TGPTVSSSA-
P-------------SETTSP---TSESG---------------------P----------
-----------NQQFI---QQMVQ-----ALA-G-A------------------------
--NP---------------------------------------------------PQLPN
PEV--RFQQQLEQLNAMGFLNREANLQALIATGGDINAAIERL
>CG_1_Callithrix_jacchus_XM_002762934.2 ....
IKVTVKTPKE---KEEFAVPENS-----------------SVQQFKEAISKR-------F
KSQTD-----QLVLIFAGKILKDQ-DT-LIQH--------GIHDGLTVHL-VIKSQNRPQ
GQ---------------TTQPSNAA-GTNTTS----------------------------
-------------------------------ASTPRS---NSTP----------------
IST-NSNPF------------------------------------------------GLG
SL----GG---LAG-LSS-LGL-------------SST-NF--SELQSQMQQ--------
-----QLM--ASPEMMIQ-IMENPF--------VQ-SMLSN-PDLMRQLIM----ANPQ-
M--QQLIQRNP------EISH-LLNNPDIMRQTLE--IARNPA-MMQE--MMRNQDLALS
-N----------LESIPGGYN-------ALR--RM--YTDIQ-EPMLNAAQ---------
--------------------EQFGGNPFA-S------------------------VGSSS
SSG----EG-------------------TQPSRTENRDPL--------------------
------------------------------------------------------------
------------------------------------------------------PN---P
W-------------------APP-P-AT----------------Q----S----------
SA--TT---STTT------S------TGSGSG----N------------SS---------
----------S------NAT-GNTVAAANYV-----------------------------
---------ASI-------------------------FS-TPGMQ-------SLL-----
-------------------------QQI-TENPQL---IQNML-S---AP--YM------
RSMMQ-SLS--QNP-DLAAQM---------------------------------------
------------------------------------------------------------
------------------MLNSPL----F--TANPQL--------QEQMR---PQLP-A-
FLQQ----MQNPD-------TLSAMSN-----------PRA---MQA---LMQI------
---QQG-LQTLAT-----------EAPGLIP---SFTPGVGVGVLGTAIGPVGPVTPIGP
IGPIVPFTPIGPIGPIGPT----------GP-AGPPGSTGSGGP------TGPTVSSAA-
P-------------SETTSP---TSESG---------------------P----------
-----------NQQFI---QQMVQ-----ALA-G-A------------------------
--SA---------------------------------------------------PQLPN
PEV--RFQQQLEQLNAMGFLNREANLQALIATGGDINAAIERL
>CG_1_Saimiri_boliviensis_XM_003943995.1 ....
IKVTVKTPKE---KEEFAVPENS-----------------SVQQFKEAISKR-------F
KSQTD-----QLVLIFAGKILKDQ-DT-LIQH--------GIHDGLTVHL-VIKSQNRPQ
GQ---------------TTQPSNAA-GTNTTS----------------------------
-------------------------------ASTPRS---NSTP----------------
IST-NSNPF------------------------------------------------GLG
SL----GG---LAG-LSS-LGL-------------SST-NF--SELQSQMQQ--------
-----QLM--ASPEMMIQ-IMENPF--------VQ-SMLSN-PDLMRQLIM----ANPQ-
M--QQLIQRNP------EISH-LLNNPDIMRQTLE--IARNPA-MMQE--MMRNQDLALS
-N----------LESIPGGYN-------ALR--RM--YTDIQ-EPMLNAAQ---------
--------------------EQFGGNPFA-S------------------------VGSSS
SSG----EG-------------------AQPSRTENRDPL--------------------
------------------------------------------------------------
------------------------------------------------------PN---P
W-------------------APP-P-AT----------------Q----S----------
SA--TT---STTT------S------TGSGSG----N------------SS---------
----------S------NAT-GNTVAAANYV-----------------------------
---------ASI-------------------------FS-TPGMQ-------SLL-----
-------------------------QQI-TENPQL---IQNML-S---AP--YM------
RSMMQ-SLS--QNP-DLAAQM---------------------------------------
------------------------------------------------------------
------------------MLNSPL----F--TANPQL--------QEQMR---PQLP-A-
FLQQ----MQNPD-------TLSAMSN-----------PRA---MQA---LMQI------
---QQG-LQTLAT-----------EAPGLIP---SFTPGVGVGVLGTAIGPVGPVTPIGP
IGPIVPFTPIGPIGPIGPT----------GP-AGPPGSTGSGGP------TGPTVSSAA-
P-------------SETTSP---TSESG---------------------P----------
-----------NQQFI---QQMVQ-----ALA-G-A------------------------
--SA---------------------------------------------------PQLPN
PEV--RFQQQLEQLNAMGFLNREANLQALIATGGDINAAIERL
>CG_1_Pongo_abelii_XM_002831718.2 ....
IKVTVKTPKE---KEEFAVPENS-----------------SVQQFKEAISKR-------F
KSQTD-----QLVLIFAGKILKDQ-DT-LIQH--------GIHDGLTVHL-VIKSQNRPQ
GQ---------------STQPSNAA-GTNTTS----------------------------
-------------------------------ASTPRS---NSTP----------------
IST-NSNPF------------------------------------------------GLG
SL----GG---LAG-LSS-LGL-------------SST-NF--SELQSQMQQ--------
-----QLM--ASPEMMIQ-IMENPF--------VQ-SMLSN-PDLMRQLIM----ANPQ-
M--QQLIQRNP------EISH-LLNNPDIMRQTLE--IARNPA-MMQE--MMRNQDLALS
-N----------LESIPGGYN-------ALR--RM--YTDIQ-EPMLNAAQ---------
--------------------EQFGGNPFA-S------------------------VGSSS
SSG----EG-------------------TQPSRTENRDPL--------------------
------------------------------------------------------------
------------------------------------------------------PN---P
W-------------------APP-P-AT----------------Q----S----------
SA--TT---STTT------S------TGSGSG----N------------SS---------
----------S------SAT-GNTVAAANYV-----------------------------
---------ASI-------------------------FS-TPGMQ-------SLL-----
-------------------------QQI-TENPQL---IQNML-S---AP--YM------
RSMMQ-SLS--QNP-DLAAQM---------------------------------------
------------------------------------------------------------
------------------MLNSPL----F--TANPQL--------QEQMR---PQLP-A-
FLQQ----MQNPD-------TLSAMSN-----------PRA---MQA---LMQI------
---QQG-LQTLAT-----------EAPGLIP---SFTPGVGVGVLGTAIGPVGPVTPIGP
IGPIVPFTPIGPIGPIGPT----------GP-AGPPGSTGSGGP------TGPTASSAA-
P-------------SETTSP---TSESG---------------------P----------
-----------NQQFI---QQMVQ-----ALA-G-A------------------------
--SA---------------------------------------------------PQLPN
PEV--RFQQQLEQLNAMGFLNREANLQALIATGGDINAAIERL
>CG_1_Homo_sapiens_AL442081.1 ....
IKVTVKTPKE---KEEFAVPENS-----------------SVQQFKEAISKR-------F
KSQTD-----QLVLIFAGKILKDQ-DT-LIQH--------GIHDGLTVHL-VIKSQNRPQ
GQ---------------STQPSNAA-GTNTTS----------------------------
-------------------------------ASTPRS---NSTP----------------
IST-NSNPF------------------------------------------------GLG
SL----GG---LAG-LSS-LGL-------------SST-NF--SELQSQMQQ--------
-----QLM--ASPEMMIQ-IMENPF--------VQ-SMLSN-PDLMRQLIM----ANPQ-
M--QQLIQRNP------EISH-LLNNPDIMRQTLE--IARNPA-MMQE--MMRNQDLALS
-N----------LESIPGGYN-------ALR--RM--YTDIQ-EPMLNAAQ---------
--------------------EQFGGNPFA-S------------------------VGSSS
SSG----EG-------------------TQPSRTENRDPL--------------------
------------------------------------------------------------
------------------------------------------------------PN---P
W-------------------APP-P-AT----------------Q----S----------
SA--TT---STTT------S------TGSGSG----N------------SS---------
----------S------NAT-GNTVAAANYV-----------------------------
---------ASI-------------------------FS-TPGMQ-------SLL-----
-------------------------QQI-TENPQL---IQNML-S---AP--YM------
RSMMQ-SLS--QNP-DLAAQM---------------------------------------
------------------------------------------------------------
------------------MLNSPL----F--TANPQL--------QEQMR---PQLP-A-
FLQQ----MQNPD-------TLSAMSN-----------PRA---MQA---LMQI------
---QQG-LQTLAT-----------EAPGLIP---SFTPGVGVGVLGTAIGPVGPVTPIGP
IGPIVPFTPIGPIGPIGPT----------GP-AAPPGSTGSGGP------TGPTVSSAA-
P-------------SETTSP---TSESG---------------------P----------
-----------NQQFI---QQMVQ-----ALA-G-A------------------------
--NA---------------------------------------------------PQLPN
PEV--RFQQQLEQLNAMGFLNREANLQALIATGGDINAAIERL
>CG_1_Nomascus_leucogenys_XM_003276331.1 ....
IKVTVKTPKE---KEEFAVPENS-----------------SVQQFKEAISKR-------F
KSQTD-----QLVLIFAGKILKDQ-DT-LIQH--------GIHDGLTVHL-VIKSQNRPQ
GQ---------------STQPSNAA-GTNTTS----------------------------
-------------------------------ASTPRS---NSTP----------------
IST-NSNPF------------------------------------------------GLG
SL----GG---LAG-LSS-LGL-------------SST-NF--SELQSQMQQ--------
-----QLM--ASPEMMIQ-IMENPF--------VQ-SMLSN-PDLMRQLIM----ANPQ-
M--QQLIQRNP------EISH-LLNNPDIMRQTLE--IARNPA-MMQE--MMRNQDLALS
-N----------LESIPGGYN-------ALR--RM--YTDIQ-EPMLNAAQ---------
--------------------EQFGGNPFA-S------------------------VGSSS
SSG----EG-------------------TQPSRTENRDPL--------------------
------------------------------------------------------------
------------------------------------------------------PN---P
W-------------------APP-P-AT----------------Q----S----------
SA--TT---STTT------S------TGSGSG----N------------SS---------
----------S------NAT-GNTVAAANYV-----------------------------
---------ASI-------------------------FS-TPGMQ-------SLL-----
-------------------------QQI-TENPQL---IQNML-S---AP--YM------
RSMMQ-SLS--QNP-DLAAQM---------------------------------------
------------------------------------------------------------
------------------MLNSPL----F--TANPQL--------QEQMR---PQLP-A-
FLQQ----MQNPD-------TLSAMSN-----------PRA---MQA---LMQI------
---QQG-LQTLAT-----------EAPGLIP---SFTPGVGVGVLGTAIGPVGPVTPIGP
IGPIVPFTPIGPIGPIGPT----------GP-AGPPGSTGSGGP------TGPTVSSAA-
P-------------SENTSP---TSESG---------------------P----------
-----------NQQFI---QQMVQ-----ALA-G-A------------------------
--NA---------------------------------------------------PQLPN
PEV--RFQQQLEQLNAMGFLNREANLQALIATGGDINAAIERL
>CG_1_Papio_anubis_XM_003917789.1 ....
IKVTVKTPKE---KEEFAVPENS-----------------SVQQFKEAISKR-------F
KSQTD-----QLVLIFAGKILKDQ-DT-LIQH--------GIHDGLTVHL-VIKSQNRPQ
GQ---------------STQPSNAA-GTNATS----------------------------
-------------------------------ASTPRS---NSTP----------------
IST-NSNPF------------------------------------------------GLG
SL----GG---LAG-LSS-LGL-------------SST-NF--SELQSQMQQ--------
-----QLM--ASPEMMIQ-IMENPF--------VQ-SMLSN-PDLMRQLIM----ANPQ-
M--QQLIQRNP------EISH-LLNNPDIMRQTLE--IARNPA-MMQE--MMRNQDLALS
-N----------LESIPGGYN-------ALR--RM--YTDIQ-EPMLNAAQ---------
--------------------EQFGGNPFA-S------------------------VGSSS
SSG----EG-------------------TQPSRTENRDPL--------------------
------------------------------------------------------------
------------------------------------------------------PN---P
W-------------------APP-P-AT----------------Q----S----------
SA--TT---STTT------S------TGSGSG----N------------SS---------
----------S------NAT-GNTVAAANYV-----------------------------
---------ASI-------------------------FS-TPGMQ-------SLL-----
-------------------------QQI-TENPQL---IQNML-S---AP--YM------
RSMMQ-SLS--QNP-DLAAQM---------------------------------------
------------------------------------------------------------
------------------MLNSPL----F--TANPQL--------QEQMR---PQLP-A-
FLQQ----MQNPD-------TLSAMSN-----------PRA---MQA---LMQI------
---QQG-LQTLAT-----------EAPGLIP---SFTPGVGVGVLGTAIGPVGPVTPLGP
IGPIVPFTPIGPIGPIGPT----------GP-AGPPGSTGSGGP------TGPTVSSAA-
P-------------SETTSP---TSESG---------------------P----------
-----------NQQFI---QQMVQ-----ALA-G-A------------------------
--NA---------------------------------------------------PQLPN
PEV--RFQQQLEQLNAMGFLNREANLQALIATGGDINAAIERL
>DB_1_Macaca_fascicularis_CAEC01689850.1 ....
IKVTVKTPKE---KEEFAVPENS-----------------SVQQFKEAISKR-------F
KSQTD-----QLVLIFAGKILKDQ-DT-LIQH--------GIHDXLTVHL-VIKSQNRPQ
GQ---------------STQPSNAA-GTNATS----------------------------
-------------------------------ASTPRS---NSTP----------------
IST-NSNPF------------------------------------------------GLG
SL----GG---LAG-LSS-LGL-------------SST-NF--SELQSQMQQ--------
-----QLM--ASPEMMIQ-IMENPF--------VQ-SMLSN-PDLMRQLIM----ANPQ-
M--QQLIQRNP------EISH-LLNNPDIMRQTLE--IARNPA-MMQE--MMRNQDLALS
-N----------LESIPGGYN-------ALR--RM--YTDIQ-EPMLNAAQ---------
--------------------EQFGGNPFA-S------------------------VGSSS
SSG----EG-------------------TQPSRTENRDPL--------------------
------------------------------------------------------------
------------------------------------------------------PN---P
W-------------------APP-P-AT----------------Q----S----------
SA--TT---STTT------S------TGSGSG----N------------SS---------
----------S------NAT-GNTVAAANYV-----------------------------
---------ASI-------------------------FS-TPGMQ-------SLL-----
-------------------------QQI-TENPQL---IQNML-S---AP--YM------
RSMMQ-SLS--QNP-DLAAQM---------------------------------------
------------------------------------------------------------
------------------MLNSPL----F--TANPQL--------QEQMR---PQLP-A-
FLQQ----MQNPD-------TLSAMSN-----------PRA---MQA---LMQI------
---QQG-LQTLAT-----------EAPGLIP---SFTPGVGVGVLGTAIGPVGPVTPLGP
IGPIVPFTPIGPIGPIGPT----------GP-AGPPGSTGSGGP------TGPTVSSAA-
P-------------SETTSP---TSESG---------------------P----------
-----------NQQFI---QQMVQ-----ALA-G-A------------------------
--NA---------------------------------------------------PQLPN
PEV--RFQQQLEQLNAMGFLNREANLQALIATGGDINAAIERL
>X_1_Macaca_mulatta_XM_001096401.2_JU322065.1 ..
---------------EFAVPENS-----------------SVQQFKEAISKR-------F
KSQTD-----QLVLIFAGKILKDQ-DT-LIQH--------GIHDGLTVHL-VIKSQNRPQ
GQ---------------STQPSNAA-GTNATS----------------------------
-------------------------------ASTPRS---NSTP----------------
IST-NSNPF------------------------------------------------GLG
SL----GG---LAG-LSS-LGL-------------SST-NF--SELQSQMQQ--------
-----QLM--ASPEMMIQ-IMENPF--------VQ-SMLSN-PDLMRQLIM----ANPQ-
M--QQLIQRNP------EISH-LLNNPDIMRQTLE--IARNPA-MMQE--MMRNQDLALS
-N----------LESIPGGYN-------ALR--RM--YTDIQ-EPMLNAAQ---------
--------------------EQFGGNPFA-S------------------------VGSSS
SSG----EG-------------------TQPSRTENRDPL--------------------
------------------------------------------------------------
------------------------------------------------------PN---P
W-------------------APP-P-AT----------------Q----S----------
SA--TT---STTT------S------TGSGSG----N------------SS---------
----------S------NAT-GNTVAAANYV-----------------------------
---------ASI-------------------------FS-TPGMQ-------SLL-----
-------------------------QQI-TENPQL---IQNML-S---AP--YM------
RSMMQ-SLS--QNP-DLAAQM---------------------------------------
------------------------------------------------------------
------------------MLNSPL----F--TANPQL--------QEQMR---PQLP-A-
FLQQ----MQNPD-------TLSAMSN-----------PRA---MQA---LMQI------
---QQG-LQTLAT-----------EAPGLIP---SFTPGVGVGVLGTAIGPVGPVTPLGP
IGPIVPFTPIGPIGPIGPT----------GP-AGPPGSTGSGGP------TGPTVSSAA-
P-------------SETTSP---TSESG---------------------P----------
-----------NQQFI---QQMVQ-----ALA-G-A------------------------
--NA---------------------------------------------------PQLPN
PEV--RFQQQLEQLNAMGFLNREANLQALIATGGDINAAIERL
>CG_1_Oreochromis_niloticus_XM_003444056.1 ....
IKVTVKTPKD---KEEIAIAEDA-----------------SVTQFKEEISRR-------F
KAKQD-----QLVLIFAGKILKDG-DS-LSQH--------GIKDGLTVHL-VIKTAHKAA
DG--------------GSTSASSST-STQAGSTSTSNPGTSPS-----------------
-------------------------------TTTGST---GSAP----------------
-PP-TQTPN------------------------------------------------ILT
GF----GD---LAG-LAG-LGM-------------GSA-NF--MELQQQMQR--------
-----QLM--SNPEMLSQ-IMENPL--------VQ-NMMSN-PDLMRQMIM----ANPQ-
M--QQLMERNP------EISH-MLNNPELMRQTME--LARNPA-MMQE--MMRNQDRALS
-N----------LESIPGGYN-------ALR--RM--YTDIQ-EPMFSAAR---------
--------------------EQFGSNPFS-A------------------------LGGSS
ES------G-------------------AQPSRTENREPL--------------------
------------------------------------------------------------
------------------------------------------------------PN---P
W-------------------GPP-A-SS----------------N----P----------
S---E--------------S------GGGSTG----S------------SS---------
--------TTA------GTTPSVSNPLGINPG--------------------------S-
-------LGNGM-------------------------FN-SPGMQ-------SLL-----
-------------------------QQI-SENPQL---MQNML-S---AP--YM------
RSMMQ-SLA--QNP-ELASQV---------------------------------------
------------------------------------------------------------
------------------LMNNPL----F--AGNQQL--------QEQFR---AQLP-I-
FLQQ----MQNPE-------ALSVMTN-----------PRA---MQA---LMQI------
---QQG-LQTLQT-----------EAPGLMP---S-------------------------
------------LMSGGIP----------------------GIP------TGGAMPTEN-
P-------------ASSPSS---AGTNT-----------A--------------------
-----------QQQLM---QQMLQ-----MFA-G-GGGGGGG------------------
--S----------------------------------------------------ATTQT
PEV--RFQSQLDQLNAMGFINREANLQALIATGGDINAAIERL
>DA_1_TSA:_Haplochromis_JL481852.1 ....
IKVTVKTPKD---KEEIAIAEDA-----------------SVTQFKEEISRR-------F
KAKQD-----QLVLIFAGKILKDG-DS-LSQH--------GIKDGLTVHL-VIKTAHKAA
DG--------------GSTSASSST-STQAGSTSTSNPGTNPS-----------------
-------------------------------TTTGST---GSAP----------------
-PP-TQTPN------------------------------------------------ILT
GF----GD---LGG-LAG-LGM-------------GSA-NF--MELQQQMQR--------
-----QLM--SNPEMLSQ-IMENPL--------VQ-NMMSN-PDLMRQMIM----ANPQ-
M--QQLMERNP------EISH-MLNNPELMRQTME--LARNPA-MMQE--MMRNQDRALS
-N----------LESIPGGYN-------ALR--RM--YTDIQ-EPMFSAAR---------
--------------------EQFGSNPFS-A------------------------LGGSS
ES------G-------------------AQPSRTENREPL--------------------
------------------------------------------------------------
------------------------------------------------------PN---P
W-------------------GPP-T-SS----------------N----P----------
S---E--------------S------GGGSTG---SS------------ST---------
---------TA------GTTPSVSNPLGINPG--------------------------S-
-------LGNGM-------------------------FN-SPGMQ-------SLL-----
-------------------------QQI-SENPQL---MQNML-S---AP--YM------
RSMMQ-SLA--QNP-ELASQV---------------------------------------
------------------------------------------------------------
------------------LMNNPL----F--AGNQQL--------QEQFR---AQLP-I-
FLQQ----MQNPE-------ALSVMTN-----------PRA---MQA---LMQI------
---QQG-LQTLQT-----------EAPGLMP---S-------------------------
------------LMPGGIP----------------------GIP------TGGAMPTEN-
P-------------ASSPSS---AGTNT-----------A--------------------
-----------QQQLM---QQMLQ-----MFA-G-GGGGGG-------------------
--S----------------------------------------------------ATTQT
PEV--RFQSQLDQLNAMGFINREANLQALIATGGDINAAIERL
>ANI_1_Takifugu_rubripes_XM_003968840.1 .
IKVTVKTPKD---KEEIAIAEDA-----------------SVSQFKEEISRR-------F
KAKQD-----QLVLIFAGKILKDG-DS-LSQH--------GIKDGLTVHL-VIKTAHKAA
DG--------------GSTSASSAA-SPQAGNTSTSSPGTTPP-----------------
-------------------------------STAAS----TGTP----------------
AQP-TQAPN------------------------------------------------ILT
GF----GD---LAG-LAG-LGM-------------GST-NF--MELQQQMQR--------
-----QLM--SNPEMLSQ-IMENPL--------VQ-NMMSN-PDLMRQMIM----ANPQ-
M--QQLMERNP------EISH-MLNNPELMRQTME--LARNPA-MMQE--MMRNQDRALS
-N----------LESIPGGYN-------ALR--RM--YTDIQ-EPMFSAAR---------
--------------------EQFGNNPFS-A------------------------LGGNS
ES------G-------------------VQPSRTENREPL--------------------
------------------------------------------------------------
------------------------------------------------------PN---P
W-------------------GPP-N-SS----------------N----P----------
P---E--------------S------GGSTAG---ST------------ST---------
---------PA------GTNPSVSNPLGVNAG--------------------------S-
-------LGNGI-------------------------FN-SPGMQ-------SLL-----
-------------------------QQI-SENPQL---MQNML-S---AP--YM------
RSMMQ-SLA--QNP-ELASQV---------------------------------------
------------------------------------------------------------
------------------LMNNPL----F--AGNPQL--------QEQFR---SQLP-V-
FLQQ----MQNPE-------ALSVMTN-----------PRA---MQA---LMQI------
---QQG-LQTLQT-----------EAPGLMP---S-------------------------
------------LMTGGAPGMPPAGVPGIPTAGVPAGVPGIPTA------GVPSMPTEN-
P-------------ASSPSN---AGTNA-----------A--------------------
-----------QQQLM---QQMLQ-----MFAGG-GGG----------------------
--S----------------------------------------------------ATTQT
PEV--RFQSQLDQLNAMGFINREANLQALIATGGDINAAIERL
>ANI_1_Oryzias_latipes_XM_004074366.1 .
IKVTVKTPKD---KEEIAIAEDA-----------------SVTQFKEEISKR-------F
KAKQD-----QLVLIFAGKILKDG-DS-LSQH--------GIKDGLTVHL-VIKTAHKSA
DG--------------GSTSASSSA-SAQAGSSSSSGPSAN-------------------
-------------------------------PTSTAG---SNSS---------------A
APT-AQPPN------------------------------------------------VLS
GF----GD---LAS-LAG-LGM-------------GSA-NF--MELQQQMQR--------
-----QLM--SNPEMLSQ-IMENPL--------VQ-NMMSN-PDLMRQMIM----ANPQ-
M--QQLMERNP------EISH-MLNNPELMRQTME--LARNPA-MMQE--MMRNQDRALS
-N----------LESIPGGYN-------ALR--RM--YTDIQ-EPMFSAAR---------
--------------------EQFGSNPFS-A------------------------LGGNS
DS------G-------------------AQPSRTENREPL--------------------
------------------------------------------------------------
------------------------------------------------------PN---P
W-------------------GPP-N-AS----------------S----S----------
P---E--------------S------GGGTTG---ST------------ST---------
---------TG------GTNPSVSNPLGINAS--------------------------S-
-------LGNGM-------------------------FN-SPGMQ-------SLL-----
-------------------------QQI-SENPQL---MQNML-S---AP--YM------
RSMMQ-SLA--QNP-ELASQV---------------------------------------
------------------------------------------------------------
------------------LMNNPL----F--AGNPQL--------QEQFR---FQLP-V-
FLQQ----VSQ---------NLSVQPS-----------NRI---L---------------
-------------------------GPSLRP---V-------------------------
------------------------------------------------------------
------------------------------------------------------------
-----------------------------SIS-P-SSSD---------------------
--K----------------------------------------------------TPTQT
PEV--RFQAQLEQLSAMGFINREANLQALIATGGDINAAIERL
>DA_1_TSA:_Plecoglossus_JP736597.1 ....
IVVTVKTPKD---KEEIAISEDS-----------------SVAQFKEEISKR-------F
KAKQD-----QLVLIFAGKILKDG-DT-LNQH--------GIKDGLTVHL-VIKTPTKST
GG--------------GTSQPSGSS-SGTPQTNNSNASLPNPGPTSNS------------
-------------------------------ATTTGT---APAP---------------A
PAP-AQPAN------------------------------------------------LLS
GF----GD---LSS-LGG-LGM-------------GSS-NF--MELQQQMQR--------
-----QLM--SNPEMLSQ-IMENPL--------VQ-NMMSN-PDLMRQMIV----TNPQ-
M--QQLMERNP------EISH-MLNNPELMRQTME--LARNPA-MMQE--MMRNQDRALS
-N----------LESIPGGYN-------ALR--RM--YTDIQ-EPMFSAAR---------
--------------------EQFGNNPFS-A------------------------LGGNL
ENS-----G-------------------VQPSRTENREPL--------------------
------------------------------------------------------------
------------------------------------------------------PN---P
W-------------------GPP---GT----------------G----S----------
S-------------------------ERGGTG----T------------ST---------
-------TAPG------GTAPSISNPMGINAA--------------------------G-
-------LGNGV-------------------------FS-SPGMQ-------SVM-----
-------------------------QQI-SENPQL---MQNML-S---AP--YM------
RSMMQ-SLA--QNP-DLASQA---------------------------------------
------------------------------------------------------------
------------------LMNNPL----F--AGNPQL--------QEQMR---HQLP-V-
FLQQ----MQNPE-------AMSVMTN-----------PRA---MQA---LMQI------
---QQG-LQTLQT-----------EAPGLMP---S-------------------------
------------LIPGGIP--------------------VIPPT------TGGSVAPEN-
P--PPAPAPAPAS-VPGPNP--TAATNP-----------N--------QQ----------
-----------QQQLM---QQMLQ-----MFA-G-G------------------------
--G----------------------------------------------------TTTQS
PEV--RFQQQLDQLSAMGFINREANLQALIATGGDINAAIERL
>CG_1_Salmo_salar_NM_001139837.1 ....
IKVTVKTPKD---KEEIAISEDA-----------------SVTQFKEEISRR-------F
KAKQD-----QLVLIFAGKILKDG-DS-LNQH--------GIKDGLTVHL-VIKTAHKAG
DG--------------ASSSSSVTT-QVGSSSGNSSGPSSAAH-----------------
-------------------------------PSTVGP---TGGP---------------A
SAP-PQTPN------------------------------------------------ILT
GF----GG---LSS-LSS-MGM-------------GSA-NF--MELQQQMQS--------
-----QLM--SNPEMLSQ-IMENPL--------VQ-NMMSN-PDLMRQMIV----ANPQ-
M--QQLMERNP------EISH-MLNNPELMRQTME--LARNPA-MMQE--MMRNQDRALS
-N----------LESIPGGYN-------ALR--RM--YTDIQ-EPMFSAAR---------
--------------------DQFGNNPFS-A------------------------LGGNS
DG------G-------------------VQPSRTENREPL--------------------
------------------------------------------------------------
------------------------------------------------------PN---P
W-------------------G-----ST----------------N----P----------
S---EGG------------G------STGTTG----S------------ST---------
---------TG------STTPNVSNPLGINSA--------------------------S-
-------LGNGM-------------------------FS-SPGMQ-------SLM-----
-------------------------QQI-SENPQL---MQNML-S---AP--YM------
RSIMQ-SLA--QNP-DMASQV---------------------------------------
------------------------------------------------------------
------------------LMNNPL----L--AGNPQL--------QEQFR---SQLP-V-
FLQQ----MQNPE-------ALSVMTN-----------PRA---MQA---LLQI------
---QQG-LQTLQT-----------EAPGLMP---S-------------------------
------------LAPGGLPGGLPGGLPGGLVGGLPGGIPTTPLS------TGGGVAPEN-
P-----------------------A-SS----------PS--AGEN--PA----------
-----------QQLMM---QQMLQ-----MFA-G-G------------------------
--N----------------------------------------------------SSSQT
PEV--QFQQQLEQLGAMGFINREANLQALIATGGDVNAAIERL
>DA_1_TSA:_Plecoglossus_JP736598.1 ....
IKVTVKTPKD---KEEIAISEDA-----------------SVTQFKEEISRR-------F
KAKQD-----QLVLIFAGKILKDG-DS-LNQH--------GIKDGLTVHL-VIKTAQKAT
DG--------------ASSQASSSN-STQAGGGSTSSPSPASLP----------------
-------------------------------ASTGGT---PGGP---------------A
SAP-TQTPN------------------------------------------------ILT
GF----GD---LSS-LGG-LGM-------------GSA-NF--MELQQQMQR--------
-----QLM--SNPEMLSQ-IMENPL--------VQ-NMMSN-PDLMRQMIV----ANPQ-
M--QQLMERNP------EISH-MLNNPELMRQTME--LARNPA-MMQE--MMRNQDRALS
-N----------LESIPGGYN-------ALR--RM--YTDIQ-EPMFSAAR---------
--------------------EQFGNNPFS-A------------------------LGGNS
DGS-----G-------------------VQPSRTENREPL--------------------
------------------------------------------------------------
------------------------------------------------------PN---P
W-------------------GPP-N-AT----------------N----P----------
S---E--------------S------GGGTTG---GP------------GT---------
------PPAAG------GTTPSVSNPLGINAA--------------------------S-
-------LGNGM-------------------------FN-SPGMQ-------SLM-----
-------------------------QQI-SENPQL---MQNML-S---AP--YM------
RSMMQ-SLS--QNP-DVASQV---------------------------------------
------------------------------------------------------------
------------------LMNNPL----F--AGNPQL--------QEQFR---HQLP-V-
FLQQ----MQNPE-------ALSVMTN-----------PRA---MQA---LMQI------
---QQG-LQTLQT-----------EAPGLMP---G-------------------------
------------LAPGGIP------------GMPSTPIPPTPLP------TGGGVAPEN-
[truncated: 715,481 more chars]
