# Supplementary material for: The ubiquilin gene family: evolutionary patterns and functional insights
Source: BMC Evol Biol. 2014 Mar 28;14:63. doi: 10.1186/1471-2148-14-63 (PMC4230246; doi:10.1186/1471-2148-14-63)
Supplement: Additional file 2 — Ubiquilin alignment. Fasta file. [file 1471-2148-14-63-S2.txt]

((((((((((((((((((((((((((((((((((((((((((DB_1_Chrysochloris_asiatica_AMDV01316693.1_....:0.00858955,CG_1_Nomascus_leucogenys_XM_003276331.1_....:-0.00000580)0.0280:0.00000177,CG_1_Callithrix_jacchus_XM_002762934.2_....:-0.00000177)0.0000:0.00000057,DB_1_Sorex_araneus_AALT02136533.1_....:-0.00000057)0.0010:0.00000020,CG_1_Equus_caballus_NM_001256912.1_....:-0.00000020)0.0000:0.00000008,DB_1_Ovis_aries_AMGL01115207.1_....:-0.00000008)0.0000:0.00000005,(DB_1_Trichechus_manatus_AHIN01145100.1_....:-0.00000006,(CF_1_Sus_scrofa_FO203383.3_....:-0.00000014,(N_1_Canis_lupus_XM_549029.3_.....:-0.00000040,(CG_1_Otolemur_garnettii_XM_003803522.1_....:-0.00000121,(CG_1_Homo_sapiens_AL442081.1_....:-0.00000392,DB_1_Macaca_fascicularis_CAEC01689850.1_....:0.00000392)0.0140:0.00000121)0.0010:0.00000040)0.0000:0.00000014)0.0000:0.00000006)0.0000:0.00000002)0.0000:0.00000001,CG_1_Loxodonta_africana_XR_133948.1_....:-0.00000005)0.0000:0.00000002,(DB_1_Bos_taurus_AAFC03048348.1_....:-0.00000010,(DB_1_Ceratotherium_simum_AKZM01052199.1_....:-0.00000026,(DB_1_Ictidomys_tridecemlineatus_AAQQ01366742.1_....:-0.00000076,(CG_1_Saimiri_boliviensis_XM_003943995.1_....:-0.00000239,(DB_1_Elephantulus_edwardii_AMGZ01224552.1_....:0.00000000,N_1_Ailuropoda_melanoleuca_XM_002931232.1_.....:0.00000000)0.6650:0.00858613)0.0010:0.00000076)0.0000:0.00000026)0.0000:0.00000010)0.0000:0.00000005)0.0000:0.00000002,W_1_Orycteropus_afer_ALYB01383054.1_.....:-0.00000005)0.0000:0.00000005,DB_1_Tursiops_truncatus_ABRN02344025.1_....:-0.00000011)0.0000:0.00000011,W_1_Mustela_putorius_AEYP01107197.1_.....:-0.00000029)0.0000:0.00000029,DB_1_Jaculus_jaculus_AKZC01286812.1_....:-0.00000088)0.0000:0.00000088,CG_1_Pongo_abelii_XM_002831718.2_....:-0.00000282)0.0000:0.00000282,CG_1_Papio_anubis_XM_003917789.1_....:-0.00000837)0.0060:0.00003397,DB_1_Condylura_cristata_AJFV01078415.1_....:0.00855139)0.0060:0.00011177,W_1_Erinaceus_europaeus_AMDU01197487.1_.....:0.00844517)0.0360:0.00055342,(('DA 1 TSA: Capra JO534952.2 ....':0.00390538,X_1_Macaca_mulatta_XM_001096401.2_JU322065.1_..:-0.00390538)0.4140:0.00219800,('DA 1 TSA: Nannospalax JL971325.1 ....':0.00058020,(CF_1_Mus_musculus_AC113521.5_AF177346.1_....:0.00824230,CG_1_Rattus_norvegicus_NM_001108251.1_....:0.00132715)0.5780:0.00903548)0.4040:0.00744125)0.1080:0.00158622)0.0230:0.00140224,((CG_1_Oryctolagus_cuniculus_XM_002720035.1_....:-0.00047533,DB_1_Ochotona_princeps_ALIT01107548.1_AAYZ01622861_....:0.01004478)0.3390:0.00490555,((DB_1_Eptesicus_fuscus_ALEH01135568.1_....:0.00000000,DB_1_Myotis_lucifugus_AAPE02031661.1_....:0.00000000)0.8670:0.01294310,(CG_1_Cavia_porcellus_XM_003461755.1_....:0.00000000,(DB_1_Octodon_degus_AJSA01205896.1_....:0.00000000,(DB_1_Chinchilla_lanigera_AGCD01054833.1_....:0.00000000,DB_1_Heterocephalus_glaber_AHKG01103042.1_....:0.00000000)0.1390:0.00000000)0.1000:0.00000000)0.6310:0.00429871)0.2370:0.00019994)0.1330:0.00210934)0.2410:0.00428547,W_1_Echinops_telfairi_AAIY01330243.1_.....:0.00274778)0.2830:0.00762180,(DB_1_Cricetulus_griseus_AFTD01139343.1_....:0.06598683,DB_1_Tarsius_syrichta_ABRT010093567.1_....:0.06145811)0.2380:0.00628277)0.6750:0.02844401,((CG_1_Saimiri_boliviensis_XM_003940040.1_....:0.03073035,CG_1_Equus_caballus_XM_001916233.2_....:0.00700998)0.5080:0.00336303,((X_1_AF177345_Mus_AF177345.1_..:0.01793837,X_1_Rattus_norvegicus_NM_053747.2_..:-0.00069656)0.8740:0.01737544,(N_1_Nomascus_leucogenys_XM_003267455.1_.....:0.00000000,(CA_1_Homo_sapiens_AF176069.1_....:0.00000000,(CG_1_Pan_paniscus_XM_003810294.1_....:-0.00000001,(CG_1_Pan_troglodytes_XM_003312123.1_....:-0.00000001,(CG_1_Papio_anubis_XM_003911853.1_....:-0.00000002,(DA_1_Macaca_mulatta_JV466428.1_....:-0.00000004,(CG_1_Callithrix_jacchus_XM_002742796.2_....:-0.00000008,(N_1_Cavia_porcellus_XM_003475077.1_.....:-0.00000015,(DA_1_Ctenomys_sociabilis_JU570939.1_....:-0.00000030,('AG 1 TSA: Tupaia JU131327.1 ....':-0.00000059,(AG_1_Nannospalax_galili_JO016773.1_....:-0.00000117,(CG_1_Loxodonta_africana_XM_003407808.1_....:-0.00000230,(CC_1_Capra_hircus_JO534951.2_....:-0.00000452,(N_1_Ovis_aries_NM_001161886.1_.....:-0.00000889,(CG_1_Sus_scrofa_AK390226.1_....:-0.00001750,(CG_1_Ailuropoda_melanoleuca_XM_002915009.1_....:-0.00003445,(CG_1_Canis_lupus_XM_853048.2_....:-0.00006782,(N_1_Otolemur_garnettii_XM_003782976.1_.....:-0.00013355,(CG_1_Pongo_abelii_NM_001134107.1_....:0.00884680,DG_1_Oryctolagus_cuniculus_XR_085420.1_....:-0.00026306)0.0140:0.00013355)0.0000:0.00006782)0.0000:0.00003445)0.0000:0.00001750)0.0000:0.00000889)0.0000:0.00000452)0.0000:0.00000230)0.0000:0.00000117)0.0000:0.00000059)0.0000:0.00000030)0.0000:0.00000015)0.0000:0.00000008)0.0000:0.00000004)0.0000:0.00000002)0.0000:0.00000001)0.0000:0.00000001)0.0000:0.00000000)0.0050:0.00000000)0.1080:0.00001762)0.2370:0.00165980)0.6620:0.01629699)0.2260:0.00275305,DB_1_Macropus_eugenii_ABQO020897066.1_....:0.10264158)0.1760:0.00467712,('ANI 1 TSA: Trachemys JW305127.1 .':0.01515103,(N_1_Anolis_carolinensis_XM_003216522.1_.....:0.00830731,N_1_Gallus_gallus_XM_003643005.1_XM_425028.2_.....:0.03536775)0.4500:0.00672636)0.5870:0.02378880)0.1240:0.00238286,'CC 1 TSA: Latimeria GAAA01002426.1 ....':0.04398995)0.1280:0.00338153,(DG_1_Xenopus_laevis_NM_001093639.1_....:0.07832781,'ANI 1 TSA: Pseudacris GAEI01000423.1 .':0.04911714)0.2530:0.00218648)0.8330:0.03399084,(((((((CG_1_Oreochromis_niloticus_XM_003444056.1_....:0.00000000,'DA 1 TSA: Haplochromis JL481852.1 ....':0.00000000)0.7430:0.00427797,ANI_1_Takifugu_rubripes_XM_003968840.1_.:0.00430577)0.9620:0.02851310,ANI_1_Oryzias_latipes_XM_004074366.1_.:0.01535442)0.4090:0.00580123,(CG_1_Salmo_salar_NM_001139837.1_....:0.03385369,'DA 1 TSA: Plecoglossus JP736598.1 ....':0.01879004)0.5990:0.01469692)0.5380:0.01241571,('ANI 1 TSA: Ictalurus JT412547.1 .':0.01719762,CG_1_Danio_rerio_NM_213356.2_....:0.00877786)0.6280:0.00777323)0.4560:0.00658161,'DA 1 TSA: Plecoglossus JP736597.1 ....':0.03240568)0.8060:0.02489523,(((CG_1_Cricetulus_griseus_XM_003502940.1_....:0.08926175,CG_1_Oryctolagus_cuniculus_XM_002715322.1_....:0.03334057)0.8630:0.03464763,CG_1_Meleagris_gallopavo_XM_003213754.1_....:0.11319904)0.5730:0.03572375,('DA 1 TSA: Latimeria GAAA01018900.1 ....':0.04023695,((((CG_1_Xenopus_laevis_BC073626.1_....:0.00433556,CG_1_Xenopus_laevis_NM_001087336.1_....:0.00424818)0.6560:0.00732416,N_1_Xenopus_tropicalis_BC064881.1_.....:0.00129674)0.9960:0.04505339,(CG_1_Gallus_gallus_NM_001031373.1_....:0.00871990,'ANI 1 TSA: Trachemys JW459133.1 .':0.00852191)0.8770:0.02460650)0.3250:0.00913694,((DB_1_Macropus_eugenii_ABQO021077223.1_R_....:0.08229071,DB_1_Trichechus_manatus_AHIN01132273.1_....:0.12330853)0.1200:0.00575730,(CG_1_Canis_lupus_XM_547541.3_....:0.04045225,((CG_1_Mus_musculus_NM_033526.2_....:0.01615222,CG_1_Rattus_norvegicus_NM_001107688.1_....:0.01893910)0.4350:0.00519824,(CG_1_Equus_caballus_XM_001494975.2_....:0.06746392,('DA 1 TSA: Tupaia JU139765.1 ....':0.01707968,(CG_1_Pongo_abelii_XM_002810041.2_....:-0.00000027,(CG_1_Callithrix_jacchus_XM_002759999.2_....:-0.00000054,(CG_1_Loxodonta_africana_XM_003415139.1_....:-0.00000108,(CG_1_Sus_scrofa_XM_003125701.2_....:-0.00000213,(CG_1_Saimiri_boliviensis_XM_003938029.1_....:-0.00000423,(CG_1_Homo_sapiens_AK314413.1_....:-0.00000837,(CG_1_Papio_anubis_XM_003892804.1_....:-0.00001659,('DA 1 TSA: Macaca JV567261.1 ....':-0.00003286,(CG_1_Pan_paniscus_XM_003821077.1_....:-0.00006511,(CG_1_Pan_troglodytes_XM_001163250.3_....:-0.00012900,(CG_1_Homo_sapiens_AB209566.1_....:-0.00025564,(CG_1_Pongo_abelii_XM_002810040.2_....:-0.00050664,(CG_1_Pan_troglodytes_XR_127423.1_....:-0.00100414,(CG_1_Cavia_porcellus_XM_003475623.1_....:0.00731115,('DA 1 TSA: Capra JO643147.2 ....':-0.00137446,(DB_1_Gorilla_gorilla_CABD02255285.1_....:0.01692663,(CG_1_Otolemur_garnettii_XM_003795270.1_....:0.00720802,DB_1_Homo_sapiens_AADD01038796.1_....:0.03685197)0.4080:0.00069948)0.3540:0.00117963)0.4470:0.00138522)0.1650:0.00092876)0.0170:0.00050664)0.0030:0.00025564)0.0030:0.00012900)0.0000:0.00006511)0.0010:0.00003286)0.0000:0.00001659)0.0010:0.00000837)0.0000:0.00000423)0.0000:0.00000213)0.0010:0.00000108)0.0050:0.00000054)0.0200:0.00000027)0.4390:0.00889585)0.1820:0.00500447)0.1320:0.00651472)0.1060:0.00543730)0.1610:0.01081835)0.2440:0.01049067)0.1640:0.01441559)0.1840:0.01169136)0.5850:0.01401638)0.9620:0.05359675)0.5740:0.02280779,((((((((((((((((((((1_Ailuropoda_melanoleuca_EFB18414.1_.....:0.02930895,CF_2_Mustela_putorius_AC231552.3_....:0.01436612)0.8350:0.03168847,W_2_Ceratotherium_simum_AKZM01053073.1_.....:0.04136446)0.0670:0.00508748,CF_2_Pteropus_vampyrus_AC208781.3_....:0.03493305)0.0120:0.00556593,CG_1_Canis_familiaris_AC190110.20_....:0.10319595)0.0080:0.00097418,CF_2_Felis_catus_AC183734.2_....:0.11535802)0.0050:0.00859269,CF_3_Tupaia_belangeri_AC212547.2_....:0.05146568)0.0020:0.00404268,CG_2_Loxodonta_africana_XM_003421513.1_....:0.05451845)0.0040:0.00503103,(ANI_1_Daubentonia_madagascariensis_AGTM011679751.1_.:0.03048697,CF_2_Microcebus_murinus_AC172705.2_....:0.03120660)0.7730:0.03818963)0.0030:0.00469313,(CF_1_Myotis_lucifugus_AC182327.2_....:0.01351451,EB_2_Eptesicus_fuscus_ALEH01148969.1_....:0.00372729)0.9780:0.04919095)0.0000:0.00222250,(CF_3_Sus_scrofa_CU655947.2_....:0.08199461,CF_2_Rhinolophus_ferrumequinum_AC157461.3_....:0.05520651)0.0250:0.00659848)0.0000:0.00491808,((W_2_Condylura_cristata_AJFV01042234.1_.....:0.03727644,CF_2_Atelerix_albiventris_AC174411.1_....:0.13457382)0.0840:0.00799746,(H_2_Sorex_araneus_AC167094.1_.....:0.07424239,(CF_2_Choloepus_hoffmanni_AC231567.2_....:0.08005816,CF_2_Dasypus_novemcinctus_AC173957.2_....:0.03772488)0.3500:0.01411561)0.1130:0.00755413)0.0000:0.00237479)0.0000:0.00531335,(((CF_1_Ochotona_princeps_AC234508.2_....:0.06497924,CF_3_Oryctolagus_cuniculus_AC164497.2_....:0.06246570)0.5800:0.01904459,CF_3_Ictidomys_tridecemlineatus_AC193742.2_....:0.08946629)0.3520:0.01351921,(1_Cricetulus_griseus_EGW07346.1_.....:0.06864661,(CG_1_Rattus_norvegicus_AC105631.4_....:0.06357928,CG_2_Mus_musculus_AC123830.5_....:0.04463431)0.9500:0.04937687)0.7590:0.03751842)0.1730:0.00896321)0.0000:0.00892346,(W_2_Trichechus_manatus_AHIN01136506.1_.....:0.07893271,(CF_2_Vicugna_pacos_AC232828.2_....:0.08151852,(CF_2_Bos_taurus_AC224959.1_....:0.01723890,W_1_Ovis_aries_AMGL01032219.1_.....:0.02643617)0.7850:0.01447321)0.2670:0.01428026)0.0180:0.00658414)0.0070:0.00572739,CF_3_Equus_caballus_AC229613.2_....:0.07512487)0.0240:0.02400282,(CF_3_Echinops_telfairi_AC175214.2_....:0.06807781,(W_2_Chrysochloris_asiatica_AMDV01212631.1_.....:0.08473999,W_1_Orycteropus_afer_ALYB01028651.1_.....:0.10272296)0.1970:0.02650464)0.0970:0.01666362)0.0370:0.00564150,W_2_Elephantulus_edwardii_AMGZ01085158.1_.....:0.14282808)0.0620:0.01855678,(ANI_1_Tarsius_syrichta_ABRT010093488.1_.:0.14432740,CF_3_Cavia_porcellus_AC182324.2_....:0.11803686)0.1010:0.02204041)0.4010:0.02259337,CF_2_Otolemur_garnettii_AC147933.2_....:0.14627595)0.7580:0.04576364,(CF_2_Monodelphis_domestica_AC225296.2_....:0.04073586,P_1_Sarcophilus_harrisii_XP_003764838.1_.....:0.03930685)1.0000:0.13891579)0.9990:0.12749762,(O_1_Ornithorhynchus_anatinus_AAPN01100903.1_.....:0.27526850,(((Y_1_Sarcophilus_harrisii_XM_003764851.1_..:0.00477927,Z_1_Macropus_eugenii_ABQO020179153.1_..:0.00380447)0.5110:0.00226815,CF_1_Monodelphis_domestica_XM_001374457.1_....:0.00635276)1.0000:0.14676260,(((((X_1_Mus_musculus_NM_198624.3_..:0.04636560,Y_1_Rattus_norvegicus_NM_001013899.1_..:0.03367711)0.9850:0.04705949,Y_1_Cricetulus_griseus_XM_003513258.1_..:0.06997291)0.9430:0.05936746,(Z_1_Octodon_degus_AJSA01175127.1_..:0.06545691,(Z_1_Cavia_porcellus_AAKN02046567.1_..:0.08753883,Z_1_Chinchilla_lanigera_AGCD01015418.1_R_..:0.07951525)0.7950:0.02827456)0.8210:0.07788874)0.2270:0.00602295,Z_1_Sorex_araneus_AALT02155714.1_..:0.15114405)0.0200:0.01071297,(Z_1_Eptesicus_fuscus_ALEH01148969.1_R_..:0.15508686,(Y_1_Sus_scrofa_XM_003129450.1_..:0.10747572,((Z_1_Choloepus_hoffmanni_ABVD01592658.1_..:0.07474498,Z_1_Dasypus_novemcinctus_AAGV03176887.1_..:0.03346861)0.5230:0.04093134,(Z_1_Erinaceus_europaeus_AMDU01169359.1_..:0.07189847,((((((Z_1_Ceratotherium_simum_AKZM01053073.1_R_..:0.11349858,Z_1_Equus_caballus_AAWR02018250.1_..:0.12923210)0.8760:0.05335919,Z_1_Condylura_cristata_AJFV01042234.1_..:0.17395242)0.2680:0.01591069,(X_1_Canis_lupus_XM_003433024.1_..:0.00719530,Y_1_Ailuropoda_melanoleuca_XM_002926073.1_..:0.01878019)0.7600:0.01593204)0.0690:0.01017836,Z_1_Mustela_putorius_AGTQ01066412.1_..:0.02178423)0.0810:0.01254636,Z_1_Felis_catus_ACBE01343434.1_..:0.07537532)0.0690:0.02151996,((((Z_1_Bos_grunniens_AGSK01160543.1_..:0.00000000,Y_1_Bos_taurus_XM_003583120.1_..:0.00000000)0.6740:0.00367222,Z_1_Bos_indicus_AGFL01131182.1_R_..:0.00491152)0.6840:0.00595910,Z_1_Ovis_aries_AMGL01032216.1_..:0.01135767)0.9980:0.07474997,((((((Z_1_Procavia_capensis_ABRQ01609690.1_R_..:0.06188588,Z_1_Trichechus_manatus_AHIN01136506.1_..:0.06555906)0.2980:0.01346861,Z_1_Chrysochloris_asiatica_AMDV01212631.1_..:0.06991135)0.0710:0.00187513,Z_1_Elephantulus_edwardii_AMGZ01085158.1_..:0.10178011)0.1060:0.00880727,Z_1_Orycteropus_afer_ALYB01028652.1_..:0.11052061)0.1830:0.01131007,Z_1_Echinops_telfairi_AAIY01309602.1_..:0.10712145)0.1790:0.01299027,((Y_1_Otolemur_garnettii_XM_003781449.1_..:0.03132890,Z_1_Daubentonia_madagascariensis_AGTM011568276.1_..:0.04871380)0.5110:0.02858091,((Y_1_Oryctolagus_cuniculus_NM_001171469.1_..:0.02246684,Z_1_Ochotona_princeps_ALIT01070965.1_..:0.03017689)0.6940:0.01258627,(Z_1_Ictidomys_tridecemlineatus_AAQQ01149821.1_..:0.02249516,(Z_1_Tarsius_syrichta_ABRT010230478.1_..:0.06927787,(Z_1_Tupaia_belangeri_AAPY01840683.1_R_..:0.00530976,(((U_Macaca_mulatta_XR_013096.2_..:0.06165553,Y_1_Callithrix_jacchus_XM_003734195.1_..:0.06578941)0.4560:0.00822658,Y_1_Saimiri_boliviensis_XM_003923359.1_R_..:0.02772614)0.7020:0.04547018,(Y_1_Nomascus_leucogenys_XM_003254836.1_..:0.02151058,(Y_1_Pongo_abelii_XM_002822114.2_..:0.05459268,(U_Homo_sapiens_AK127987.1_R_..:0.01461305,Z_1_Gorilla_gorilla_CABD02056803.1_R_..:0.00262875)0.4170:0.00761247)0.3150:0.00548706)0.5270:0.01904185)0.6310:0.02486363)0.4630:0.01411576)0.2080:0.01253114)0.0380:0.00012772)0.1760:0.02147635)0.0950:0.00578497)0.0150:0.00327957)0.0010:0.00372415)0.0060:0.00647959)0.0260:0.00433430)0.0400:0.01599911)0.0800:0.01288062)0.1040:0.03067645)0.9910:0.10557698)0.5110:0.01396332)0.9900:0.12288836)0.4490:0.03042806)0.1740:0.00855634,((UU_Monodelphis_domestica_XM_001365507.1_..:0.02365573,UU_Sarcophilus_harrisii_XM_003764791.1_..:0.01113038)1.0000:0.07256426,((((UV_Elephantulus_edwardii_AMGZ01085158.1_..:0.02580819,UV_Trichechus_manatus_AHIN01136506.1_..:0.03588538)0.3370:0.00307943,(UV_Orycteropus_afer_ALYB01028652.1_..:0.02497559,UU_Loxodonta_africana_XM_003421513.1_..:0.03671798)0.2170:0.01076817)0.0890:0.00689298,UV_Chrysochloris_asiatica_AMDV01212631.1_..:0.05174609)0.1150:0.01598891,(((((((((UU_Saimiri_boliviensis_XM_003923360.1_..:0.01015566,UU_Pan_troglodytes_AK305009.1_..:-0.00157192)0.1000:0.00080013,UU_Pan_paniscus_XM_003819042.1_..:-0.00080013)0.0280:0.00040277,UV_Gorilla_gorilla_CABD02056803.1_..:-0.00040277)0.0300:0.00020275,UU_Pongo_abelii_XM_002822116.2_..:-0.00020275)0.0460:0.00010207,UU_Nomascus_leucogenys_XM_003254835.1_..:-0.00010207)0.2770:0.00210000,UU_Callithrix_jacchus_XM_002754902.1_..:0.01514649)0.3200:0.00289552,UU_Homo_sapiens_AF137396.2_..:0.00576201)0.3960:0.00535054,(UU_Macaca_fascicularis_AB168828.1_..:0.00000000,(UU_Macaca_mulatta_XM_001111250.1_..:0.00000000,UU_Papio_anubis_NM_001168859.1_..:0.00000000)0.2920:0.00000000)0.8750:0.01200497)0.5850:0.01664080,((((UU_Mus_musculus_BC150726.1_..:0.00000000,UU_Rattus_norvegicus_NM_001107543.2_..:0.00000000)0.7720:0.00784026,UU_Cricetulus_griseus_XM_003513254.1_..:0.00074348)0.9990:0.05482263,UV_Jaculus_jaculus_AKZC01020400.1_..:0.04435971)0.2890:0.01466321,(UV_Choloepus_hoffmanni_ABVD01342428.1_..:0.02284643,(UV_Sorex_araneus_AALT02155714.1_..:0.02485690,(UU_Ailuropoda_melanoleuca_XM_002926074.1_..:0.02188031,(UV_Erinaceus_europaeus_AMDU01169360.1_..:0.01752393,(((((UU_Bos_taurus_NM_001038583.1_R_..:0.00000000,UV_Bos_grunniens_AGSK01160543.1_..:0.00000000)0.6620:0.00331683,UV_Bos_indicus_AGFL01131184.1_..:-0.00331683)0.6770:0.00601883,(UU_Sus_scrofa_XR_130823.2_..:0.05048976,UV_Octodon_degus_AJSA01175126.1_..:0.02033630)0.2080:0.00479923)0.0620:0.01039817,UV_Ceratotherium_simum_AKZM01053073.1_..:0.01482309)0.0020:0.00255090,(UV_Felis_catus_ACBE01343432.1_..:0.01404135,((((((UU_Oryctolagus_cuniculus_NM_001171468.1_..:0.00000000,UV_Ochotona_princeps_ALIT01070965.1_..:0.00000000)0.1210:0.00000000,UV_Dasypus_novemcinctus_AAGV03176887.1_..:0.00000000)0.1960:0.00354899,UV_Chinchilla_lanigera_AGCD01015418.1_..:0.00503476)0.1510:0.00189173,UV_Ictidomys_tridecemlineatus_AGTP01124137.1_..:0.00672918)0.1580:0.00261807,UV_Heterocephalus_glaber_AFSB01167752.1_..:0.03274336)0.1060:0.00188220,(UU_Otolemur_garnettii_XM_003781006.1_..:0.02197058,(UV_Condylura_cristata_AJFV01042234.1_..:0.03159035,((UV_Eptesicus_fuscus_ALEH01148969.1_..:0.00000000,UV_Myotis_lucifugus_AAPE02028920.1_..:0.00000000)0.8610:0.01591645,((UV_Tursiops_truncatus_ABRN02217772.1_..:0.02885690,UU_Canis_lupus_XM_003433025.2_..:0.00592921)0.3530:0.00699056,(UV_Equus_caballus_AAWR02018249.1_R_..:0.00000000,UV_Mustela_putorius_AEYP01095772.1_..:0.00000000)0.3560:0.00163034)0.0290:0.00155493)0.0100:0.00248102)0.0100:0.00385126)0.0010:0.00121887)0.0040:0.00186398)0.0010:0.00269669)0.0110:0.00345049)0.0140:0.00393718)0.0140:0.00216502)0.0020:0.00586744)0.0020:0.00377191)0.0420:0.00669079)0.0870:0.00491841)0.8850:0.04360099)0.9990:0.13848552)0.2610:0.00828366,(Nuevo_Chrysemys_picta_AHGY01069677.1_..:0.25128244,(W_1_Alligator_mississippiensis_AKHW01018041.1_.....:0.15375020,((ANI_1_Anas_platyrhynchos_ADON01135101.1_.:0.11625795,ANI_1_Columba_livia_AKCR01043990.1_.:0.12412741)0.8980:0.06670801,(W_1_Pelodiscus_sinensis_AGCU01132373.1_.....:0.08334213,(ANI_1_Chelonia_mydas_AJIM01266999.1_.:0.01093281,W_3_Chrysemys_picta_AHGY01069677.1_.....:0.02385331)0.9820:0.04139209)0.8650:0.04624721)0.5810:0.01495576)0.9990:0.13562546)0.7880:0.05463563)0.8650:0.08612686,(('CC 1 TSA: Rhynchophorus JR479556.1 ....':0.15810109,CG_1_Tribolium_castaneum_XM_961489.1_....:0.11543647)0.7230:0.02900590,((('CC 1 TSA: Manduca JO830956.1 ....':0.02572978,P_1_Danaus_plexippus_EHJ67063.1_.....:0.02691395)0.6150:0.00707593,CG_1_Bombyx_mori_AK385382.1_....:0.03286202)1.0000:0.11663222,(((((((CG_1_Apis_florea_XM_003693950.1_....:0.00000000,DG_1_Apis_mellifera_XM_393540.4_....:0.00000000)0.9050:0.00796833,(CG_1_Bombus_impatiens_XM_003484823.1_....:0.00000000,CG_1_Bombus_terrestris_XM_003396110.1_....:0.00000000)0.9020:0.00927348)0.9090:0.02323771,(CG_1_Megachile_rotundata_XM_003703311.1_....:0.08176881,CG_1_Nasonia_vitripennis_XM_001599079.2_....:0.04684857)0.6530:0.02703291)0.4360:0.00835849,(Atta_cephalotes_ADTU01026858.1_R_+1032872.1_.....:0.00690292,(W_1_Harpegnathos_saltator_AEAC01000678.1_.....:0.02563818,1_Camponotus_floridanus_EFN63468.1_.....:0.01803689)0.7220:0.01049014)0.9190:0.04162453)0.9160:0.04600552,DG_1_Pediculus_humanus_XM_002427204.1_....:0.13742162)0.3880:0.01488466,CG_1_Acyrthosiphon_pisum_XM_003242499.1_....:0.11714614)0.3140:0.01872289,(((((CA_1_Aedes_aegypti_XM_001652537.1_....:0.01632955,CA_1_Culex_quinquefasciatus_XM_001866353.1_....:0.07301555)0.9750:0.05852076,DG_1_Anopheles_gambiae_XM_313568.5_....:0.10532539)0.9950:0.08711698,('DA 1 TSA: Phlebotomus JP551998.1 ....':0.00373121,W_1_Lutzomyia_longipalpis_AJWK01005404.1_R_.....:0.04891252)1.0000:0.08461551)0.4970:0.02235535,'CC 1 TSA: Pogonus JU414426.1 ....':0.22423456)0.4820:0.03451862,((((((W_1_Drosophila_kikkawai_AFFH01007895.1_.....:0.00606876,CG_1_Drosophila_ananassae_XM_001963441.1_....:0.00251498)0.1830:0.00366052,CG_1_Drosophila_virilis_XM_002058174.1_....:0.00496039)0.1110:0.00251186,W_1_Drosophila_bipectinata_AFFE01006964.1_.....:0.00610904)0.1020:0.00221190,N_1_Drosophila_grimshawi_XM_001991064.1_.....:0.01513323)0.0990:0.00232073,CG_1_Drosophila_willistoni_XM_002071532.1_....:0.01507233)0.1580:0.00675803,(((CG_1_Drosophila_pseudoobscura_XM_001354532.2_....:0.00000000,CG_1_Drosophila_persimilis_XM_002025739.1_....:0.00000000)0.6420:0.00265273,DB_1_Drosophila_miranda_AJMI01015157.1_....:0.00600534)0.8130:0.02192544,((((CG_1_Drosophila_yakuba_XM_002100951.1_....:0.00634735,DG_1_Drosophila_erecta_XM_001977776.1_....:0.01089445)0.3660:0.00453189,DG_1_Drosophila_mojavensis_XM_002011545.1_....:0.02167248)0.0030:0.00068115,(Drosophila_melanogaster_AABU01002771.1_AY128447.1_....:-0.00053008,(CG_1_Drosophila_sechellia_XM_002039420.1_....:0.00000000,W_1_Drosophila_simulans_AAST01020271.1_.....:0.00000000)0.7630:0.00911383)0.9210:0.01242004)0.0490:0.00606748,((W_1_Drosophila_biarmipes_AFFD01006777.1_.....:0.00000000,W_1_Drosophila_suzukii_CAKG01057931.1_.....:0.00000000)0.8380:0.01154261,((DB_1_Drosophila_takahashii_AFFI01007264.1_....:0.00441921,W_1_Drosophila_eugracilis_AFPQ01005920.1_.....:0.00416454)0.4010:0.00468366,(W_1_Drosophila_elegans_AFFF01008166.1_.....:0.00569559,(EB_1_Drosophila_ficusphila_AFFG01008659.1_....:0.00379007,W_1_Drosophila_rhopaloa_AFPP01028207.1_.....:0.00479367)0.3150:0.00292531)0.1580:0.00400276)0.0120:0.00145002)0.0470:0.00988052)0.1530:0.00290612)0.2810:0.00697893)0.9990:0.09356316)0.3100:0.02548943)0.1310:0.00664745)0.1160:0.02473695)0.1360:0.06273776)0.0400:0.01622033,(Saccoglossus_kowalevskii_XM_002733819.1_FF429635.1_....:0.19493816,(DG_1_Trichoplax_adhaerens_XM_002110976.1_....:0.17507936,('CC 1 TSA: Acropora JR996123.1 ....':0.15570993,'CC 1 TSA: Aiptasia JV109566.1 ....':0.12912719)0.7530:0.06296198)0.3790:0.05346278)0.0980:0.01905600)0.0090:0.01989696,Nuevo_Ciona_intestinalis_XM_002129123_FF716944.1_....:0.27847487)0.0070:0.02175960,(N_1_Metaseiulus_occidentalis_XM_003742843.1_.....:0.31443331,((Daphnia_pulex_ACJG01001317.1_.....:0.12522839,'T 1 TSA: Tetranychus JR693689.1 .....':0.23391264)0.1710:0.01682022,(DG_1_Ixodes_scapularis_XM_002434359.1_....:0.17939917,(DG_1_Schmidtea_mediterranea_JX010546.1_....:0.33985249,(N_1_Schistosoma_mansoni_XM_002572447.1_.....:0.25590482,P_1_Clonorchis_sinensis_GAA51335.1_AT008633.1_.....:0.13682126)0.6210:0.02226925)0.7690:0.07685195)0.2740:0.02854000)0.0470:0.02167593)0.0270:0.02505474)0.0010:0.01166415,(CG_1_Branchiostoma_floridae_XM_002601542.1_....:0.19462827,((CG_1_Strongylocentrotus_purpuratus_XM_777914.3_....:0.22434032,Lepeophtheirus_salmonis_JP313272.1_ADND02107495.1_....:0.23376853)0.1500:0.01001793,('CC 1 TSA: Ruditapes JO102686.1 ....':0.18645464,('CC 1 TSA: Villosa JR506608.1 ....':0.14277741,(P_1_Crassostrea_gigas_EKC30550.1_.....:0.09098589,'CC 1 TSA: Lymnaea FX182724.1 ....':0.10683985)0.4640:0.02166261)0.3830:0.00475925)0.4070:0.03444151)0.0590:0.02719439)0.0170:0.00520447)0.0170:0.02429598,DG_1_Amphimedon_queenslandica_XM_003388319.1_....:0.45519219)0.0230:0.03065453,(DG_1_Hydra_magnipapillata_XM_002163113.1_....:0.26886754,(N_1_Caenorhabditis_remanei_XM_003094070.1_.....:0.09712227,(DG_1_Caenorhabditis_briggsae_XM_002639918.1_....:0.11547077,DG_1_Caenorhabditis_elegans_NM_170894.3_....:0.06009400)0.6780:0.01657265)1.0000:0.30256624)0.1230:0.01318996)0.0290:0.00666351,('EA 1 TSA: Ascaris JI169655.1 ....':0.10908196,('CC 1 TSA: Dirofilaria JR905032.1 ....':0.02336299,(1_Brugia_malayi_XM_001902360.1_AAQA01006366.1_.....:0.01771056,P_1_Wuchereria_bancrofti_EJW87910.1_.....:-0.00046875)0.9880:0.02970968)0.9990:0.07900700)1.0000:0.24682619)0.4780:0.05576082,('Entamoeba invadens AANW02000617.1 (AMOEBOZOA)':0.79093945,(((AD_1_Drosophila_albomicans_ACVV01002718.1_....:0.27006447,AD_1_Drosophila_mojavensis_AAPU01011022.1_....:0.14830404)0.4240:0.02609360,AC_1_Drosophila_grimshawi_XM_001989872.1_....:0.19650912)0.5780:0.08203932,(((((AC_1_Drosophila_persimilis_XM_002017503.1_....:0.01295426,AC_1_Drosophila_pseudoobscura_XM_001359563.2_....:0.01302123)0.8030:0.01873279,AD_1_Drosophila_miranda_AJMI01008002.1_....:0.05297337)1.0000:0.23583893,(AD_1_Drosophila_kikkawai_AFFH01007289.1_....:0.14513713,AD_1_Drosophila_bipectinata_AFFE01008223.1_....:0.21031755)0.6840:0.06568527)0.2980:0.02908692,AC_1_Drosophila_willistoni_XM_002072686.1_....:0.19344245)0.0590:0.00889925,(AD_1_Drosophila_eugracilis_AFPQ01006936.1_....:0.13897316,(((((AC_1_Drosophila_sechellia_XM_002038259.1_....:0.01628850,AD_1_Drosophila_simulans_AASR01028616.1_R_....:0.00095330)0.9880:0.01503402,AC_1_Drosophila_melanogaster_NM_168995.1_....:0.01557567)0.9300:0.02463630,AC_1_Drosophila_erecta_XM_001978787.1_....:0.04044230)0.5270:0.01327569,AD_1_Drosophila_yakuba_AAEU02001220.1_....:0.06011354)0.9890:0.08373595,(AD_1_Drosophila_ficusphila_AFFG01008782.1_....:0.10507935,(AD_1_Drosophila_elegans_AFFF01007513.1_....:0.06988308,(AD_1_Drosophila_biarmipes_AFFD01006840.1_....:0.04884772,(AD_1_Drosophila_suzukii_CAKG01019329.1_....:0.02833947,AD_1_Drosophila_takahashii_AFFI01004371.1_....:0.04248658)0.9190:0.02873757)0.7630:0.03328463)0.5230:0.02607134)0.3840:0.02536060)0.2760:0.01312774)0.5450:0.06052024)0.3090:0.05282447)1.0000:0.42521677)0.2160:0.04932787)0.2440:0.08972686,(BD_1_Babesia_microti_FO082874.1_R_....:0.40486477,((((BB_1_Theileria_parva_XM_761565.1_....:0.01785667,P_1_Theileria_annulata_XP_953636.1_.....:0.01662951)0.9560:0.04390253,P_1_Theileria_orientalis_BAM39627.1_R_.....:0.07624777)0.9880:0.10589501,BB_1_Babesia_bovis_XM_001611041.1_....:0.22557448)0.9480:0.08911371,((BB_1_Toxoplasma_gondii_XM_002366013.1_....:0.02304765,BD_1_Neospora_caninum_XM_003884432.1_....:0.02024916)1.0000:0.21267859,(BD_1_Plasmodium_falciparum_XM_001347777.1_....:0.06558698,((BD_1_Plasmodium_chabaudi_XM_738523.1_....:0.02312937,BD_1_Plasmodium_yoelii_XM_719200.1_....:0.00262313)1.0000:0.06642133,(BD_1_Plasmodium_knowlesi_XM_002259097.1_....:0.00589349,(BD_1_Plasmodium_vivax_XM_001615204.1_....:0.01268571,P_1_Plasmodium_cynomolgi_strain_B_GAB66411.1_.....:0.01306679)0.6230:0.01134960)0.7560:0.02248001)0.6530:0.02181435)1.0000:0.20913922)0.5210:0.04161549)0.3160:0.02942656)0.2990:0.07330431)0.0080:0.02513189,(((((((((((((((((((((CA_1_Populus_trichocarpa_XM_002328091.1_....:0.02083346,ex_3_Populus_trichocarpa_AARH01003768.1_R_.:0.04999259)0.5870:0.01192733,DG_1_Gossypium_barbadense_JF421227.1_....:0.04630376)0.8270:0.02454815,DG_1_Vitis_vinifera_XM_002282437.2_....:0.06004228)0.4990:0.01859660,(EA_1_Lactuca_serriola_JO027380.1_....:0.00773204,ex_1_Lactuca_sativa_AFSA01043963.1_R_.:-0.00773204)1.0000:0.09455925)0.3670:0.01093297,AG_1_TSA_Paeonia_suffruticosa_JI457497.1_....:0.07783193)0.7020:0.04583912,(AG_1_TSA_Paeonia_suffruticosa_JI446850.1_....:0.04619641,DG_1_Vitis_vinifera_XM_002263158.2_AM477545.1_....:0.05165938)0.6850:0.03186385)0.0740:0.00182878,(DG_1_Populus_trichocarpa_XM_002306389.1_....:0.07124398,(AG_1_TSA_Euphorbia_fischeriana_JL055882.1_....:0.03515261,CA_1_Ricinus_communis_XM_002521660.1_....:0.03505165)0.8720:0.02979809)0.6690:0.02971062)0.0370:0.00738376,(((ex_1_Solanum_lycopersicum_XM_004234466.1_.:0.00751207,ex_3_Solanum_tuberosum_AEWC01007767.1_.:0.00958236)0.9980:0.05652637,T_1_TSA_Capsicum_anuum_JW067966.1_.....:0.08068628)0.6810:0.02641360,('EA 1 TSA: Ipomoea JP105308.1 ....':0.06685774,(AG_1_TSA_Capsicum_annuum_JW122406.1_....:0.03115038,(ex_3_Solanum_tuberosum_AEWC01004690.1_R_.:0.00252046,ex_1_Solanum_lycopersicum_XM_004232510.1_.:0.00599023)0.9920:0.02126437)0.9110:0.02631621)0.5350:0.01372740)0.5000:0.02925838)0.0080:0.00482039,((AE_1_Glycine_max_XM_003519638.1_....:0.02709581,ex_4_Glycine_max_ACUP01009552.1_.:0.02508995)0.9360:0.04194071,(CA_1_Medicago_truncatula_XM_003629107.1_....:0.07132967,(DG_1_Medicago_truncatula_XM_003612277.1_....:0.03731789,((CA_1_Glycine_max_XM_003517090.1_....:0.02213151,N_1_Glycine_max_XM_003537633.1_.....:0.02116530)0.8530:0.02583705,(AF_1_TSA_Arachis_hypogaea_JR560342.1_....:0.03264168,T_1_TSA_Arachis_hypogaea_JR541291.1_.....:0.03756257)0.4950:0.00842043)0.5750:0.01975060)0.3770:0.00975208)0.3570:0.01194875)0.6410:0.03147114)0.0250:0.01194467,AG_1_TSA_Sesamum_indicum_JL333888.1_....:0.17856432)0.0210:0.01658095,EA_1_TSA_Lactuca_sativa_JI578478.1_....:0.09800678)0.0280:0.02109408,(N_1_Musa_acuminata_HQ853253.1_.....:0.19605705,((((CA_1_Picea_glauca_BT111767.1_....:0.01307580,ex_1_TSA_Pseudotsuga_MENZIESSI_GAEK01011500.1_.:0.04916651)1.0000:0.13057018,EA_1_TSA_Phalaenopsis_aphrodite_JI643307.1_....:0.10069814)0.2960:0.01244012,(AG_1_TSA_Phalaenopsis_aphrodite_JI648048.1_....:0.04456462,EA_1_TSA_Oncidium_sp_JL899044.1_....:0.06268091)0.8950:0.06493032)0.1560:0.00798887,(('AG 1 TSA: Silene JO786153.1 ....':0.11486545,CA_1_Musa_acuminata_HQ853254.1_....:0.17848236)0.2580:0.02153983,(((((DG_1_Sorghum_bicolor_XM_002464960.1_....:0.00835796,DG_1_Zea_mays_NM_001174783.1_....:0.00873648)0.8850:0.02399907,DG_1_Zea_mays_NM_001155150.1_....:0.02864872)0.5340:0.01974581,(ex_2_Setaria_italica_AGNK01005908.1_R_.:0.04981845,DG_1_Oryza_sativa_NM_001071728.1_....:0.04891639)0.3760:0.00822019)0.5570:0.01605910,(DG_1_Hordeum_vulgare_AK364646.1_....:0.00370833,DG_1_Triticum_aestivum_FJ459808.1_....:0.00480236)1.0000:0.08320920)0.6390:0.02874020,(((ex_1_Hordeum_vulgare_AK375357.1_.:0.04765087,EA_1_TSA_Triticum_aestivum_JP217239.1_....:0.07013217)0.7060:0.02114038,DG_1_Hordeum_vulgare_AK356055.1_....:0.04739787)0.6380:0.02567430,((CA_1_Brachypodium_distachyon_XM_003558843.1_....:0.01254973,ex_1_Brachypodium_distachyon_XM_003558841.1_.:0.00484201)0.9890:0.05299182,(ex_1_Setaria_italica_AGNK01006150.1_R_.:0.02106480,(CA_1_Oryza_sativa_NM_001055397.1_....:0.02545596,(ex_1_Zea_mays_NM_001156881.1_.:0.02245641,(DG_1_Sorghum_bicolor_XM_002465876.1_....:0.01679025,ex_1_Zea_mays_NM_001176038.1_AC15542.2_.:0.01769593)0.4660:0.00804178)0.4620:0.00964617)0.4780:0.00613920)0.8380:0.03215026)0.5330:0.01901907)0.7180:0.05199202)0.4040:0.00841081)0.2570:0.04718046)0.0090:0.00470454)0.0300:0.03307043)0.1010:0.01502068,AG_1_TSA_Cucumis_sativus_JW920231.1_....:0.11394134)0.1060:0.03147958,(AG_1_TSA_Raphanus_sativus_JT786752.1_....:0.14077384,(AG_1_TSA_Chorispora_bungeana_KA007570.1_....:0.08322067,(ex_1_Brassica_rapa_AENI01009249.1_.:0.04553849,(((ex_1_Brassica_rapa_AENI01005297.1_R_.:0.02141655,ex_1_Eutrema_parvulum_AFAN01000013.1_R_.:0.03076920)0.3580:0.01211450,ex_1_Brassica_rapa_AENI01007365.1_R_.:0.03278704)0.0930:0.00412220,((DG_1_Arabidopsis_lyrata_XM_002886056.1_....:0.00951812,ex_1_Arabidopsis_thaliana_AY113886.1_.:0.00757632)0.7450:0.01605462,((ex_1_Eutrema_parvulum_AFAN01000040.1_R_.:0.02835798,ex_3_Brassica_rapa_AENI01000027.1_R_.:0.02475185)0.9840:0.06083074,(DG_1_Arabidopsis_lyrata_XM_002886057.1_....:0.00477756,DG_1_Arabidopsis_thaliana_AY035177.1_....:0.00373313)0.9850:0.04332350)0.2110:0.00945807)0.0940:0.00108150)0.1090:0.01032506)0.1660:0.01183005)0.2960:0.01231070)0.8260:0.10385613)0.2270:0.02949276,(DF_1_Klebsormidium_flaccidum_HO445240.1_...:0.24613091,(DG_1_Physcomitrella_patens_XM_001758985.1_....:0.13251941,((ex_1_Selaginella_moellendorffii_XM_002970062.1_.:-0.00609525,ex_1_Selaginella_moellendorffii_XM_002985253.1_.:0.00609525)1.0000:0.14536402,(DG_1_Physcomitrella_patens_XM_001764688.1_....:0.07692777,DG_1_Physcomitrella_patens_XM_001771836.1_....:0.07863634)0.9470:0.05882963)0.3580:0.02193050)0.4750:0.07865314)0.1470:0.02405919)0.3030:0.04136690,'Ectocarpus siliculosus FN648389.1 (STRAMENOPILES - PHAEOPHYCEAE)':0.38497342)0.0830:0.04780907,((DG_1_Micromonas_sp._CP001324.1_....:0.13182814,EB_1_Micromonas_pusilla_ACCP01000466.1_....:0.15585393)0.9940:0.17911482,(Coccomyxa_subellipsoidea_AGSI01000006.1_.....:0.25176623,(DG_1_Volvox_carteri_XM_002955472.1_....:0.12463406,ex_1_Chlamydomonas_reinhardtii_ABCN01006462.1_.:0.14624089)1.0000:0.14947944)0.6540:0.02151474)0.1290:0.04221593)0.0210:0.02352706,'Ostreococcus lucimarinus XM 001422168.1 (GREEN ALGAE)':0.39968650)0.0130:0.01445151,'Bathycoccus prasinos FO082270.1 (GREEN ALGAE)':0.42165768)0.0080:0.03905750,('Monosiga brevicollis XP 001745288.1 (CHOANOFLAGELLATES)':0.53138343,((1_Albugo_laibachii_Nc14_CCA15390.1_.....:0.08080093,EB_1_Albugo_candida_CAIV01000468.1_....:0.04549279)1.0000:0.25462679,((EB_1_Saprolegnia_diclina_AIJL01001431.1_....:0.02596146,EB_1_Saprolegnia_parasitica_ADCG01000806.1_....:0.02622430)1.0000:0.18610763,(EB_1_Phytophthora_ramorum_AAQX01000493.1_R_....:0.09506627,((EB_1_Hyaloperonospora_arabidopsidis_ABWE02003764.1_....:0.04343075,EB_1_Pseudoperonospora_cubensis_AHJF01000774.1_R_....:0.09252489)0.9400:0.05516042,(Phytophthora_sojae_AAQY02000244.1_CF847444.1_....:0.04993579,(EB_1_Phytophthora_capsici_ADVJ01003197.1_....:0.04210827,(DG_1_Phytophthora_infestans_XM_002908006.1_....:0.05129723,EB_1_Phytophthora_parasitica_AGFV01003705.1_....:0.02803951)0.5440:0.00681962)0.8700:0.03930624)0.3530:0.00888264)0.6100:0.01959149)0.9830:0.07960971)0.6390:0.07839564)0.4350:0.06596563)0.1210:0.07170237)0.0540:0.03554052,((((((((AB_1_Ceriporiopsis_subvermispora_AEOV01000418.1_R_....:0.09624963,Trametes_versicolor_AEJI01000006.1_EIW63721.1_.....:0.02153341)0.8260:0.02828789,EC_1_Laccaria_bicolor_XM_001887548.1_....:0.06969894)0.9240:0.04477790,Piriformospora_indica_CAFZ01000265.1_.....:0.10644956)0.8060:0.03224521,Fomitiporia_mediterranea_AEJJ01000716.1_.....:0.19735774)0.9320:0.08466536,AA_1_Cryptococcus_gattii_XM_003192307.1_....:0.25807385)0.5390:0.04397320,(CB_1_Malassezia_globosa_AAYY01000011.1_....:0.27658357,(P_1_Ustilago_hordei_CCF54843.1_.....:0.03575068,(EC_1_Ustilago_maydis_XM_751977.1_....:0.02615377,P_1_Sporisorium_reilianum_SRZ2_CBQ70307.1_.....:0.01677127)0.7710:0.01690501)1.0000:0.17003084)0.7390:0.05122916)0.5550:0.06166695,(AB_1_Mortierella_alpina_ADAG01001041.1_....:0.43577970,AB_1_Batrachochytrium_dendrobat._ADAR01000305.1_R_...:0.40307929)0.0910:0.01841428)0.0800:0.01661900,((((((((((((EC_1_Candida_glabrata_XM_449474.1_....:0.09280299,EC_1_Kazachstania_africana_HE650822.1_....:0.08440346)0.3550:0.01916784,BA_1_Lachancea_kluyveri_AACE03000004.1_....:0.06990416)0.2200:0.02210337,EC_1_Lachancea_thermotolerans_XM_002552351.1_....:0.09482193)0.1300:0.02330223,(CA_1_Vanderwaltozyma_polyspora_XM_001642509.1_....:0.09589853,BB_1_Ashbya_gossypii_AE016815.5_....:0.09156443)0.1030:0.01581238)0.0280:0.01450350,EC_1_Eremothecium_cymbalariae_XM_003646406.1_....:0.12495415)0.0120:0.01190832,(CA_1_Naumovozyma_dairenensis_XM_003672430.1_....:0.11319581,CA_1_Naumovozyma_castellii_XM_003675354.1_....:0.11637863)0.4430:0.03182354)0.0040:0.00673456,(BC_1_Kluyveromyces_aestuarii_AEAS01000131.1_....:0.09823460,((AB_1_Kluyveromyces_wickerhamii_AEAV01000032.1_....:0.08644124,CA_1_Tetrapisispora_blattae_HE806319.1_....:0.13243791)0.0870:0.00072031,(BA_1_Kluyveromyces_marxianus_AKFM01000103.1_....:0.05287952,BD_1_Kluyveromyces_lactis_XM_453150.1_....:0.05533407)0.8910:0.03126633)0.1560:0.01505229)0.2310:0.03691956)0.0230:0.01634389,EC_1_Tetrapisispora_phaffii_XM_003686915.1_....:0.13906898)0.0990:0.01921336,((EC_1_Torulaspora_delbrueckii_XM_003679352.1_....:0.13815550,EC_1_Zygosaccharomyces_rouxii_XM_002498551.1_....:0.10222986)0.1280:0.01005015,((AB_1_Saccharomyces_bayanus_AACA01000039.1_....:0.00607090,AB_1_Saccharomyces_pastorianus_ABPO01000049.1_....:0.01117091)0.3440:0.00624681,(AB_1_Saccharomyces_kudriavzevii_AJHP01011083.1_....:0.02780556,(AB_1_Saccharomyces_mikatae_AACH01000715.1_....:0.01379227,(AB_1_Saccharomyces_arboricola_ALIE01000047.1_....:0.01213815,(AB_1_Saccharomyces_cerevisiae_AFDC01000629.1_....:0.00313291,AB_1_Saccharomyces_paradoxus_AABY01000042.1_....:0.00545083)0.8840:0.02280056)0.3330:0.00360079)0.4020:0.00613295)0.6050:0.02077107)0.9990:0.09363538)0.1320:0.01059757)0.1110:0.01247891,AB_1_Lachancea_waltii_AADM01000043.1_....:0.11648557)0.4650:0.01908444,CA_1_Kazachstania_naganishii_HE978323.1_....:0.14567689)0.8800:0.12670317,((BC_1_Schizosaccharomyces_octosporus_ABHY02000014.1_....:0.11976907,EC_1_Schizosaccharomyces_pombe_NM_001019583.1_....:0.08656736)0.9980:0.17740992,(AB_1_Pichia_kudriavzevii_ALNQ01000120.1_....:0.23882830,(((((((((((((CA_1_Aspergillus_flavus_XM_002374821.1_....:0.00525688,CB_1_Aspergillus_oryzae_AKHY01000156.1_R_....:0.00311137)0.9980:0.05345446,AA_1_Aspergillus_terreus_XM_001212566.1_....:0.03393903)0.2450:0.00781101,(BA_1_Aspergillus_kawachii_BACL01000037.1_R_....:0.00489224,BA_1_Aspergillus_niger_ACJE01000021.1_....:0.01191488)0.8420:0.01822062)0.2310:0.00759718,AE_1_Aspergillus_nidulans_XM_657963.1_....:0.04056831)0.2830:0.01060163,(AE_1_Aspergillus_clavatus_XM_001268396.1_....:0.04765873,(AE_1_Aspergillus_fumigatus_XM_746125.1_....:0.00304400,BA_1_Neosartorya_fischeri_AAKE03000008.1_....:0.00532425)0.9690:0.03064361)0.5780:0.02428261)0.4630:0.01443898,EC_1_Penicillium_chrysogenum_XM_002564105.1_....:0.08723458)0.4400:0.01139560,BA_1_Macrophomina_phaseolina_AHHD01000211.1_R_....:0.09221556)0.5690:0.03121067,(AA_1_Penicillium_marneffei_XM_002145771.1_....:0.04282031,EC_1_Talaromyces_stipitatus_XM_002478029.1_....:0.02617256)0.9440:0.05601709)0.3700:0.02160177,BA_1_Mycosphaerella_populorum_AEFD01000110.1_....:0.12852041)0.2280:0.02067355,((CA_1_Phaeosphaeria_nodorum_XM_001801611.1_R_....:0.03935693,CA_1_Leptosphaeria_maculans_NW_003533871.1_R_....:0.03860461)0.5110:0.00894852,(BA_1_Alternaria_brassicicola_ACIW01000984.1_....:0.02886983,(CA_1_Pyrenophora_teres_XM_003299192.1_....:0.00314128,CA_1_Pyrenophora_triticirepentis_XM_001935005.1_....:0.00522697)0.9940:0.03149444)0.5620:0.01026375)0.9990:0.10602875)0.1150:0.02956752,(BA_1_Uncinocarpus_reesii_AAIW01000246.1_R_....:0.10869547,(((BA_1_Ajellomyces_capsulatus_ABBT01000219.1_....:0.01685000,BA_1_Ajellomyces_dermatitidis_AEII01000600.1_....:0.01705155)0.8570:0.01723642,BA_1_Paracoccidioides_brasilien._ABKI01000244.1_R_...:0.04829926)0.9990:0.07293131,((AE_1_Arthroderma_gypseum_XM_003176194.1_....:0.00394916,CA_1_Arthroderma_otae_XM_002847613.1_....:0.01285796)0.9780:0.03083291,((BA_1_Trichophyton_equinum_ABWI01001107.1_R_....:0.00000000,BA_1_Trichophyton_tonsurans_ACPI01000105.1_....:0.00000000)0.9090:0.01387582,(AE_1_Trichophyton_verrucosum_XM_003018971.1_....:0.00584567,(AE_1_Trichophyton_rubrum_XM_003239169.1_....:0.00205689,CA_1_Arthroderma_benhamiae_XM_003014207.1_....:0.00631136)0.4830:0.00255789)0.4710:0.00302047)0.8540:0.01710966)1.0000:0.11231411)0.5730:0.04754937)0.2350:0.03791989)0.0510:0.00879773,BA_1_Exophiala_dermatitidis_AFPA01000128.1_....:0.18155513)0.0770:0.03187954,((((((((((AB_1_Candida_albicans_AACQ01000058.1_....:0.02565695,AE_1_Candida_dubliniensis_XM_002418897.1_....:0.00882923)0.8240:0.02641371,CA_1_Candida_tropicalis_XM_002547697.1_....:0.07311283)0.7360:0.03001732,(CA_1_Candida_orthopsilosis_HE681721.1_....:0.03367694,CA_1_Candida_parapsilosis_HE605208.1_....:0.01850882)0.9830:0.05761280)0.4180:0.01925661,AB_1_Lodderomyces_elongisporus_AAPO01000037.1_....:0.10248323)0.2260:0.00788692,CB_1_Spathaspora_passalidarum_AEIK01000011.1_....:0.07156348)0.4560:0.02117415,(CA_1_Debaryomyces_hansenii_XM_460503.1_....:0.09925834,EC_1_Scheffersomyces_stipitis_XM_001386085.1_....:0.09671530)0.5000:0.03144152)0.6020:0.02423623,CA_1_Clavispora_lusitaniae_XM_002619004.1_....:0.14910187)0.2090:0.01458639,(Wickerhamomyces_ciferrii_CAIF01000242.1_.....:0.15827617,CB_1_Pachysolen_tannophilus_CAHV01000031.1_....:0.11259879)0.5390:0.03919659)0.1340:0.01491084,CA_1_Pichia_pastoris_XM_002491297.1_....:0.19361141)0.2640:0.05019704,((BB_1_Yarrowia_lipolytica_XM_503446.1_....:0.31000580,BA_1_Aureobasidium_pullulans_AMCU01000017.1_R_....:0.17550201)0.0830:0.00788431,(EC_1_Tuber_melanosporum_XM_002835850.1_....:0.21936913,(((AE_1_Neurospora_crassa_XM_960321.2_....:0.00000000,CB_1_Neurospora_tetrasperma_AFCY01000022.1_R_....:0.00000000)0.9830:0.01660154,CB_1_Sordaria_macrospora_CABT02000001.1_....:0.01730002)1.0000:0.13288456,(((((BA_1_Sclerotinia_sclerotiorum_AAGT01000233.1_R_....:0.00859182,CB_1_Botryotinia_fuckeliana_AAID02000889.1_....:0.04270148)0.9460:0.05645071,BA_1_Marssonina_brunnea_AFXC01000710.1_R_....:0.08042157)0.4980:0.03769799,BA_1_Erysiphe_pisi_CACN01000109.1_R_....:0.09128575)0.3020:0.02444839,CB_1_Geomyces_destructans_AEFC01001059.1_R_....:0.15883209)0.2770:0.02376584,(((((CA_1_Myceliophthora_thermophila_XM_003658526.1_....:0.02424547,CB_1_Chaetomium_globosum_AAFU01000189.1_R_....:0.03585845)0.8730:0.01884850,AE_1_Thielavia_terrestris_XM_003656491.1_....:0.04728548)0.8940:0.03737549,CB_1_Chaetomium_thermophilum_ADUW01000056.1_R_....:0.02921629)0.5870:0.01868634,AE_1_Podospora_anserina_CU633438.1_....:0.07679319)0.7550:0.03522635,(CB_1_Gaeumannomyces_graminis_ADBI01000081.1_....:0.10590597,(CB_1_Magnaporthe_oryzae_AHZT01002138.1_....:0.08581454,(CB_1_Grosmannia_clavigera_ACXQ02000058.1_....:0.08951115,(BA_1_Verticillium_dahliae_ABJE01000181.1_R_....:0.09316322,(((CB_1_Trichoderma_reesei_AAIL02000038.1_....:0.03720683,CB_1_Trichoderma_virens_ABDF02000003.1_R_....:0.02289709)0.5720:0.01261401,P_1_Trichoderma_atroviride_IMI_206040_EHK40507.1_.....:0.02211952)0.8010:0.03639464,((BA_1_Beauveria_bassiana_ADAH01000112.1_R_....:0.07069425,BA_1_Cordyceps_militaris_AEVU01000005.1_R_....:0.09182468)0.4010:0.01245222,((((CB_1_Fusarium_oxysporum_AGBH01000103.1_....:0.00407589,CB_1_Gibberella_moniliformis_AAIM02000008.1_R_....:0.00429236)0.9790:0.02444942,CB_1_Nectria_haematococca_ACJF01000001.1_R_....:0.03591485)0.6920:0.01464965,(AB_1_Fusarium_pseudograminearum_AFNW01000028.1_....:0.01184656,AB_1_Gibberella_zeae_AACM02000033.1_....:-0.00347831)0.9270:0.03365128)0.6690:0.02302003,(((BA_1_Metarhizium_anisopliae_ADNJ01000566.1_R_....:0.01281127,CB_1_Metarhizium_acridum_ADNI01000993.1_R_....:0.01250654)0.9940:0.04759954,CB_1_Glomerella_graminicola_ACOD01000015.1_....:0.04975327)0.1930:0.00283925,(BA_1_Aciculosporium_take_AFQZ01001841.1_R_....:0.03744930,((BA_1_Claviceps_fusiformis_AFRA01000165.1_R_....:0.04460279,CB_1_Claviceps_paspali_AFRC01000002.1_R_....:0.01550114)0.6370:0.01630373,(BA_1_Periglandula_ipomoeae_AFRD01000202.1_R_....:0.01526559,((BA_1_Neotyphodium_gansuense_AFRE01000537.1_R_....:0.01537107,BA_1_Epichloe_glyceriae_AFRG01000012.1_R_....:0.00143605)0.3840:0.00410020,(BA_1_Epichloe_typhina_AFSE01000197.1_....:0.01511890,(BA_1_Epichloe_festucae_AFRX01000407.1_R_....:0.00000000,(BA_1_Epichloe_amarillans_AFRF01000033.1_....:0.00000000,BA_1_Epichloe_brachyelytri_AFRB01000049.1_....:0.00000000)0.1360:0.00000000)0.3300:0.00168821)0.4630:0.00444702)0.9530:0.04112984)0.3670:0.00196183)0.7230:0.02138588)0.5240:0.01774881)0.3610:0.01530791)0.1180:0.00822286)0.1720:0.01089740)0.1180:0.00709849)0.2760:0.02174432)0.2200:0.01895248)0.1180:0.00916529)0.1300:0.01745413)0.0970:0.01631249)0.2980:0.01369608)0.8490:0.04037257)0.2570:0.06343302)0.0030:0.01484522)0.0020:0.01240886)0.1290:0.03134519)0.2940:0.02858599)0.2150:0.02131641)0.5220:0.07348188)0.2280:0.05884555)0.0020:0.00376298)0.0010:0.00866925,(((DG_1_Dictyostelium_purpureum_XM_003283465.1_....:0.11584332,Dictyostelium_discoideum_XM_642347.1_.....:0.05972145)0.9930:0.15007657,(Dictyostelium_fasciculatum_ADHC01000022.1_.....:0.17075186,EB_1_Polysphondylium_pallidum_ADBJ01000010.1_....:0.14018708)0.8290:0.06497223)0.8820:0.13910656,((AA_1_Cryptosporidium_muris_XM_002140296.1_....:0.18833937,BC_1_Cryptosporidium_parvum_AAEE01000008.1_....:0.23853983)0.9530:0.11507747,(BB_1_Perkinsus_marinus_XM_002766163.1_....:0.04024305,BD_1_Perkinsus_marinus_XM_002777218.1_....:0.07648122)1.0000:0.37293718)0.5360:0.09335245)0.0260:0.00993862)0.0020:0.00688635,((((((BE_1_Plasmodium_cynomolgi_BAEJ01000806.1_....:0.05748871,BF_1_Plasmodium_knowlesi_AM910991.1_....:0.02952266)1.0000:0.10597114,(BF_1_Plasmodium_berghei_XM_672283.1_....:0.00621175,BF_1_Plasmodium_yoelii_XM_718722.1_....:0.01073781)1.0000:0.22058768)1.0000:0.33982084,Neospora_caninum_XM_003881881.1_.....:0.55526581)0.3440:0.09131003,(Cryptosporidium_muris_XM_002140471.1_.....:0.25331389,(Cryptosporidium_hominis_XM_660731.1_.....:0.00000000,Cryptosporidium_parvum_XM_628644.1_.....:0.00000000)1.0000:0.21174332)0.9990:0.24723837)0.1960:0.05800638,'EA 1 TSA: Lingulodinium JO713702.1 ....':0.48540491)0.3110:0.10882500,((('1 Phaeodactylum tricornutum CCAP 1055 (STRAMENOPILE - BACILLARIOPHYTA':0.51169934,EB_1_Thalassiosira_pseudonana_AAFD02000005.1_R_....:0.37206820)0.4430:0.11932939,'Capsaspora owczarzaki EFW44713.1 (ICTHYOSPORA)':0.31087210)0.0770:0.03836158,(((((BB_1_Trypanosoma_congolense_HE575323.1_....:0.11221935,BD_1_Trypanosoma_brucei_XM_817652.1_....:0.09219317)0.7320:0.03742656,(BB_1_Trypanosoma_vivax_HE573026.1_....:0.19970380,EC_1_Trypanosoma_cruzi_XM_801472.1_....:0.11351157)0.7040:0.02668371)0.9340:0.06935237,(EC_1_Leishmania_donovani_XM_003865127.1_....:0.00000000,EC_1_Leishmania_infantum_XM_001469513.1_....:0.00000000)1.0000:0.26036334)0.9770:0.15412067,Naegleria_gruberi_XM_002681859.1_.....:0.33583598)0.3700:0.04973411,('Batrachochytrium dendrobatidis GL882891.1 (FUNGI)':0.55870401,(((CE_1_Trypanosoma_vivax_HE573027.1_....:0.38400747,Trypanosoma_cruzi_XM_809995.1_.....:0.25548700)0.7260:0.07032624,CE_1_Trypanosoma_brucei_XM_823128.1_....:0.26849526)0.9960:0.23372374,((CE_1_Leishmania_donovani_XM_003861865.1_....:0.00944215,CE_1_Leishmania_infantum_XM_003392596.1_....:-0.00121165)0.9480:0.03993811,(CE_1_Leishmania_mexicana_XM_003876596.1_....:0.03419632,Leishmania_braziliensis_XM_001565789.2_.....:0.06029452)0.4820:0.00808568)1.0000:0.49208597)0.9060:0.12914208)0.5190:0.13378473)0.0430:0.02232126)0.0030:0.01299998)0.0020:0.01996503);
