# Supplementary material for: The ubiquilin gene family: evolutionary patterns and functional insights
Source: BMC Evol Biol. 2014 Mar 28;14:63. doi: 10.1186/1471-2148-14-63 (PMC4230246; doi:10.1186/1471-2148-14-63)
Supplement: Additional file 3 — PAML results. [file 1471-2148-14-63-S3.zip]

Archive with 96 entries (88 files):
- PAML RESULTS/BRANCH FREE MODEL/
- PAML RESULTS/BRANCH FREE MODEL/2NG.dN
- PAML RESULTS/BRANCH FREE MODEL/2NG.dS
- PAML RESULTS/BRANCH FREE MODEL/2NG.t
- PAML RESULTS/BRANCH FREE MODEL/4fold.nuc
- PAML RESULTS/BRANCH FREE MODEL/codeml.ctl.tmp
- PAML RESULTS/BRANCH FREE MODEL/lnf
- PAML RESULTS/BRANCH FREE MODEL/rst
- PAML RESULTS/BRANCH FREE MODEL/rst1
- PAML RESULTS/BRANCH FREE MODEL/rub
- PAML RESULTS/BRANCH FREE MODEL/ubi1
- PAML RESULTS/BRANCH THREE OMEGAS MODEL/
- PAML RESULTS/BRANCH THREE OMEGAS MODEL/2NG.dN
- PAML RESULTS/BRANCH THREE OMEGAS MODEL/2NG.dS
- PAML RESULTS/BRANCH THREE OMEGAS MODEL/2NG.t
- PAML RESULTS/BRANCH THREE OMEGAS MODEL/4fold.nuc
- PAML RESULTS/BRANCH THREE OMEGAS MODEL/codeml.ctl.tmp
- PAML RESULTS/BRANCH THREE OMEGAS MODEL/lnf
- PAML RESULTS/BRANCH THREE OMEGAS MODEL/mlc
- PAML RESULTS/BRANCH THREE OMEGAS MODEL/rst
- PAML RESULTS/BRANCH THREE OMEGAS MODEL/rst1
- PAML RESULTS/BRANCH THREE OMEGAS MODEL/rub
- PAML RESULTS/BRANCH THREE OMEGAS MODEL/tree_unrooted_three_omegas.txt
- PAML RESULTS/BRANCH_FIVE_OMEGAS_MODEL/
- PAML RESULTS/BRANCH_FIVE_OMEGAS_MODEL/2NG.dN
- PAML RESULTS/BRANCH_FIVE_OMEGAS_MODEL/2NG.dS
- PAML RESULTS/BRANCH_FIVE_OMEGAS_MODEL/2NG.t
- PAML RESULTS/BRANCH_FIVE_OMEGAS_MODEL/4fold.nuc
- PAML RESULTS/BRANCH_FIVE_OMEGAS_MODEL/codeml.ctl.tmp
- PAML RESULTS/BRANCH_FIVE_OMEGAS_MODEL/lnf
- PAML RESULTS/BRANCH_FIVE_OMEGAS_MODEL/mlc
- PAML RESULTS/BRANCH_FIVE_OMEGAS_MODEL/rst
- PAML RESULTS/BRANCH_FIVE_OMEGAS_MODEL/rst1
- PAML RESULTS/BRANCH_FIVE_OMEGAS_MODEL/rub
- PAML RESULTS/BRANCH_FIVE_OMEGAS_MODEL/tree_unrooted_five_omegas.txt
- PAML RESULTS/BRANCH_SITE_1/
- PAML RESULTS/BRANCH_SITE_1/2NG.dN
- PAML RESULTS/BRANCH_SITE_1/2NG.dS
- PAML RESULTS/BRANCH_SITE_1/2NG.t
- PAML RESULTS/BRANCH_SITE_1/4fold.nuc
- PAML RESULTS/BRANCH_SITE_1/codeml.ctl.tmp
- PAML RESULTS/BRANCH_SITE_1/lnf
- PAML RESULTS/BRANCH_SITE_1/mlc
- PAML RESULTS/BRANCH_SITE_1/rst
- PAML RESULTS/BRANCH_SITE_1/rst1
- PAML RESULTS/BRANCH_SITE_1/rub
- PAML RESULTS/BRANCH_SITE_1/tree_unrooted_branchsite1.txt
- PAML RESULTS/BRANCH_SITE_2/
- PAML RESULTS/BRANCH_SITE_2/2NG.dN
- PAML RESULTS/BRANCH_SITE_2/2NG.dS
- PAML RESULTS/BRANCH_SITE_2/2NG.t
- PAML RESULTS/BRANCH_SITE_2/4fold.nuc
- PAML RESULTS/BRANCH_SITE_2/codeml.ctl.tmp
- PAML RESULTS/BRANCH_SITE_2/lnf
- PAML RESULTS/BRANCH_SITE_2/mlc
- PAML RESULTS/BRANCH_SITE_2/rst
- PAML RESULTS/BRANCH_SITE_2/rst1
- PAML RESULTS/BRANCH_SITE_2/rub
- PAML RESULTS/BRANCH_SITE_2/tree_unrooted_branchsite2.txt
- PAML RESULTS/BRANCH_SITE_3/
- PAML RESULTS/BRANCH_SITE_3/2NG.dN
- PAML RESULTS/BRANCH_SITE_3/2NG.dS
- PAML RESULTS/BRANCH_SITE_3/2NG.t
- PAML RESULTS/BRANCH_SITE_3/4fold.nuc
- PAML RESULTS/BRANCH_SITE_3/codeml.ctl.tmp
- PAML RESULTS/BRANCH_SITE_3/lnf
- PAML RESULTS/BRANCH_SITE_3/mlc
- PAML RESULTS/BRANCH_SITE_3/rst
- PAML RESULTS/BRANCH_SITE_3/rst1
- PAML RESULTS/BRANCH_SITE_3/rub
- PAML RESULTS/BRANCH_SITE_3/tree_unrooted_branchsite3.txt
- PAML RESULTS/BRANCH_SITE_4/
- PAML RESULTS/BRANCH_SITE_4/2NG.dN
- PAML RESULTS/BRANCH_SITE_4/2NG.dS
- PAML RESULTS/BRANCH_SITE_4/2NG.t
- PAML RESULTS/BRANCH_SITE_4/4fold.nuc
- PAML RESULTS/BRANCH_SITE_4/codeml.ctl.tmp
- PAML RESULTS/BRANCH_SITE_4/lnf
- PAML RESULTS/BRANCH_SITE_4/mlc
- PAML RESULTS/BRANCH_SITE_4/rst
- PAML RESULTS/BRANCH_SITE_4/rst1
- PAML RESULTS/BRANCH_SITE_4/rub
- PAML RESULTS/BRANCH_SITE_4/tree_unrooted_branchsite4.txt
- PAML RESULTS/SITE MODELS/
- PAML RESULTS/SITE MODELS/2NG.dN
- PAML RESULTS/SITE MODELS/2NG.dS
- PAML RESULTS/SITE MODELS/2NG.t
- PAML RESULTS/SITE MODELS/4fold.nuc
- PAML RESULTS/SITE MODELS/codeml.ctl.tmp
- PAML RESULTS/SITE MODELS/lnf
- PAML RESULTS/SITE MODELS/rst
- PAML RESULTS/SITE MODELS/rst1
- PAML RESULTS/SITE MODELS/rub
- PAML RESULTS/SITE MODELS/ubi1
- PAML RESULTS/tree_unrooted.txt
- PAML RESULTS/ubiquilin sequences alignment.phy
