# Supplementary material for: The ubiquilin gene family: evolutionary patterns and functional insights
Source: BMC Evol Biol. 2014 Mar 28;14:63. doi: 10.1186/1471-2148-14-63 (PMC4230246; doi:10.1186/1471-2148-14-63)
Supplement: Additional file 3 — PAML results. [file 1471-2148-14-63-S3.zip › PAML RESULTS/BRANCH FREE MODEL/2NG.dN]

    10
Rat_UBQLN2           
HomoUBQLN2             0.0074
Rat_UBQLN4             0.1531  0.1485
HomoUBQLN4             0.1493  0.1448  0.0228
Rat_UBQLN1             0.0416  0.0338  0.1618  0.1474
HomoUBQLN1             0.0358  0.0281  0.1611  0.1460  0.0073
Rat_UBQLNL             0.3681  0.3560  0.3822  0.3885  0.3450  0.3448
HomoUBQLNL             0.3889  0.3826  0.3887  0.3951  0.3781  0.3815  0.1253
Rat_UBQLN3             0.2306  0.2382  0.2544  0.2544  0.2320  0.2237  0.4351  0.4350
HomoUBQLN3             0.1876  0.1948  0.2325  0.2325  0.1940  0.1838  0.4678  0.4691  0.0490
