# Supplementary material for: The ubiquilin gene family: evolutionary patterns and functional insights
Source: BMC Evol Biol. 2014 Mar 28;14:63. doi: 10.1186/1471-2148-14-63 (PMC4230246; doi:10.1186/1471-2148-14-63)
Supplement: Additional file 3 — PAML results. [file 1471-2148-14-63-S3.zip › PAML RESULTS/BRANCH FREE MODEL/2NG.dS]

    10
Rat_UBQLN2           
HomoUBQLN2             0.3977
Rat_UBQLN4             2.5198  3.0000
HomoUBQLN4             2.8700  3.0000  0.3394
Rat_UBQLN1             1.3877  0.9253  3.2051  3.0000
HomoUBQLN1             1.6092  1.0899  3.0000  3.0000  0.7628
Rat_UBQLNL             3.0000  3.0000  3.6031  3.0000  3.0000  3.0000
HomoUBQLNL             3.0000  3.0000  2.1330  2.1271  3.0000  3.0000  0.6837
Rat_UBQLN3             3.0000  3.0000  3.0000  3.0000  3.0000  3.0000  1.6966  2.1239
HomoUBQLN3             2.0197  3.0000  2.5358  1.5415  3.0000  3.0000  1.7623  1.5026  0.6075
