# Supplementary material for: The ubiquilin gene family: evolutionary patterns and functional insights
Source: BMC Evol Biol. 2014 Mar 28;14:63. doi: 10.1186/1471-2148-14-63 (PMC4230246; doi:10.1186/1471-2148-14-63)
Supplement: Additional file 3 — PAML results. [file 1471-2148-14-63-S3.zip › PAML RESULTS/BRANCH FREE MODEL/2NG.t]

    10
Rat_UBQLN2           
HomoUBQLN2             0.2925
Rat_UBQLN4             2.1312  2.4576
HomoUBQLN4             2.3709  2.4500  0.2965
Rat_UBQLN1             1.0348  0.7035  2.5839  2.4102
HomoUBQLN1             1.1735  0.8029  2.4452  2.4112  0.5210
Rat_UBQLNL             2.9366  2.9065  3.4319  3.0194  2.8386  2.8420
HomoUBQLNL             2.9327  2.9158  2.3693  2.3804  2.8634  2.8751  0.7554
Rat_UBQLN3             2.7002  2.7154  2.7910  2.7921  2.6569  2.6421  2.2240  2.5014
HomoUBQLN3             1.8766  2.5938  2.3799  1.6542  2.5471  2.5278  2.3356  2.1311  0.5656
