# Supplementary material for: The ubiquilin gene family: evolutionary patterns and functional insights
Source: BMC Evol Biol. 2014 Mar 28;14:63. doi: 10.1186/1471-2148-14-63 (PMC4230246; doi:10.1186/1471-2148-14-63)
Supplement: Additional file 3 — PAML results. [file 1471-2148-14-63-S3.zip › PAML RESULTS/BRANCH FREE MODEL/4fold.nuc]

    10      20

Rat_UBQLN2
CGCCGACATTCGACAAACGC

HomoUBQLN2
CGTAGACGTCCGACAAACAC

Rat_UBQLN4
CCCGCCGGGCCCCCGCAGGT

HomoUBQLN4
CCCGCCAGTCCCTCGCAGAT

Rat_UBQLN1
CGGTGAGAGCCAAAGAACGC

HomoUBQLN1
CGCTGAAATCCAATAAATAT

Rat_UBQLNL
GGTGACCCCCTACTCTTTTT

HomoUBQLNL
GGTAGTCCCCCACACTTGTT

Rat_UBQLN3
GGAGCAACACACCCCTATTT

HomoUBQLN3
GGGTTCACTCGCCCCTGCTT


codons included
  3  5  7 40 41 46 59 63 65 69 88 92 98 102 103 105 106 108 112 113
