# Supplementary material for: The ubiquilin gene family: evolutionary patterns and functional insights
Source: BMC Evol Biol. 2014 Mar 28;14:63. doi: 10.1186/1471-2148-14-63 (PMC4230246; doi:10.1186/1471-2148-14-63)
Supplement: Additional file 3 — PAML results. [file 1471-2148-14-63-S3.zip › PAML RESULTS/BRANCH FREE MODEL/lnf]

    -1    117    117


 1

     1      1   -12.1970262904   0.000005045437       0.0006  AAA (K) AAA (K) AAA (K) AAG (K) AAA (K) AAA (K) AAA (K) AAG (K) AAG (K) AAG (K) 
     2      1    -9.2424879496   0.000096836366       0.0113  AAA (K) AAA (K) AAG (K) AAG (K) AAA (K) AAA (K) AAA (K) AAA (K) AAG (K) AAG (K) 
     3      1   -13.2906864111   0.000001690162       0.0002  AAA (K) AAA (K) AAG (K) AAG (K) AAA (K) AAA (K) AAA (K) CAA (Q) AAG (K) AAG (K) 
     4      1   -15.5269422308   0.000000180607       0.0000  AAA (K) AAA (K) AAG (K) AAG (K) AAA (K) AAA (K) CGC (R) TGC (C) AAA (K) AAA (K) 
     5      1   -16.8270756269   0.000000049215       0.0000  AAA (K) AAA (K) AAG (K) AAG (K) AAA (K) AAG (K) GGC (G) GGC (G) AAG (K) AAA (K) 
     6      1   -30.2654987578   0.000000000000       0.0000  AAA (K) AAA (K) CGG (R) CGG (R) AAA (K) AAA (K) TCT (S) GCT (A) CAC (H) CAG (Q) 
     7      1   -24.6395656911   0.000000000020       0.0000  AAA (K) AAA (K) CGG (R) CGG (R) AAG (K) AAA (K) CGA (R) CGA (R) CGG (R) AAG (K) 
     8      1   -10.5216088527   0.000026947801       0.0032  AAC (N) AAC (N) AAC (N) AAC (N) AAC (N) AAC (N) AAC (N) AAT (N) AAT (N) AAT (N) 
     9      1   -25.4818898504   0.000000000009       0.0000  AAC (N) AAC (N) AAC (N) AAC (N) AGT (S) AGT (S) CAG (Q) CAG (Q) CGG (R) CGG (R) 
    10      1   -12.3459651092   0.000004347259       0.0005  AAC (N) AAC (N) AAC (N) AAT (N) AAC (N) AAC (N) AAT (N) AAC (N) AAT (N) AAT (N) 
    11      1   -29.0940989305   0.000000000000       0.0000  AAC (N) AAC (N) CAA (Q) CGA (R) AAC (N) AAT (N) GAC (D) GAC (D) ACG (T) ACA (T) 
    12      1   -15.3976408786   0.000000205537       0.0000  AAC (N) AAT (N) AAT (N) AAC (N) AAT (N) AAT (N) AAT (N) AAT (N) GAT (D) GAT (D) 
    13      1   -14.8021205756   0.000000372838       0.0000  AAG (K) AAA (K) AAG (K) AAG (K) AAG (K) AAG (K) CAG (Q) CAG (Q) AAG (K) AAG (K) 
    14      1   -12.7900121696   0.000002788485       0.0003  AAG (K) AAG (K) AAG (K) AAA (K) AAA (K) AAG (K) AAG (K) AAG (K) AAG (K) AAG (K) 
    15      1    -9.2424674910   0.000096838347       0.0113  AAG (K) AAG (K) AAG (K) AAG (K) AAG (K) AAG (K) AAG (K) AAG (K) AAG (K) AAG (K) 
    16      1   -40.6976901452   0.000000000000       0.0000  AAT (N) AAT (N) GTG (V) ACG (T) AGT (S) AAT (N) GCC (A) GCT (A) CAA (Q) CAG (Q) 
    17      1   -13.4009529339   0.000001513701       0.0002  ACA (T) ACA (T) ACA (T) ACA (T) ACA (T) ACA (T) ACT (T) ACT (T) ACA (T) ACG (T) 
    18      1   -17.3197328073   0.000000030070       0.0000  ACC (T) ACC (T) ACA (T) ACA (T) ACT (T) ACC (T) ACA (T) ACA (T) TCA (S) TCA (S) 
    19      1   -32.5955778727   0.000000000000       0.0000  ACC (T) ACC (T) CAG (Q) CAG (Q) ATT (I) ACT (T) ATG (M) ATG (M) CCA (P) CCC (P) 
    20      1   -18.3325463095   0.000000010921       0.0000  ACC (T) ACT (T) ACC (T) ACC (T) ACG (T) ACC (T) ACT (T) ACT (T) ACA (T) ACG (T) 
    21      1   -29.0800503328   0.000000000000       0.0000  ACC (T) TCG (S) TCG (S) TCG (S) TCG (S) TCC (S) TCA (S) TCG (S) ACC (T) ACT (T) 
    22      1   -20.9189709124   0.000000000822       0.0000  ACT (T) ACG (T) ACC (T) ACC (T) ACG (T) ACC (T) ATT (I) ATA (I) ACA (T) ACA (T) 
    23      1   -19.6346675004   0.000000002970       0.0000  ACT (T) ACT (T) ACG (T) ACT (T) ACG (T) ACT (T) ACC (T) ACC (T) ACA (T) ACT (T) 
    24      1   -18.3250769586   0.000000011003       0.0000  AGA (R) AGA (R) AGA (R) AGA (R) AGA (R) AGA (R) CGT (R) TGT (C) CAC (H) CAC (H) 
    25      1   -30.4162201081   0.000000000000       0.0000  AGC (S) AGC (S) ACC (T) ACC (T) ACC (T) ACA (T) TCC (S) TCC (S) ATG (M) AGG (R) 
    26      1   -27.3405638358   0.000000000001       0.0000  AGC (S) AGC (S) GCC (A) GCC (A) AGC (S) AGC (S) ACC (T) ATC (I) TGT (C) TGC (C) 
    27      1   -18.3440183983   0.000000010797       0.0000  AGG (R) AGG (R) AGA (R) AGA (R) AGG (R) AGG (R) AAA (K) AAG (K) AAA (K) AAG (K) 
    28      1   -12.4430687639   0.000003944972       0.0005  ATA (I) ATA (I) ATC (I) ATT (I) ATA (I) ATA (I) ATT (I) ATT (I) ATT (I) ATT (I) 
    29      1   -25.7366797727   0.000000000007       0.0000  ATC (I) ATC (I) AAC (N) AAC (N) AGT (S) AGT (S) AGC (S) AGC (S) GCA (A) GCA (A) 
    30      1   -18.3709476252   0.000000010510       0.0000  ATC (I) ATC (I) ATC (I) ATC (I) ATC (I) ATC (I) ACT (T) ACC (T) GTA (V) GTG (V) 
    31      1   -12.4811109909   0.000003797715       0.0004  ATC (I) ATC (I) ATC (I) ATC (I) ATC (I) ATT (I) ATC (I) ATC (I) ATC (I) ATC (I) 
    32      1   -17.1382323769   0.000000036055       0.0000  ATC (I) ATC (I) ATC (I) ATC (I) ATT (I) ATT (I) ATC (I) ATC (I) GTT (V) GTG (V) 
    33      1   -16.6295708589   0.000000059961       0.0000  ATC (I) ATC (I) ATC (I) ATC (I) ATT (I) ATT (I) CTC (L) CTT (L) ATC (I) ATC (I) 
    34      1   -19.4117001892   0.000000003712       0.0000  ATC (I) ATC (I) ATT (I) ATT (I) ATG (M) ATG (M) ATT (I) ACT (T) ATC (I) ATC (I) 
    35      1    -6.3970064850   0.001666538622       0.1950  ATG (M) ATG (M) ATG (M) ATG (M) ATG (M) ATG (M) ATG (M) ATG (M) ATG (M) ATG (M) 
    36      1   -17.1530856776   0.000000035523       0.0000  ATT (I) ATT (I) ATC (I) ATC (I) ATA (I) ATA (I) GTG (V) GTC (V) ATC (I) ATC (I) 
    37      1   -16.6988350152   0.000000055948       0.0000  ATT (I) ATT (I) ATC (I) ATC (I) ATC (I) ATC (I) CTG (L) CTA (L) ATA (I) ATA (I) 
    38      1   -16.8004337821   0.000000050543       0.0000  ATT (I) ATT (I) ATT (I) ATC (I) ATT (I) ATT (I) ATT (I) ATC (I) GTG (V) GTG (V) 
    39      1   -13.4128050326   0.000001495866       0.0002  CAA (Q) CAA (Q) CAG (Q) CAG (Q) CAA (Q) CAA (Q) GAG (E) CAG (Q) CAG (Q) CAG (Q) 
    40      1   -20.0225189311   0.000000002015       0.0000  CAA (Q) CAA (Q) CAG (Q) CAG (Q) CAT (H) CAT (H) CAA (Q) CAG (Q) CAT (H) CAC (H) 
    41      1   -24.4697727720   0.000000000024       0.0000  CAA (Q) CAA (Q) GGA (G) GGG (G) CAA (Q) CAA (Q) CAT (H) CAT (H) CCT (P) CCT (P) 
    42      1   -13.4997109012   0.000001371355       0.0002  CAC (H) CAC (H) CAT (H) CAT (H) CAC (H) CAC (H) CAT (H) TAC (Y) CAC (H) CAC (H) 
    43      1   -23.9041768379   0.000000000042       0.0000  CAG (Q) CAA (Q) CAG (Q) CAG (Q) CAG (Q) CAA (Q) AAA (K) AAA (K) GTA (V) GTG (V) 
    44      1   -20.8758800997   0.000000000858       0.0000  CAG (Q) CAG (Q) AAG (K) AAG (K) CAG (Q) CAG (Q) AGA (R) AGG (R) CGG (R) CAG (Q) 
    45      1   -13.2202962553   0.000001813420       0.0002  CAG (Q) CAG (Q) CAA (Q) CAG (Q) CAA (Q) CAA (Q) CAA (Q) CAG (Q) CAG (Q) CAG (Q) 
    46      1   -21.9214848058   0.000000000302       0.0000  CAG (Q) CAG (Q) CAA (Q) CAG (Q) CAA (Q) CAG (Q) AGC (S) AGC (S) CGG (R) CAG (Q) 
    47      1   -10.2657328305   0.000034805580       0.0041  CAG (Q) CAG (Q) CAG (Q) CAG (Q) CAA (Q) CAA (Q) CAA (Q) CAA (Q) CAG (Q) CAG (Q) 
    48      1   -19.6490011607   0.000000002928       0.0000  CAG (Q) CAG (Q) CAG (Q) CAG (Q) CAG (Q) CAA (Q) TGT (C) TCT (S) CAA (Q) CAA (Q) 
    49      1    -8.9665586381   0.000127606578       0.0149  CAG (Q) CAG (Q) CAG (Q) CAG (Q) CAG (Q) CAG (Q) CAG (Q) CAG (Q) CAG (Q) CAG (Q) 
    50      1   -17.2273343571   0.000000032981       0.0000  CAG (Q) CAG (Q) CAG (Q) CAG (Q) CAG (Q) CAG (Q) TCC (S) CCT (P) CAG (Q) CAG (Q) 
    51      1   -13.9385273489   0.000000884249       0.0001  CAG (Q) CAG (Q) GAG (E) GAG (E) CAG (Q) CAG (Q) CAA (Q) CAG (Q) CAG (Q) CAG (Q) 
    52      1   -26.7398786306   0.000000000002       0.0000  CAT (H) CAT (H) AAG (K) AAG (K) CAT (H) CAT (H) ACA (T) ATG (M) CGA (R) CGA (R) 
    53      1   -19.1547092240   0.000000004800       0.0000  CAT (H) CAT (H) CAT (H) CAC (H) CAT (H) CAT (H) AGG (R) AGG (R) TGT (C) TGT (C) 
    54      1   -19.4682137824   0.000000003508       0.0000  CCC (P) CCC (P) CCC (P) CCC (P) CCT (P) CCG (P) CCA (P) GCA (A) CCC (P) CCC (P) 
    55      1   -31.3375072550   0.000000000000       0.0000  CCC (P) CCC (P) TGC (C) TGC (C) CCC (P) CCC (P) GCT (A) GCT (A) GTA (V) ACA (T) 
    56      1   -27.7877646303   0.000000000001       0.0000  CCG (P) CCG (P) CCA (P) CAG (Q) CAG (Q) CAG (Q) CAA (Q) CAA (Q) CTA (L) CTG (L) 
    57      1   -31.2174475015   0.000000000000       0.0000  CCG (P) CTG (L) GTT (V) GTG (V) CTG (L) CTA (L) CTA (L) CTG (L) CAG (Q) CAG (Q) 
    58      1   -21.6195923373   0.000000000408       0.0000  CCT (P) CCA (P) CCA (P) CCA (P) CCA (P) CCA (P) CCC (P) CCT (P) CTG (L) CCT (P) 
    59      1   -16.3576594742   0.000000078697       0.0000  CGC (R) CGC (R) AGG (R) AGG (R) CGT (R) CGT (R) CAC (H) CAC (H) CGC (R) CGC (R) 
    60      1   -27.9890238887   0.000000000001       0.0000  CGC (R) CGT (R) CGT (R) CGT (R) CGT (R) CGT (R) TAT (Y) CAC (H) CTG (L) CGT (R) 
    61      1   -15.7402807768   0.000000145909       0.0000  CTA (L) CTA (L) CTG (L) CTG (L) CTG (L) CTA (L) CTC (L) CTC (L) CTC (L) CTC (L) 
    62      1   -21.4240169279   0.000000000496       0.0000  CTC (L) CTA (L) CTG (L) CTG (L) CTT (L) CTT (L) CTG (L) CTA (L) CTG (L) CTT (L) 
    63      1   -15.7576885072   0.000000143391       0.0000  CTC (L) CTC (L) CTC (L) CTC (L) CTC (L) CTC (L) CTT (L) CTC (L) CTA (L) CTG (L) 
    64      1   -18.4166779459   0.000000010040       0.0000  CTG (L) CTG (L) CTC (L) CTC (L) CTT (L) CTT (L) CAC (H) CAC (H) CTC (L) CTC (L) 
    65      1   -19.3779281365   0.000000003839       0.0000  CTG (L) CTG (L) CTC (L) CTG (L) TTG (L) TTA (L) CTC (L) CTC (L) CTG (L) CTG (L) 
    66      1   -16.2114399342   0.000000091088       0.0000  CTG (L) CTG (L) CTG (L) CTG (L) CTG (L) CTG (L) ATG (M) ATG (M) CTG (L) CTG (L) 
    67      1   -16.6627272799   0.000000058006       0.0000  CTG (L) CTG (L) CTG (L) CTG (L) TTG (L) TTG (L) CTG (L) CTG (L) CTG (L) CTA (L) 
    68      1   -26.5156102235   0.000000000003       0.0000  CTG (L) CTT (L) CTA (L) CTG (L) CTT (L) CTT (L) GTC (V) TTG (L) CTC (L) CTG (L) 
    69      1   -20.2931364911   0.000000001537       0.0000  CTG (L) TTA (L) CTC (L) CTC (L) TTA (L) TTG (L) CTA (L) CTC (L) CTC (L) CTC (L) 
    70      1    -9.2409749086   0.000096982995       0.0113  GAA (E) GAA (E) GAA (E) GAA (E) GAA (E) GAA (E) GAG (E) GAG (E) GAG (E) GAG (E) 
    71      1   -17.1814748457   0.000000034529       0.0000  GAA (E) GAA (E) GAG (E) GAG (E) GAA (E) GAA (E) AAT (N) CAT (H) GAA (E) GAA (E) 
    72      1   -13.0312394923   0.000002190809       0.0003  GAA (E) GAA (E) GAG (E) GAG (E) GAA (E) GAA (E) GAA (E) GAT (D) GAG (E) GAG (E) 
    73      1   -12.0943212114   0.000005591174       0.0007  GAA (E) GAA (E) GAG (E) GAG (E) GAG (E) GAA (E) GAA (E) GAG (E) GAA (E) GAA (E) 
    74      1   -12.0769874460   0.000005688935       0.0007  GAC (D) GAC (D) GAC (D) GAC (D) GAC (D) GAT (D) GAC (D) GAC (D) GAT (D) GAC (D) 
    75      1   -11.1098915702   0.000014963576       0.0018  GAC (D) GAT (D) GAC (D) GAC (D) GAT (D) GAT (D) GAC (D) GAC (D) GAC (D) GAC (D) 
    76      1   -18.6027599152   0.000000008335       0.0000  GAG (E) GAA (E) GAG (E) GAG (E) GAA (E) GAA (E) CAC (H) CGC (R) GAG (E) GAG (E) 
    77      1   -17.4094371449   0.000000027490       0.0000  GAG (E) GAG (E) GAC (D) GAC (D) GAG (E) GAA (E) AAC (N) AAC (N) GAC (D) GAC (D) 
    78      1   -21.3395684812   0.000000000540       0.0000  GAG (E) GAG (E) GAG (E) GAA (E) GAG (E) GAA (E) GTC (V) GAC (D) GAT (D) GAT (D) 
    79      1   -17.0197011525   0.000000040592       0.0000  GAG (E) GAG (E) GAG (E) GAG (E) GAA (E) GAG (E) AAC (N) AAA (K) GAG (E) GAG (E) 
    80      1   -17.7890688615   0.000000018806       0.0000  GAG (E) GAG (E) GAT (D) GAT (D) GAG (E) GAG (E) GAA (E) GAT (D) GAC (D) GAC (D) 
    81      1    -9.3984633097   0.000082851285       0.0097  GAT (D) GAT (D) GAC (D) GAC (D) GAT (D) GAT (D) GAT (D) GAT (D) GAT (D) GAT (D) 
    82      1   -18.4369388641   0.000000009839       0.0000  GAT (D) GAT (D) GAT (D) GAT (D) GAC (D) GAC (D) GAA (E) GAC (D) AAT (N) GAT (D) 
    83      1   -10.6206654846   0.000024406392       0.0029  GAT (D) GAT (D) GAT (D) GAT (D) GAT (D) GAT (D) GAC (D) GAC (D) GAC (D) GAT (D) 
    84      1   -12.2125269710   0.000004967832       0.0006  GCA (A) GCA (A) GCC (A) GCC (A) GCA (A) GCA (A) GCT (A) GCT (A) GCT (A) GCT (A) 
    85      1   -14.0173148964   0.000000817255       0.0001  GCA (A) GCA (A) GCC (A) GCT (A) GCA (A) GCA (A) GCC (A) GCC (A) GCC (A) GCC (A) 
    86      1   -25.8573334164   0.000000000006       0.0000  GCC (A) GCA (A) TCC (S) TCC (S) GCA (A) GCA (A) GCC (A) GCC (A) GCT (A) TCC (S) 
    87      1   -17.4384487725   0.000000026704       0.0000  GCC (A) GCC (A) GCC (A) GCC (A) GCA (A) GCT (A) GCT (A) GCA (A) GCC (A) GCC (A) 
    88      1   -13.6387443137   0.000001193352       0.0001  GCC (A) GCC (A) GCT (A) GCT (A) GCC (A) GCT (A) GCT (A) GCT (A) GCT (A) GCT (A) 
    89      1   -17.3241273455   0.000000029938       0.0000  GCG (A) GCA (A) GCG (A) GCA (A) GCG (A) GCA (A) GCT (A) GCT (A) GCT (A) GCT (A) 
    90      1   -32.7210383582   0.000000000000       0.0000  GCG (A) GCG (A) CTG (L) GTG (V) GCT (A) GCC (A) ACA (T) ATG (M) TCA (S) TCA (S) 
    91      1   -30.7576056136   0.000000000000       0.0000  GCG (A) GCG (A) GAA (E) GAA (E) GAA (E) GAA (E) CAA (Q) ATG (M) AAG (K) GAG (E) 
    92      1   -20.4303197308   0.000000001340       0.0000  GCT (A) GCC (A) GCA (A) GCA (A) GCT (A) GCT (A) ATG (M) ATG (M) GCG (A) GCT (A) 
    93      1   -18.9389197959   0.000000005956       0.0000  GGA (G) GGA (G) GGA (G) GGA (G) GGG (G) GGA (G) GAT (D) GAA (E) GGG (G) GGG (G) 
    94      1   -15.2497841431   0.000000238288       0.0000  GGA (G) GGA (G) GGC (G) GGC (G) GGA (G) GGA (G) GGC (G) GGT (G) GGA (G) GGC (G) 
    95      1   -14.9175055104   0.000000332208       0.0000  GGA (G) GGG (G) GGG (G) GGG (G) GGA (G) GGA (G) GGC (G) GGC (G) GGC (G) GGC (G) 
    96      1   -17.1273196439   0.000000036450       0.0000  GGC (G) GGC (G) GGG (G) GGA (G) GGG (G) GGA (G) GGC (G) GGC (G) GGA (G) GGA (G) 
    97      1   -16.6661458190   0.000000057808       0.0000  GGC (G) GGC (G) GGG (G) GGG (G) GGC (G) GGT (G) GGT (G) GGG (G) GGT (G) GGC (G) 
    98      1   -13.4252739382   0.000001477330       0.0002  GGG (G) GGG (G) GGC (G) GGC (G) GGA (G) GGA (G) GGA (G) GGA (G) GGC (G) GGC (G) 
    99      1   -12.2123684387   0.000004968620       0.0006  GTC (V) GTC (V) GTC (V) GTC (V) GTC (V) GTC (V) GTG (V) GTG (V) GTG (V) GTG (V) 
   100      1   -20.2645089205   0.000000001582       0.0000  GTG (V) GTC (V) GTG (V) GTG (V) GTC (V) GTC (V) GTT (V) ATT (I) GCT (A) GCT (A) 
   101      1   -14.9564148849   0.000000319530       0.0000  GTG (V) GTG (V) ATC (I) ATC (I) GTG (V) GTG (V) GTA (V) GTA (V) GTT (V) GTT (V) 
   102      1   -14.4941296396   0.000000507317       0.0001  GTG (V) GTG (V) GTC (V) GTC (V) GTG (V) GTG (V) GTA (V) GTG (V) GTC (V) GTT (V) 
   103      1   -12.2123653341   0.000004968635       0.0006  GTG (V) GTG (V) GTC (V) GTC (V) GTG (V) GTG (V) GTG (V) GTG (V) GTG (V) GTG (V) 
   104      1   -19.4813225267   0.000000003462       0.0000  GTG (V) GTT (V) GTC (V) GTC (V) GTC (V) GTC (V) GTG (V) GTA (V) ATC (I) ATC (I) 
   105      1   -13.9017351683   0.000000917388       0.0001  GTT (V) GTC (V) GTC (V) GTC (V) GTC (V) GTC (V) GTC (V) GTC (V) GTC (V) GTC (V) 
   106      1   -17.0573476724   0.000000039092       0.0000  GTT (V) GTT (V) GTT (V) GTC (V) GTT (V) GTT (V) ATC (I) ATC (I) GTT (V) GTC (V) 
   107      1   -29.4579451940   0.000000000000       0.0000  TCG (S) TCC (S) GCT (A) GCT (A) TCT (S) TCA (S) TGC (C) TGC (C) GCA (A) GCC (A) 
   108      1   -24.5972647649   0.000000000021       0.0000  TCT (S) TCG (S) TCC (S) TCC (S) TCA (S) TCT (S) TCT (S) TTG (L) TCA (S) TCT (S) 
   109      1   -29.1463680259   0.000000000000       0.0000  TTA (L) TTA (L) GTC (V) ATC (I) TTG (L) TTG (L) GTG (V) GGG (G) CTG (L) CTG (L) 
   110      1   -15.4440515403   0.000000196216       0.0000  TTC (F) TTC (F) ATC (I) ATT (I) TTC (F) TTC (F) TTT (F) TTT (F) TTC (F) TTC (F) 
   111      1   -12.6862692939   0.000003093309       0.0004  TTC (F) TTC (F) TTT (F) TTC (F) TTC (F) TTT (F) TTT (F) TTT (F) TTT (F) TTT (F) 
   112      1   -10.8619070300   0.000019174927       0.0022  TTC (F) TTC (F) TTT (F) TTT (F) TTC (F) TTT (F) TTC (F) TTC (F) TTT (F) TTT (F) 
   113      1   -18.5108808201   0.000000009137       0.0000  TTC (F) TTT (F) TTC (F) TTC (F) TTC (F) TTT (F) TTC (F) TTC (F) TTA (L) CTG (L) 
   114      1   -14.5922672500   0.000000459895       0.0001  TTC (F) TTT (F) TTC (F) TTC (F) TTT (F) TTT (F) TCC (S) TTC (F) TTT (F) TTT (F) 
   115      1   -20.6053656251   0.000000001125       0.0000  TTG (L) TTG (L) CTA (L) CTG (L) TTA (L) TTG (L) TTG (L) CTA (L) CTC (L) CTT (L) 
   116      1   -15.0896899391   0.000000279660       0.0000  TTG (L) TTG (L) CTG (L) CTG (L) TTG (L) TTG (L) CTG (L) CTG (L) TTG (L) CTG (L) 
   117      1   -11.7579851951   0.000007826578       0.0009  TTT (F) TTT (F) TTT (F) TTT (F) TTT (F) TTT (F) TTC (F) TTT (F) TTC (F) TTT (F) 
