# Supplementary material for: The ubiquilin gene family: evolutionary patterns and functional insights
Source: BMC Evol Biol. 2014 Mar 28;14:63. doi: 10.1186/1471-2148-14-63 (PMC4230246; doi:10.1186/1471-2148-14-63)
Supplement: Additional file 3 — PAML results. [file 1471-2148-14-63-S3.zip › PAML RESULTS/BRANCH FREE MODEL/rst1]

	10	117	117	0.4952	0.036	50.000	0.041	0.273	0.021	0.380	0.203	0.294	50.000	0.285	0.000	50.000	0.587	0.160	19.793	0.524	0.018	2.828	1.774	0.000	54.575	0.027	0.000	0.023	0.037	0.000	0.002	0.091	0.000	0.004	0.092	365.722	0.006	0.084	26.131	-2144.181	0.7463	196.2331
