# Supplementary material for: The ubiquilin gene family: evolutionary patterns and functional insights
Source: BMC Evol Biol. 2014 Mar 28;14:63. doi: 10.1186/1471-2148-14-63 (PMC4230246; doi:10.1186/1471-2148-14-63)
Supplement: Additional file 3 — PAML results. [file 1471-2148-14-63-S3.zip › PAML RESULTS/BRANCH FREE MODEL/ubi1]

     10    351

Rat_UBQLN2                      ATC AAA GTC ACT GTG AAG ACC CCC AAA GAG AAG GAG GAG TTC GCG GTG CCC GAG AAC AGC ACC GTG CAG CAG TTC AAG GAA GCG ATT TCT AAA CGC TTC AAA TCG CAA ACC GAT CAG CTC GTG CTG ATT TTC GCT GGA AAA ATC CTG AAA GAT CAA GAC ACC TTG ATC CAG CAT GGC ATC CAT GAT GGA CTG ACT GTT CAC CTG GTT ATC AAA AGC CAG CCG CCG AAT CCT GAA GTG AGA TTT CAG CAG CAA CTG GAA CAG CTC AAC GCC ATG GGG TTC TTA AAC CGC GAA GCA AAC TTG CAG GCC CTA ATA GCA ACA GGA GGC GAC ATC AAC GCG GCC ATT GAG AGG CTG 
HomoUBQLN2                      ATC AAA GTC ACG GTG AAG ACT CCC AAA GAG AAA GAG GAG TTC GCG GTG CCC GAG AAC AGC TCG GTT CAG CAG TTT AAG GAA GCG ATT TCG AAA CGC TTC AAA TCC CAA ACC GAT CAG CTA GTG CTG ATT TTT GCC GGA AAA ATC TTA AAA GAT CAA GAT ACC TTG ATC CAG CAT GGC ATC CAT GAT GGG CTG ACT GTT CAC CTT GTC ATC AAA AGC CAG CTG CCG AAT CCA GAA GTC AGA TTT CAG CAA CAA CTG GAA CAG CTC AAC GCA ATG GGG TTC TTA AAC CGT GAA GCA AAC TTG CAG GCC CTA ATA GCA ACA GGA GGC GAC ATC AAT GCA GCC ATT GAA AGG CTG 
Rat_UBQLN4                      ATT CGG GTC ACC GTC AAG ACC CCC AAG GAC AAG GAG GAG ATC CTG ATC TGC GAT CAA GCC TCG GTC AAG GAG TTC AAG GAG GAA ATC TCC CGG AGG TTT AAG GCT CAG CAG GAT CAG CTG GTC CTG ATC TTC GCA GGC AAG ATC CTC AAG GAT GGA GAC ACA CTG AAC CAG CAT GGG ATC AAG GAC GGG CTC ACG GTT CAT CTA GTC ATC AAA ACC CAG GTT CCA GTG CCA GAA GTG AGA TTT CAA CAG CAG CTG GAG CAG CTC AAC TCC ATG GGC TTT GTC AAC CGT GAG GCC AAC CTA CAA GCC CTG ATC GCC ACA GGA GGG GAC ATC AAT GCG GCT ATT GAG AGA CTC 
HomoUBQLN4                      ATT CGG GTC ACC GTC AAG ACC CCC AAG GAC AAG GAG GAA ATT GTG ATC TGC GAT CGA GCC TCG GTC AAG GAG TTC AAA GAG GAA ATC TCC CGG AGG TTT AAG GCT CAG CAG GAT CAG CTG GTC CTG ATC TTC GCA GGC AAG ATC CTC AAG GAT GGG GAC ACA CTG AAC CAG CAC GGA ATC AAG GAC GGG CTC ACT GTC CAT CTG GTC ATC AAG ACC CAG GTG CAG ACG CCA GAA GTG AGA TTT CAG CAG CAG CTG GAG CAG CTC AAC TCC ATG GGC TTC ATC AAT CGT GAG GCT AAC CTG CAG GCC CTG ATT GCC ACA GGA GGG GAC ATC AAC GCA GCT ATC GAG AGA CTG 
Rat_UBQLN1                      ATG AAG GTC ACG GTG AAG ACG CCT AAA GAG AAG GAA GAG TTC GCT GTG CCC GAG AAC AGC TCG GTC CAG CAG TTC AAA GAG GAA ATC TCA AAA CGT TTC AAA TCT CAT ATT GAC CAA CTT GTG TTG ATA TTT GCT GGA AAA ATT TTA AAA GAT CAA GAT ACT TTG AGT CAG CAT GGG ATT CAT GAT GGA CTT ACG GTT CAC CTT GTC ATC AAA ACC CAG CTG CAG AGT CCA GAA GTC AGA TTT CAA CAG CAA CTG GAA CAG CTC AGT GCA ATG GGA TTC TTG AAC CGT GAA GCA AAC TTA CAA GCA CTG ATA GCA ACA GGG GGC GAC ATC AAT GCG GCC ATT GAA AGG TTG 
HomoUBQLN1                      ATG AAA GTC ACC GTG AAG ACC CCG AAG GAA AAG GAG GAA TTC GCC GTG CCC GAG AAT AGC TCC GTC CAG CAG TTT AAG GAA GAA ATC TCT AAA CGT TTT AAA TCA CAT ACT GAC CAA CTT GTG TTG ATA TTT GCT GGA AAA ATT TTG AAA GAT CAA GAT ACC TTG AGT CAG CAT GGA ATT CAT GAT GGA CTT ACT GTT CAC CTT GTC ATT AAA ACA CAG CTA CAG AAT CCA GAA GTC AGA TTT CAG CAA CAA CTG GAA CAA CTC AGT GCA ATG GGA TTT TTG AAC CGT GAA GCA AAC TTG CAA GCT CTA ATA GCA ACA GGA GGT GAT ATC AAT GCA GCT ATT GAA AGG TTA 
Rat_UBQLNL                      ATT CGA GTG ATT GTG AAG ACT CCA GGC AAC CAG AAC GTC TTT ACA GTA GCT GAA GAC ACC TCA GTG AGA CAA TTC AAG GAA CAA CTG TCT TCT CAC TTC AAA TGC CAA ATG GAA CAA CTG GTA CTG GTG TCC ATG GGC CGC CTC CTA AAA GAC CAT GAC ACA CTG AGC CAG AGG GGC ATC ACA GAT GGC CAC ACC ATC CAT GTC GTC ATC AAA TCC TCC CTA CAA GCC CCC GAG GTT CGT TTC AGC AAA GAG ATG GAA TGT CTT CAG GCC ATG GGA TTT GTG AAT TAT AAT GCC AAC TTG CAA GCT CTC ATT GCT ACT GAT GGT GAC ACT AAT GCT GCT ATT CAC AAA CTC 
HomoUBQLNL                      ACT CGA GTG ATA GTG AAG ACT GCA GGC AAC CAG AAA GAC TTT ATG GTA GCT GAT GAC ATC TCG GTA AGG CAG TTC AAG GAG ATG CTA TTG GCT CAC TTC CAA TGC CAG ATG GAC CAA CTA GTG CTG GTC TTC ATG GGT TGC CTT CTC AAA GAC CAT GAC ACA CTG AGC CAG AGG GGC ATC ATG GAT GGC CAC ACC ATC TAC TTG GTC ATC AAG TCC CCT CTG CAA GCT CCT GAG ATT TGT TTT AGC AAA CAG ATG GAT TCT CTC CAG GCC ATG GGA TTT GGG AAC CAC CAT GCC AAT CTA CAG GCA CTC ATT GCT ACT GAA GGG GAC ACC AAT GCT GCT ATC CGC AAG CTC 
Rat_UBQLN3                      ATC CGG GTG ACA GTG AAG ACA CCC AAG GAC AAG GAG GAT TTC TCA GTT GTA GAC ACG TGT ACC ATC CGG CAG TTA AAG GAA AAG ATA TCA CAC CGC TTT AAG GCA CAT CCA AAT CAG CTG GTC CTG ATC TTT GCG GGA AAA ATC CTC AAG GAC CCT GAC TCA TTG GCA CAG TGT GGA GTT CGA GAT GGC CTC ACA GTT CAC CTC GTC ATC AAG ATG CAG CAG CTA CAA CTG GAG GCT CAC TTC CGG GTA CAG CTG GAG CAA CTA CGG GCT ATG GGC TTT CTG AAT CTG GAA GCC AAT CTC CAG GCC CTC ATT GCT ACA GGG GGT GAT GTA GAT GCT GCT GTG GAG AAA CTG 
HomoUBQLN3                      ATC AAG GTG ACA GTG AAG ACG CCC AAA GAC AAG GAG GAT TTC TCA GTT ACA GAC ACA TGC ACT ATC CAG CAG CTG AAG GAA GAG ATA TCT CAG CGC TTT AAG GCC CAC CCC GAT CAG CTT GTT CTA ATC TTT GCT GGC AAA ATC CTC AAG GAT CCT GAC TCA CTG GCA CAG TGT GGA GTG CGA GAT GGC CTC ACT GTC CAC CTG GTC ATC AAG AGG CAG CAG CTG CAG CCT GAG GCT CAC TTT CAG GTG CAG CTG GAG CAA CTG CGG TCC ATG GGC TTT CTG AAT CGT GAA GCC AAT CTT CAG GCC CTC ATT GCT ACG GGG GGC GAC GTG GAT GCT GCT GTG GAG AAG CTG 


Printing out site pattern counts


        10        351  P

Rat_UBQLN2                      AAA AAA AAA AAA AAA AAA AAA AAC AAC AAC AAC AAC AAG AAG AAG AAT ACA ACC ACC ACC ACC ACT ACT AGA AGC AGC AGG ATA ATC ATC ATC ATC ATC ATC ATG ATT ATT ATT CAA CAA CAA CAC CAG CAG CAG CAG CAG CAG CAG CAG CAG CAT CAT CCC CCC CCG CCG CCT CGC CGC CTA CTC CTC CTG CTG CTG CTG CTG CTG GAA GAA GAA GAA GAC GAC GAG GAG GAG GAG GAG GAT GAT GAT GCA GCA GCC GCC GCC GCG GCG GCG GCT GGA GGA GGA GGC GGC GGG GTC GTG GTG GTG GTG GTG GTT GTT TCG TCT TTA TTC TTC TTC TTC TTC TTG TTG TTT 
HomoUBQLN2                      ... ... ... ... ... ... ... ... ... ... ... ..T ..A ... ... ... ... ... ... ..T T.G ..G ... ... ... ... ... ... ... ... ... ... ... ... ... ... ... ... ... ... ... ... ..A ... ... ... ... ... ... ... ... ... ... ... ... ... .T. ..A ... ..T ... ..A ... ... ... ... ... ..T T.A ... ... ... ... ... ..T ..A ... ... ... ... ... ... ... ... ... ..A ... ... ..A ... ... ..C ... ... ..G ... ... ... ... ..C ... ... ... ..T ..C ... ..C ..G ... ... ... ... ..T ..T ... ... ... 
Rat_UBQLN4                      ... ..G ..G ..G ..G CGG CGG ... ... ... C.A ..T ... ... ... GTG ... ..A CAG ... T.G ..C ..G ... .C. GC. ..A ..C .A. ... ... ... ... ..T ... ..C ..C ... ..G ..G GG. ..T ... A.. ..A ..A ... ... ... ... G.. A.G ... ... TG. ..A GTT ..A A.G ..T ..G ..G ... ..C ..C ... ... ..A ..C ... ..G ..G ..G ... ... ... ..C ... ... ..T ..C ... ... ..C ..C T.. ... ..T ... CT. .AA ..A ... ..C ..G ..G ..G ..C ... ... A.C ..C ..C ..C ..C ... G.T ..C G.C A.. ..T ..T ... ... C.A C.. ... 
HomoUBQLN4                      ..G ..G ..G ..G ..G CGG CGG ... ... ..T CGA ... ... ..A ... .CG ... ..A CAG ... T.G ..C ... ... .C. GC. ..A ..T .A. ... ... ... ... ..T ... ..C ..C ..C ..G ..G GGG ..T ... A.. ... ... ... ... ... ... G.. A.G ..C ... TG. .A. GT. ..A A.G ..T ..G ..G ... ..C ... ... ... ... ..C ... ..G ..G ..G ... ... ... ..C ..A ... ..T ..C ... ... ..C ..T T.. ... ..T ..A .T. .AA ..A ... ..C ..G ..A ..G ..C ... ... A.C ..C ..C ..C ..C ..C G.T ..C A.C A.T ... ..T ... ... C.. C.. ... 
Rat_UBQLN1                      ... ... ... ... ... ... ..G ... .GT ... ... ..T ... ..A ... .G. ... ..T .TT ..G T.G ..G ..G ... .C. ... ... ... .GT ... ... ..T ..T ..G ... ..A ..C ... ... ..T ... ... ... ... ..A ..A ..A ... ... ... ... ... ... ..T ... .A. .T. ..A ..T ..T ..G ..T ... ..T T.. ... T.. ..T T.A ... ... ... ..G ... ..T ..A ... ... ..A ... ... ..C ... ... ... ..A ..A ... ... ..T .AA ... ..G ... ... ..G ... ..A ... ..C ... ... ... ..C ..C ... ..T ..A ..G ... ... ... ... ..T ..A ... ... 
HomoUBQLN1                      ... ... ... ... ..G ... ... ... .GT ... ..T ..T ... ... ... ... ... ... ..T ... T.. ..C ... ... .CA ... ... ... .GT ... ..T ..T ..T ..G ... ..A ..C ... ... ..T ... ... ..A ... ..A ... ..A ..A ... ... ... ... ... ..G ... .A. .TA ..A ..T ..T ... ..T ... ..T T.A ... T.. ..T T.. ... ... ... ... ..T ..T ..A ..A ..A ... ... ... ..C ... ... ... ..A ..T ..T ..A ..C .AA ... ... ... ... ..A ..T ..A ... ..C ... ... ... ..C ..C ... ..A ... ..G ... ..T ..T ..T ..T ... ... ... 
Rat_UBQLNL                      ... ... ... CGC GGC TCT CG. ... C.G ..T G.. ..T C.. ... ... GCC ..T ..A .TG ..T T.A .T. ..C C.T TC. .C. .AA ..T .G. .CT ... ... C.. ..T ... G.G C.G ... G.G ... ..T ..T A.A AGA ..A AGC ..A TGT ... TCC ..A ACA AGG ..A G.T .AA .TA ..C .A. TAT ..C ..G ..T .AC ..C A.. ... G.C ..A ..G A.T ... ... ... ... C.C A.C .TC A.C ..A ... ..A ..C ..T ..C ... ..T ..T ..T A.A CAA ATG .AT ..C ..C ... ..T ..A ..G ..T ..A ..A ... ... ..C A.C .GC ... G.G ..T ..T ... ... .C. ... C.. ..C 
HomoUBQLNL                      ..G ... C.. TGC GGC GCT CG. ..T C.G ... G.. ..T C.. ... ... GC. ..T ..A .TG ..T T.G .TA ..C T.T TC. .T. .A. ..T .G. .C. ... ... C.T .CT ... G.C C.A ..C ..G ..G ..T T.. A.A AG. ... AGC ..A TCT ... .CT ... ATG AGG G.A G.T .AA .T. ... .A. .A. ..C ..A ... .AC ..C A.. ... T.. ..C ..G C.T ..T ..G ... ... CGC A.C ..C A.A ..T ... ..C ..C ..T ..C ... ..A ..T ..T AT. AT. ATG .A. ..T ..C ... ..G ..A ..G A.T ..A ... ... ..A ..C A.C .GC .TG GGG ..T ..T ... ... ... C.A C.. ... 
Rat_UBQLN3                      ..G ..G ..G ... ..G C.C CGG ..T CGG ..T .CG G.T ... ... ... C.A ... T.A C.A ..A ... ..A ..A CAC .TG T.T .AA ..T GCA G.A ... G.T ... ... ... ..C ..A G.G ..G ..T .CT ... GTA .G. ... .G. ... ..A ... ... ... .GA TG. ... GTA .TA .A. .TG ... .TG ..C ..G ..A ..C ... ... ... ..C ..C ..G ... ..G ... ..T ... ... ..C ..T ... ..C ... A.. ..C ..T ..C ..T ... ..T ..T T.A AA. ..G ..G ... ..C ..A ..T ..C ..G .CT ..T ..C ... A.C ..C ... G.A ..A C.G ... ..T ..T ..A ..T C.C ... ..C 
HomoUBQLN3                      ..G ..G ..G ... ... C.G ..G ..T CGG ..T .CA G.T ... ... ... C.G ..G T.A C.. ..G ..T ..A ... CAC ..G T.. .A. ..T GCA G.G ... G.G ... ... ... ..C ..A G.G ..G ..C .CT ... GT. ... ... ... ... ..A ... ... ... .GA TG. ... A.A .T. .A. ... ... ..T ..C ..T ..G ..C ... ... ..A ... ..C ..G ... ..G ... ... ... ... ..C ..T ... ..C ... ... ... ..T ..C T.. ... ..T ..T T.A .A. ... ..G ..C ..C ..A ... ..C ..G .CT ..T ..T ... A.C ..C ..C G.C ... C.G ... ..T ..T C.G ..T C.T C.. ... 

    1    1    1    1    1    1    1    1    1    1    1    1    1    1    1
    1    1    1    1    1    1    1    1    1    1    1    1    1    1    1
    1    1    1    1    1    1    1    1    1    1    1    1    1    1    1
    1    1    1    1    1    1    1    1    1    1    1    1    1    1    1
    1    1    1    1    1    1    1    1    1    1    1    1    1    1    1
    1    1    1    1    1    1    1    1    1    1    1    1    1    1    1
    1    1    1    1    1    1    1    1    1    1    1    1    1    1    1
    1    1    1    1    1    1    1    1    1    1    1    1

CODONML (in paml version 4.7, January 2013)  C:\PAML\ubi.phy
Model: free dN/dS Ratios for branches for branches, 
Codon frequency model: Fequal
ns =  10  ls = 117

Codon usage in sequences
--------------------------------------------------------------------------------------------------------------
Phe TTT  1  3  3  2  2  5 | Ser TCT  1  0  0  0  1  1 | Tyr TAT  0  0  0  0  0  0 | Cys TGT  0  0  0  0  0  0
    TTC  5  3  2  3  4  1 |     TCC  0  1  2  2  0  1 |     TAC  0  0  0  0  0  0 |     TGC  0  0  1  1  0  0
Leu TTA  1  2  0  0  2  1 |     TCA  0  0  0  0  1  1 | *** TAA  0  0  0  0  0  0 | *** TGA  0  0  0  0  0  0
    TTG  2  2  0  0  4  5 |     TCG  1  2  1  1  1  0 |     TAG  0  0  0  0  0  0 | Trp TGG  0  0  0  0  0  0
--------------------------------------------------------------------------------------------------------------
Leu CTT  0  1  0  0  3  3 | Pro CCT  1  0  0  0  1  0 | His CAT  2  2  2  1  3  3 | Arg CGT  0  1  1  1  2  2
    CTC  2  1  4  3  1  1 |     CCC  2  2  1  1  1  1 |     CAC  1  1  0  1  1  1 |     CGC  2  1  0  0  0  0
    CTA  1  2  2  0  0  2 |     CCA  0  1  2  1  1  1 | Gln CAA  3  4  3  0  5  6 |     CGA  0  0  0  1  0  0
    CTG  6  5  6  8  3  1 |     CCG  2  1  0  0  0  1 |     CAG  9  8  8 11  7  6 |     CGG  0  0  2  2  0  0
--------------------------------------------------------------------------------------------------------------
Ile ATT  3  3  2  3  4  4 | Thr ACT  2  2  0  1  1  2 | Asn AAT  1  2  1  1  1  3 | Ser AGT  0  0  0  0  3  2
    ATC  6  6  9  9  3  2 |     ACC  4  2  3  3  1  3 |     AAC  5  4  4  4  3  2 |     AGC  2  2  0  0  1  1
    ATA  1  1  0  0  2  2 |     ACA  1  1  2  2  1  2 | Lys AAA  7  8  1  1  7  6 | Arg AGA  1  1  2  2  1  1
Met ATG  1  1  1  1  2  2 |     ACG  0  1  1  1  3  0 |     AAG  3  2  9  9  3  4 |     AGG  1  1  1  1  1  1
--------------------------------------------------------------------------------------------------------------
Val GTT  2  2  2  0  1  1 | Ala GCT  1  0  2  3  2  3 | Asp GAT  3  4  3  3  3  4 | Gly GGT  0  0  0  0  0  1
    GTC  1  3  6  6  4  4 |     GCC  3  3  4  3  1  1 |     GAC  2  1  4  4  2  1 |     GGC  2  2  2  2  1  0
    GTA  0  0  0  0  0  0 |     GCA  2  4  1  2  4  4 | Glu GAA  4  5  2  3  6  8 |     GGA  3  2  2  2  3  5
    GTG  5  3  2  3  3  3 |     GCG  3  2  1  0  1  0 |     GAG  5  4  7  6  4  2 |     GGG  1  2  3  3  2  0
--------------------------------------------------------------------------------------------------------------

--------------------------------------------------------------------------------------
Phe TTT  2  3  3  4 | Ser TCT  2  1  0  1 | Tyr TAT  1  0  0  0 | Cys TGT  1  1  2  1
    TTC  3  3  2  1 |     TCC  3  1  0  1 |     TAC  0  1  0  0 |     TGC  1  2  0  1
Leu TTA  0  0  1  0 |     TCA  1  0  3  2 | *** TAA  0  0  0  0 | *** TGA  0  0  0  0
    TTG  1  2  1  0 |     TCG  0  1  0  0 |     TAG  0  0  0  0 | Trp TGG  0  0  0  0
--------------------------------------------------------------------------------------
Leu CTT  1  1  0  2 | Pro CCT  0  2  1  2 | His CAT  2  2  1  0 | Arg CGT  1  0  0  1
    CTC  3  4  5  3 |     CCC  1  0  1  2 |     CAC  3  3  3  3 |     CGC  1  1  1  1
    CTA  2  3  2  1 |     CCA  1  0  1  0 | Gln CAA  6  3  2  1 |     CGA  1  1  1  1
    CTG  4  3  7  8 |     CCG  0  0  0  0 |     CAG  3  7  7 11 |     CGG  0  0  4  1
--------------------------------------------------------------------------------------
Ile ATT  4  2  1  1 | Thr ACT  3  3  0  2 | Asn AAT  3  2  3  2 | Ser AGT  0  0  0  0
    ATC  3  5  5  5 |     ACC  2  2  1  0 |     AAC  3  2  0  0 |     AGC  2  2  0  0
    ATA  0  1  1  1 |     ACA  3  1  4  3 | Lys AAA  5  3  2  2 | Arg AGA  1  0  0  0
Met ATG  4  7  2  1 |     ACG  0  0  1  2 |     AAG  2  4  8  8 |     AGG  1  2  0  1
--------------------------------------------------------------------------------------
Val GTT  1  0  3  2 | Ala GCT  5  6  5  5 | Asp GAT  2  3  4  5 | Gly GGT  1  1  1  0
    GTC  3  2  2  2 |     GCC  3  2  2  3 |     GAC  4  6  4  4 |     GGC  4  3  2  4
    GTA  2  2  3  0 |     GCA  0  2  2  1 | Glu GAA  4  1  2  2 |     GGA  1  1  2  1
    GTG  5  3  3  6 |     GCG  0  0  1  0 |     GAG  2  2  4  5 |     GGG  0  2  1  1
--------------------------------------------------------------------------------------

Codon position x base (3x4) table for each sequence.

#1: Rat_UBQLN2     
position  1:    T:0.09402    C:0.26496    A:0.32479    G:0.31624
position  2:    T:0.31624    C:0.19658    A:0.38462    G:0.10256
position  3:    T:0.14530    C:0.31624    A:0.20513    G:0.33333
Average         T:0.18519    C:0.25926    A:0.30484    G:0.25071

#2: HomoUBQLN2     
position  1:    T:0.11111    C:0.25641    A:0.31624    G:0.31624
position  2:    T:0.32479    C:0.18803    A:0.38462    G:0.10256
position  3:    T:0.17094    C:0.27350    A:0.26496    G:0.29060
Average         T:0.20228    C:0.23932    A:0.32194    G:0.23647

#3: Rat_UBQLN4     
position  1:    T:0.07692    C:0.26496    A:0.30769    G:0.35043
position  2:    T:0.33333    C:0.17094    A:0.37607    G:0.11966
position  3:    T:0.13675    C:0.35897    A:0.14530    G:0.35897
Average         T:0.18234    C:0.26496    A:0.27635    G:0.27635

#4: HomoUBQLN4     
position  1:    T:0.07692    C:0.25641    A:0.32479    G:0.34188
position  2:    T:0.32479    C:0.17094    A:0.37607    G:0.12821
position  3:    T:0.12821    C:0.35897    A:0.11966    G:0.39316
Average         T:0.17664    C:0.26211    A:0.27350    G:0.28775

#5: Rat_UBQLN1     
position  1:    T:0.12821    C:0.23932    A:0.31624    G:0.31624
position  2:    T:0.32479    C:0.17094    A:0.38462    G:0.11966
position  3:    T:0.23077    C:0.19658    A:0.28205    G:0.29060
Average         T:0.22792    C:0.20228    A:0.32764    G:0.24217

#6: HomoUBQLN1     
position  1:    T:0.12821    C:0.23932    A:0.31624    G:0.31624
position  2:    T:0.31624    C:0.17949    A:0.39316    G:0.11111
position  3:    T:0.29060    C:0.16239    A:0.33333    G:0.21368
Average         T:0.24501    C:0.19373    A:0.34758    G:0.21368

#7: Rat_UBQLNL     
position  1:    T:0.12821    C:0.24786    A:0.30769    G:0.31624
position  2:    T:0.32479    C:0.20513    A:0.34188    G:0.12821
position  3:    T:0.24786    C:0.33333    A:0.23077    G:0.18803
Average         T:0.23362    C:0.26211    A:0.29345    G:0.21083

#8: HomoUBQLNL     
position  1:    T:0.12821    C:0.25641    A:0.30769    G:0.30769
position  2:    T:0.35043    C:0.17949    A:0.33333    G:0.13675
position  3:    T:0.23077    C:0.33333    A:0.15385    G:0.28205
Average         T:0.23647    C:0.25641    A:0.26496    G:0.24217

#9: Rat_UBQLN3     
position  1:    T:0.10256    C:0.30769    A:0.23932    G:0.35043
position  2:    T:0.35043    C:0.18803    A:0.34188    G:0.11966
position  3:    T:0.20513    C:0.23932    A:0.22222    G:0.33333
Average         T:0.21937    C:0.24501    A:0.26781    G:0.26781

#10: HomoUBQLN3     
position  1:    T:0.09402    C:0.31624    A:0.23932    G:0.35043
position  2:    T:0.31624    C:0.20513    A:0.36752    G:0.11111
position  3:    T:0.23932    C:0.25641    A:0.12821    G:0.37607
Average         T:0.21652    C:0.25926    A:0.24501    G:0.27920

Sums of codon usage counts
------------------------------------------------------------------------------
Phe F TTT      28 | Ser S TCT       7 | Tyr Y TAT       1 | Cys C TGT       5
      TTC      27 |       TCC      11 |       TAC       1 |       TGC       6
Leu L TTA       7 |       TCA       8 | *** * TAA       0 | *** * TGA       0
      TTG      17 |       TCG       7 |       TAG       0 | Trp W TGG       0
------------------------------------------------------------------------------
Leu L CTT      11 | Pro P CCT       7 | His H CAT      18 | Arg R CGT       9
      CTC      27 |       CCC      12 |       CAC      17 |       CGC       7
      CTA      15 |       CCA       8 | Gln Q CAA      33 |       CGA       5
      CTG      51 |       CCG       4 |       CAG      77 |       CGG       9
------------------------------------------------------------------------------
Ile I ATT      27 | Thr T ACT      16 | Asn N AAT      19 | Ser S AGT       5
      ATC      53 |       ACC      21 |       AAC      27 |       AGC      10
      ATA       9 |       ACA      20 | Lys K AAA      42 | Arg R AGA       9
Met M ATG      22 |       ACG       9 |       AAG      52 |       AGG      10
------------------------------------------------------------------------------
Val V GTT      14 | Ala A GCT      32 | Asp D GAT      34 | Gly G GGT       4
      GTC      33 |       GCC      25 |       GAC      32 |       GGC      22
      GTA       7 |       GCA      22 | Glu E GAA      37 |       GGA      22
      GTG      36 |       GCG       8 |       GAG      41 |       GGG      15
------------------------------------------------------------------------------


Codon position x base (3x4) table, overall

position  1:    T:0.10684    C:0.26496    A:0.30000    G:0.32821
position  2:    T:0.32821    C:0.18547    A:0.36838    G:0.11795
position  3:    T:0.20256    C:0.28291    A:0.20855    G:0.30598
Average         T:0.21254    C:0.24444    A:0.29231    G:0.25071

Codon frequencies under model, for use in evolver (TTT TTC TTA TTG ... GGG):
  0.01639344  0.01639344  0.01639344  0.01639344
  0.01639344  0.01639344  0.01639344  0.01639344
  0.01639344  0.01639344  0.00000000  0.00000000
  0.01639344  0.01639344  0.00000000  0.01639344
  0.01639344  0.01639344  0.01639344  0.01639344
  0.01639344  0.01639344  0.01639344  0.01639344
  0.01639344  0.01639344  0.01639344  0.01639344
  0.01639344  0.01639344  0.01639344  0.01639344
  0.01639344  0.01639344  0.01639344  0.01639344
  0.01639344  0.01639344  0.01639344  0.01639344
  0.01639344  0.01639344  0.01639344  0.01639344
  0.01639344  0.01639344  0.01639344  0.01639344
  0.01639344  0.01639344  0.01639344  0.01639344
  0.01639344  0.01639344  0.01639344  0.01639344
  0.01639344  0.01639344  0.01639344  0.01639344
  0.01639344  0.01639344  0.01639344  0.01639344


Nei & Gojobori 1986. dN/dS (dN, dS)
(Note: This matrix is not used in later ML. analysis.
Use runmode = -2 for ML pairwise comparison.)

Rat_UBQLN2          
HomoUBQLN2           0.0187 (0.0074 0.3977)
Rat_UBQLN4           0.0608 (0.1531 2.5198)-1.0000 (0.1485 -1.0000)
HomoUBQLN4           0.0520 (0.1493 2.8700)-1.0000 (0.1448 -1.0000) 0.0673 (0.0228 0.3394)
Rat_UBQLN1           0.0300 (0.0416 1.3877) 0.0366 (0.0338 0.9253) 0.0505 (0.1618 3.2051)-1.0000 (0.1474 -1.0000)
HomoUBQLN1           0.0222 (0.0358 1.6092) 0.0258 (0.0281 1.0899)-1.0000 (0.1611 -1.0000)-1.0000 (0.1460 -1.0000) 0.0096 (0.0073 0.7628)
Rat_UBQLNL          -1.0000 (0.3681 -1.0000)-1.0000 (0.3560 -1.0000) 0.1061 (0.3822 3.6031)-1.0000 (0.3885 -1.0000)-1.0000 (0.3450 -1.0000)-1.0000 (0.3448 -1.0000)
HomoUBQLNL          -1.0000 (0.3889 -1.0000)-1.0000 (0.3826 -1.0000) 0.1822 (0.3887 2.1330) 0.1857 (0.3951 2.1271)-1.0000 (0.3781 -1.0000)-1.0000 (0.3815 -1.0000) 0.1833 (0.1253 0.6837)
Rat_UBQLN3          -1.0000 (0.2306 -1.0000)-1.0000 (0.2382 -1.0000)-1.0000 (0.2544 -1.0000)-1.0000 (0.2544 -1.0000)-1.0000 (0.2320 -1.0000)-1.0000 (0.2237 -1.0000) 0.2565 (0.4351 1.6966) 0.2048 (0.4350 2.1239)
HomoUBQLN3           0.0929 (0.1876 2.0197)-1.0000 (0.1948 -1.0000) 0.0917 (0.2325 2.5358) 0.1509 (0.2325 1.5415)-1.0000 (0.1940 -1.0000)-1.0000 (0.1838 -1.0000) 0.2654 (0.4678 1.7623) 0.3122 (0.4691 1.5026) 0.0807 (0.0490 0.6075)
NOTE: -1 means that NG86 is inapplicable.


TREE #  1:  ((((1, 2), (5, 6)), (3, 4)), (7, 8), (9, 10));   MP score: 403
check convergence..
lnL(ntime: 17  np: 35):  -2144.181018      +0.000000
  11..12   12..13   13..14   14..1    14..2    13..15   15..5    15..6    12..16   16..3    16..4    11..17   17..7    17..8    11..18   18..9    18..10 
 0.035949 50.000000 0.040724 0.273256 0.020678 0.379739 0.203366 0.294434 50.000000 0.284986 0.000004 50.000000 0.586626 0.159790 19.793341 0.523902 0.018484 2.828486 1.774423 0.000369 54.574975 0.027236 0.000100 0.022883 0.036961 0.000100 0.001743 0.090757 0.000100 0.004080 0.091510 365.721815 0.006066 0.083887 26.130899
SEs for parameters:
 136.792899 5517.948373 4.587683 0.089555 1.816064 4.569082 0.094831 1.800557 1329.406078 3.724545 3.717348 501.269164 0.652626 0.687098 215.137061 0.799994 0.793084 0.429836 36013.300669 0.040869 820587.893569 0.036610 35.999373 0.274499 0.058826 2.513967 0.046528 1.478505 6490.655834 0.041618 0.131094 1363477.105150 0.067243 0.157193 72189.606220

Note: Branch length is defined as number of nucleotide substitutions per codon (not per neucleotide site).

tree length = 172.61528

((((1: 0.27326, 2: 0.02068): 0.04072, (5: 0.20337, 6: 0.29443): 0.37974): 50.00000, (3: 0.28499, 4: 0.00000): 50.00000): 0.03595, (7: 0.58663, 8: 0.15979): 50.00000, (9: 0.52390, 10: 0.01848): 19.79334);

((((Rat_UBQLN2: 0.27326, HomoUBQLN2: 0.02068): 0.04072, (Rat_UBQLN1: 0.20337, HomoUBQLN1: 0.29443): 0.37974): 50.00000, (Rat_UBQLN4: 0.28499, HomoUBQLN4: 0.00000): 50.00000): 0.03595, (Rat_UBQLNL: 0.58663, HomoUBQLNL: 0.15979): 50.00000, (Rat_UBQLN3: 0.52390, HomoUBQLN3: 0.01848): 19.79334);

Detailed output identifying parameters

kappa (ts/tv) =  2.82849

w (dN/dS) for branches:  1.77442 0.00037 54.57497 0.02724 0.00010 0.02288 0.03696 0.00010 0.00174 0.09076 0.00010 0.00408 0.09151 365.72181 0.00607 0.08389 26.13090

dN & dS for each branch

 branch          t       N       S   dN/dS      dN      dS  N*dN  S*dS

  11..12     0.036   249.0   102.0  1.7744  0.0137  0.0077   3.4   0.8
  12..13    50.000   249.0   102.0  0.0004  0.0211 57.3175   5.3 5844.7
  13..14     0.041   249.0   102.0 54.5750  0.0190  0.0003   4.7   0.0
  14..1      0.273   249.0   102.0  0.0272  0.0080  0.2940   2.0  30.0
  14..2      0.021   249.0   102.0  0.0001  0.0000  0.0237   0.0   2.4
  13..15     0.380   249.0   102.0  0.0229  0.0094  0.4126   2.4  42.1
  15..5      0.203   249.0   102.0  0.0370  0.0079  0.2140   2.0  21.8
  15..6      0.294   249.0   102.0  0.0001  0.0000  0.3377   0.0  34.4
  12..16    50.000   249.0   102.0  0.0017  0.0995 57.1260  24.8 5825.2
  16..3      0.285   249.0   102.0  0.0908  0.0243  0.2677   6.0  27.3
  16..4      0.000   249.0   102.0  0.0001  0.0000  0.0000   0.0   0.0
  11..17    50.000   249.0   102.0  0.0041  0.2318 56.8031  57.7 5792.3
  17..7      0.587   249.0   102.0  0.0915  0.0503  0.5501  12.5  56.1
  17..8      0.160   249.0   102.0 365.7218  0.0750  0.0002  18.7   0.0
  11..18    19.793   249.0   102.0  0.0061  0.1358 22.3790  33.8 2282.0
  18..9      0.524   249.0   102.0  0.0839  0.0419  0.4989  10.4  50.9
  18..10     0.018   249.0   102.0 26.1309  0.0086  0.0003   2.1   0.0

tree length for dN:       0.7463
tree length for dS:     196.2331

dS tree:
((((Rat_UBQLN2: 0.29398, HomoUBQLN2: 0.02372): 0.00035, (Rat_UBQLN1: 0.21402, HomoUBQLN1: 0.33775): 0.41265): 57.31752, (Rat_UBQLN4: 0.26766, HomoUBQLN4: 0.00000): 57.12601): 0.00773, (Rat_UBQLNL: 0.55014, HomoUBQLNL: 0.00021): 56.80314, (Rat_UBQLN3: 0.49891, HomoUBQLN3: 0.00033): 22.37900);
dN tree:
((((Rat_UBQLN2: 0.00801, HomoUBQLN2: 0.00000): 0.01899, (Rat_UBQLN1: 0.00791, HomoUBQLN1: 0.00003): 0.00944): 0.02113, (Rat_UBQLN4: 0.02429, HomoUBQLN4: 0.00000): 0.09954): 0.01372, (Rat_UBQLNL: 0.05034, HomoUBQLNL: 0.07499): 0.23175, (Rat_UBQLN3: 0.04185, HomoUBQLN3: 0.00855): 0.13575);

w ratios as labels for TreeView:
((((Rat_UBQLN2 #0.0272 , HomoUBQLN2 #0.0001 ) #54.5750 , (Rat_UBQLN1 #0.0370 , HomoUBQLN1 #0.0001 ) #0.0229 ) #0.0004 , (Rat_UBQLN4 #0.0908 , HomoUBQLN4 #0.0001 ) #0.0017 ) #1.7744 , (Rat_UBQLNL #0.0915 , HomoUBQLNL #365.7218 ) #0.0041 , (Rat_UBQLN3 #0.0839 , HomoUBQLN3 #26.1309 ) #0.0061 );


Time used:  4:15
