# Supplementary material for: The ubiquilin gene family: evolutionary patterns and functional insights
Source: BMC Evol Biol. 2014 Mar 28;14:63. doi: 10.1186/1471-2148-14-63 (PMC4230246; doi:10.1186/1471-2148-14-63)
Supplement: Additional file 3 — PAML results. [file 1471-2148-14-63-S3.zip › PAML RESULTS/BRANCH THREE OMEGAS MODEL/lnf]

    -1    117    117


 1

     1      1   -12.0931465997   0.000005597746       0.0007  AAA (K) AAA (K) AAA (K) AAG (K) AAA (K) AAA (K) AAA (K) AAG (K) AAG (K) AAG (K) 
     2      1    -9.3150883125   0.000090055149       0.0105  AAA (K) AAA (K) AAG (K) AAG (K) AAA (K) AAA (K) AAA (K) AAA (K) AAG (K) AAG (K) 
     3      1   -13.1922749097   0.000001864953       0.0002  AAA (K) AAA (K) AAG (K) AAG (K) AAA (K) AAA (K) AAA (K) CAA (Q) AAG (K) AAG (K) 
     4      1   -16.2733890391   0.000000085616       0.0000  AAA (K) AAA (K) AAG (K) AAG (K) AAA (K) AAA (K) CGC (R) TGC (C) AAA (K) AAA (K) 
     5      1   -17.0814248817   0.000000038162       0.0000  AAA (K) AAA (K) AAG (K) AAG (K) AAA (K) AAG (K) GGC (G) GGC (G) AAG (K) AAA (K) 
     6      1   -31.3324677265   0.000000000000       0.0000  AAA (K) AAA (K) CGG (R) CGG (R) AAA (K) AAA (K) TCT (S) GCT (A) CAC (H) CAG (Q) 
     7      1   -25.3590077707   0.000000000010       0.0000  AAA (K) AAA (K) CGG (R) CGG (R) AAG (K) AAA (K) CGA (R) CGA (R) CGG (R) AAG (K) 
     8      1   -10.4923829710   0.000027746996       0.0032  AAC (N) AAC (N) AAC (N) AAC (N) AAC (N) AAC (N) AAC (N) AAT (N) AAT (N) AAT (N) 
     9      1   -25.8481862778   0.000000000006       0.0000  AAC (N) AAC (N) AAC (N) AAC (N) AGT (S) AGT (S) CAG (Q) CAG (Q) CGG (R) CGG (R) 
    10      1   -12.2540932551   0.000004765571       0.0006  AAC (N) AAC (N) AAC (N) AAT (N) AAC (N) AAC (N) AAT (N) AAC (N) AAT (N) AAT (N) 
    11      1   -30.7403094101   0.000000000000       0.0000  AAC (N) AAC (N) CAA (Q) CGA (R) AAC (N) AAT (N) GAC (D) GAC (D) ACG (T) ACA (T) 
    12      1   -15.3651518212   0.000000212324       0.0000  AAC (N) AAT (N) AAT (N) AAC (N) AAT (N) AAT (N) AAT (N) AAT (N) GAT (D) GAT (D) 
    13      1   -14.9280059868   0.000000328738       0.0000  AAG (K) AAA (K) AAG (K) AAG (K) AAG (K) AAG (K) CAG (Q) CAG (Q) AAG (K) AAG (K) 
    14      1   -12.7595722933   0.000002874671       0.0003  AAG (K) AAG (K) AAG (K) AAA (K) AAA (K) AAG (K) AAG (K) AAG (K) AAG (K) AAG (K) 
    15      1    -9.2540572711   0.000095722491       0.0112  AAG (K) AAG (K) AAG (K) AAG (K) AAG (K) AAG (K) AAG (K) AAG (K) AAG (K) AAG (K) 
    16      1   -41.6453243283   0.000000000000       0.0000  AAT (N) AAT (N) GTG (V) ACG (T) AGT (S) AAT (N) GCC (A) GCT (A) CAA (Q) CAG (Q) 
    17      1   -13.3561999232   0.000001582982       0.0002  ACA (T) ACA (T) ACA (T) ACA (T) ACA (T) ACA (T) ACT (T) ACT (T) ACA (T) ACG (T) 
    18      1   -17.4717693344   0.000000025829       0.0000  ACC (T) ACC (T) ACA (T) ACA (T) ACT (T) ACC (T) ACA (T) ACA (T) TCA (S) TCA (S) 
    19      1   -32.3234465836   0.000000000000       0.0000  ACC (T) ACC (T) CAG (Q) CAG (Q) ATT (I) ACT (T) ATG (M) ATG (M) CCA (P) CCC (P) 
    20      1   -18.4607912746   0.000000009607       0.0000  ACC (T) ACT (T) ACC (T) ACC (T) ACG (T) ACC (T) ACT (T) ACT (T) ACA (T) ACG (T) 
    21      1   -28.5835103659   0.000000000000       0.0000  ACC (T) TCG (S) TCG (S) TCG (S) TCG (S) TCC (S) TCA (S) TCG (S) ACC (T) ACT (T) 
    22      1   -21.0913998762   0.000000000692       0.0000  ACT (T) ACG (T) ACC (T) ACC (T) ACG (T) ACC (T) ATT (I) ATA (I) ACA (T) ACA (T) 
    23      1   -19.2494320781   0.000000004366       0.0000  ACT (T) ACT (T) ACG (T) ACT (T) ACG (T) ACT (T) ACC (T) ACC (T) ACA (T) ACT (T) 
    24      1   -18.9937569017   0.000000005638       0.0000  AGA (R) AGA (R) AGA (R) AGA (R) AGA (R) AGA (R) CGT (R) TGT (C) CAC (H) CAC (H) 
    25      1   -30.6718416787   0.000000000000       0.0000  AGC (S) AGC (S) ACC (T) ACC (T) ACC (T) ACA (T) TCC (S) TCC (S) ATG (M) AGG (R) 
    26      1   -26.8633808024   0.000000000002       0.0000  AGC (S) AGC (S) GCC (A) GCC (A) AGC (S) AGC (S) ACC (T) ATC (I) TGT (C) TGC (C) 
    27      1   -16.4789364046   0.000000069709       0.0000  AGG (R) AGG (R) AGA (R) AGA (R) AGG (R) AGG (R) AAA (K) AAG (K) AAA (K) AAG (K) 
    28      1   -12.6507435361   0.000003205176       0.0004  ATA (I) ATA (I) ATC (I) ATT (I) ATA (I) ATA (I) ATT (I) ATT (I) ATT (I) ATT (I) 
    29      1   -26.1018248051   0.000000000005       0.0000  ATC (I) ATC (I) AAC (N) AAC (N) AGT (S) AGT (S) AGC (S) AGC (S) GCA (A) GCA (A) 
    30      1   -18.3365300370   0.000000010878       0.0000  ATC (I) ATC (I) ATC (I) ATC (I) ATC (I) ATC (I) ACT (T) ACC (T) GTA (V) GTG (V) 
    31      1   -12.6379738829   0.000003246367       0.0004  ATC (I) ATC (I) ATC (I) ATC (I) ATC (I) ATT (I) ATC (I) ATC (I) ATC (I) ATC (I) 
    32      1   -17.0736084020   0.000000038461       0.0000  ATC (I) ATC (I) ATC (I) ATC (I) ATT (I) ATT (I) ATC (I) ATC (I) GTT (V) GTG (V) 
    33      1   -16.2910448977   0.000000084118       0.0000  ATC (I) ATC (I) ATC (I) ATC (I) ATT (I) ATT (I) CTC (L) CTT (L) ATC (I) ATC (I) 
    34      1   -19.5173721594   0.000000003340       0.0000  ATC (I) ATC (I) ATT (I) ATT (I) ATG (M) ATG (M) ATT (I) ACT (T) ATC (I) ATC (I) 
    35      1    -6.4076276227   0.001648931754       0.1929  ATG (M) ATG (M) ATG (M) ATG (M) ATG (M) ATG (M) ATG (M) ATG (M) ATG (M) ATG (M) 
    36      1   -16.9217943450   0.000000044767       0.0000  ATT (I) ATT (I) ATC (I) ATC (I) ATA (I) ATA (I) GTG (V) GTC (V) ATC (I) ATC (I) 
    37      1   -16.5398410734   0.000000065590       0.0000  ATT (I) ATT (I) ATC (I) ATC (I) ATC (I) ATC (I) CTG (L) CTA (L) ATA (I) ATA (I) 
    38      1   -16.8438472279   0.000000048396       0.0000  ATT (I) ATT (I) ATT (I) ATC (I) ATT (I) ATT (I) ATT (I) ATC (I) GTG (V) GTG (V) 
    39      1   -14.0357246025   0.000000802347       0.0001  CAA (Q) CAA (Q) CAG (Q) CAG (Q) CAA (Q) CAA (Q) GAG (E) CAG (Q) CAG (Q) CAG (Q) 
    40      1   -20.0521047621   0.000000001957       0.0000  CAA (Q) CAA (Q) CAG (Q) CAG (Q) CAT (H) CAT (H) CAA (Q) CAG (Q) CAT (H) CAC (H) 
    41      1   -24.2178949377   0.000000000030       0.0000  CAA (Q) CAA (Q) GGA (G) GGG (G) CAA (Q) CAA (Q) CAT (H) CAT (H) CCT (P) CCT (P) 
    42      1   -13.4315780633   0.000001468046       0.0002  CAC (H) CAC (H) CAT (H) CAT (H) CAC (H) CAC (H) CAT (H) TAC (Y) CAC (H) CAC (H) 
    43      1   -23.5347660726   0.000000000060       0.0000  CAG (Q) CAA (Q) CAG (Q) CAG (Q) CAG (Q) CAA (Q) AAA (K) AAA (K) GTA (V) GTG (V) 
    44      1   -21.6255021555   0.000000000406       0.0000  CAG (Q) CAG (Q) AAG (K) AAG (K) CAG (Q) CAG (Q) AGA (R) AGG (R) CGG (R) CAG (Q) 
    45      1   -13.0140390390   0.000002228818       0.0003  CAG (Q) CAG (Q) CAA (Q) CAG (Q) CAA (Q) CAA (Q) CAA (Q) CAG (Q) CAG (Q) CAG (Q) 
    46      1   -22.6020874806   0.000000000153       0.0000  CAG (Q) CAG (Q) CAA (Q) CAG (Q) CAA (Q) CAG (Q) AGC (S) AGC (S) CGG (R) CAG (Q) 
    47      1   -10.2362656848   0.000035846462       0.0042  CAG (Q) CAG (Q) CAG (Q) CAG (Q) CAA (Q) CAA (Q) CAA (Q) CAA (Q) CAG (Q) CAG (Q) 
    48      1   -19.9003389189   0.000000002277       0.0000  CAG (Q) CAG (Q) CAG (Q) CAG (Q) CAG (Q) CAA (Q) TGT (C) TCT (S) CAA (Q) CAA (Q) 
    49      1    -8.9976231759   0.000123703476       0.0145  CAG (Q) CAG (Q) CAG (Q) CAG (Q) CAG (Q) CAG (Q) CAG (Q) CAG (Q) CAG (Q) CAG (Q) 
    50      1   -17.7703259196   0.000000019162       0.0000  CAG (Q) CAG (Q) CAG (Q) CAG (Q) CAG (Q) CAG (Q) TCC (S) CCT (P) CAG (Q) CAG (Q) 
    51      1   -13.8134537243   0.000001002059       0.0001  CAG (Q) CAG (Q) GAG (E) GAG (E) CAG (Q) CAG (Q) CAA (Q) CAG (Q) CAG (Q) CAG (Q) 
    52      1   -28.0393409032   0.000000000001       0.0000  CAT (H) CAT (H) AAG (K) AAG (K) CAT (H) CAT (H) ACA (T) ATG (M) CGA (R) CGA (R) 
    53      1   -19.3100369361   0.000000004109       0.0000  CAT (H) CAT (H) CAT (H) CAC (H) CAT (H) CAT (H) AGG (R) AGG (R) TGT (C) TGT (C) 
    54      1   -19.4382580211   0.000000003615       0.0000  CCC (P) CCC (P) CCC (P) CCC (P) CCT (P) CCG (P) CCA (P) GCA (A) CCC (P) CCC (P) 
    55      1   -31.6151924615   0.000000000000       0.0000  CCC (P) CCC (P) TGC (C) TGC (C) CCC (P) CCC (P) GCT (A) GCT (A) GTA (V) ACA (T) 
    56      1   -28.2891563927   0.000000000001       0.0000  CCG (P) CCG (P) CCA (P) CAG (Q) CAG (Q) CAG (Q) CAA (Q) CAA (Q) CTA (L) CTG (L) 
    57      1   -30.3747979847   0.000000000000       0.0000  CCG (P) CTG (L) GTT (V) GTG (V) CTG (L) CTA (L) CTA (L) CTG (L) CAG (Q) CAG (Q) 
    58      1   -21.9872158869   0.000000000283       0.0000  CCT (P) CCA (P) CCA (P) CCA (P) CCA (P) CCA (P) CCC (P) CCT (P) CTG (L) CCT (P) 
    59      1   -16.6106745003   0.000000061105       0.0000  CGC (R) CGC (R) AGG (R) AGG (R) CGT (R) CGT (R) CAC (H) CAC (H) CGC (R) CGC (R) 
    60      1   -27.7895224845   0.000000000001       0.0000  CGC (R) CGT (R) CGT (R) CGT (R) CGT (R) CGT (R) TAT (Y) CAC (H) CTG (L) CGT (R) 
    61      1   -15.9215625053   0.000000121718       0.0000  CTA (L) CTA (L) CTG (L) CTG (L) CTG (L) CTA (L) CTC (L) CTC (L) CTC (L) CTC (L) 
    62      1   -21.3513843769   0.000000000534       0.0000  CTC (L) CTA (L) CTG (L) CTG (L) CTT (L) CTT (L) CTG (L) CTA (L) CTG (L) CTT (L) 
    63      1   -15.4791488152   0.000000189448       0.0000  CTC (L) CTC (L) CTC (L) CTC (L) CTC (L) CTC (L) CTT (L) CTC (L) CTA (L) CTG (L) 
    64      1   -17.6716400896   0.000000021150       0.0000  CTG (L) CTG (L) CTC (L) CTC (L) CTT (L) CTT (L) CAC (H) CAC (H) CTC (L) CTC (L) 
    65      1   -19.3902637548   0.000000003792       0.0000  CTG (L) CTG (L) CTC (L) CTG (L) TTG (L) TTA (L) CTC (L) CTC (L) CTG (L) CTG (L) 
    66      1   -16.0639415633   0.000000105565       0.0000  CTG (L) CTG (L) CTG (L) CTG (L) CTG (L) CTG (L) ATG (M) ATG (M) CTG (L) CTG (L) 
    67      1   -16.5495387411   0.000000064957       0.0000  CTG (L) CTG (L) CTG (L) CTG (L) TTG (L) TTG (L) CTG (L) CTG (L) CTG (L) CTA (L) 
    68      1   -26.7230370583   0.000000000002       0.0000  CTG (L) CTT (L) CTA (L) CTG (L) CTT (L) CTT (L) GTC (V) TTG (L) CTC (L) CTG (L) 
    69      1   -21.0716693014   0.000000000706       0.0000  CTG (L) TTA (L) CTC (L) CTC (L) TTA (L) TTG (L) CTA (L) CTC (L) CTC (L) CTC (L) 
    70      1    -9.2677978428   0.000094416204       0.0110  GAA (E) GAA (E) GAA (E) GAA (E) GAA (E) GAA (E) GAG (E) GAG (E) GAG (E) GAG (E) 
    71      1   -17.1211980938   0.000000036674       0.0000  GAA (E) GAA (E) GAG (E) GAG (E) GAA (E) GAA (E) AAT (N) CAT (H) GAA (E) GAA (E) 
    72      1   -12.9363580116   0.000002408857       0.0003  GAA (E) GAA (E) GAG (E) GAG (E) GAA (E) GAA (E) GAA (E) GAT (D) GAG (E) GAG (E) 
    73      1   -12.1125483007   0.000005490187       0.0006  GAA (E) GAA (E) GAG (E) GAG (E) GAG (E) GAA (E) GAA (E) GAG (E) GAA (E) GAA (E) 
    74      1   -12.2243503684   0.000004909442       0.0006  GAC (D) GAC (D) GAC (D) GAC (D) GAC (D) GAT (D) GAC (D) GAC (D) GAT (D) GAC (D) 
    75      1   -11.2190175804   0.000013416603       0.0016  GAC (D) GAT (D) GAC (D) GAC (D) GAT (D) GAT (D) GAC (D) GAC (D) GAC (D) GAC (D) 
    76      1   -18.8028779094   0.000000006824       0.0000  GAG (E) GAA (E) GAG (E) GAG (E) GAA (E) GAA (E) CAC (H) CGC (R) GAG (E) GAG (E) 
    77      1   -17.3759823246   0.000000028425       0.0000  GAG (E) GAG (E) GAC (D) GAC (D) GAG (E) GAA (E) AAC (N) AAC (N) GAC (D) GAC (D) 
    78      1   -21.7752292470   0.000000000349       0.0000  GAG (E) GAG (E) GAG (E) GAA (E) GAG (E) GAA (E) GTC (V) GAC (D) GAT (D) GAT (D) 
    79      1   -17.4704671480   0.000000025863       0.0000  GAG (E) GAG (E) GAG (E) GAG (E) GAA (E) GAG (E) AAC (N) AAA (K) GAG (E) GAG (E) 
    80      1   -17.8418061195   0.000000017840       0.0000  GAG (E) GAG (E) GAT (D) GAT (D) GAG (E) GAG (E) GAA (E) GAT (D) GAC (D) GAC (D) 
    81      1    -9.4716088912   0.000077007411       0.0090  GAT (D) GAT (D) GAC (D) GAC (D) GAT (D) GAT (D) GAT (D) GAT (D) GAT (D) GAT (D) 
    82      1   -19.3930637968   0.000000003782       0.0000  GAT (D) GAT (D) GAT (D) GAT (D) GAC (D) GAC (D) GAA (E) GAC (D) AAT (N) GAT (D) 
    83      1   -10.5575434406   0.000025996635       0.0030  GAT (D) GAT (D) GAT (D) GAT (D) GAT (D) GAT (D) GAC (D) GAC (D) GAC (D) GAT (D) 
    84      1   -12.4348786024   0.000003977414       0.0005  GCA (A) GCA (A) GCC (A) GCC (A) GCA (A) GCA (A) GCT (A) GCT (A) GCT (A) GCT (A) 
    85      1   -14.1230038737   0.000000735288       0.0001  GCA (A) GCA (A) GCC (A) GCT (A) GCA (A) GCA (A) GCC (A) GCC (A) GCC (A) GCC (A) 
    86      1   -25.5116829158   0.000000000008       0.0000  GCC (A) GCA (A) TCC (S) TCC (S) GCA (A) GCA (A) GCC (A) GCC (A) GCT (A) TCC (S) 
    87      1   -17.3340586623   0.000000029642       0.0000  GCC (A) GCC (A) GCC (A) GCC (A) GCA (A) GCT (A) GCT (A) GCA (A) GCC (A) GCC (A) 
    88      1   -13.9058017016   0.000000913665       0.0001  GCC (A) GCC (A) GCT (A) GCT (A) GCC (A) GCT (A) GCT (A) GCT (A) GCT (A) GCT (A) 
    89      1   -17.4234634109   0.000000027107       0.0000  GCG (A) GCA (A) GCG (A) GCA (A) GCG (A) GCA (A) GCT (A) GCT (A) GCT (A) GCT (A) 
    90      1   -33.0781663331   0.000000000000       0.0000  GCG (A) GCG (A) CTG (L) GTG (V) GCT (A) GCC (A) ACA (T) ATG (M) TCA (S) TCA (S) 
    91      1   -31.6027051592   0.000000000000       0.0000  GCG (A) GCG (A) GAA (E) GAA (E) GAA (E) GAA (E) CAA (Q) ATG (M) AAG (K) GAG (E) 
    92      1   -20.4705414395   0.000000001288       0.0000  GCT (A) GCC (A) GCA (A) GCA (A) GCT (A) GCT (A) ATG (M) ATG (M) GCG (A) GCT (A) 
    93      1   -19.0282498025   0.000000005447       0.0000  GGA (G) GGA (G) GGA (G) GGA (G) GGG (G) GGA (G) GAT (D) GAA (E) GGG (G) GGG (G) 
    94      1   -15.2153401892   0.000000246639       0.0000  GGA (G) GGA (G) GGC (G) GGC (G) GGA (G) GGA (G) GGC (G) GGT (G) GGA (G) GGC (G) 
    95      1   -15.1579730730   0.000000261202       0.0000  GGA (G) GGG (G) GGG (G) GGG (G) GGA (G) GGA (G) GGC (G) GGC (G) GGC (G) GGC (G) 
    96      1   -17.0669750241   0.000000038717       0.0000  GGC (G) GGC (G) GGG (G) GGA (G) GGG (G) GGA (G) GGC (G) GGC (G) GGA (G) GGA (G) 
    97      1   -16.8117589434   0.000000049974       0.0000  GGC (G) GGC (G) GGG (G) GGG (G) GGC (G) GGT (G) GGT (G) GGG (G) GGT (G) GGC (G) 
    98      1   -13.5255398417   0.000001336388       0.0002  GGG (G) GGG (G) GGC (G) GGC (G) GGA (G) GGA (G) GGA (G) GGA (G) GGC (G) GGC (G) 
    99      1   -12.3044722337   0.000004531433       0.0005  GTC (V) GTC (V) GTC (V) GTC (V) GTC (V) GTC (V) GTG (V) GTG (V) GTG (V) GTG (V) 
   100      1   -20.3070084681   0.000000001516       0.0000  GTG (V) GTC (V) GTG (V) GTG (V) GTC (V) GTC (V) GTT (V) ATT (I) GCT (A) GCT (A) 
   101      1   -15.2536702530   0.000000237364       0.0000  GTG (V) GTG (V) ATC (I) ATC (I) GTG (V) GTG (V) GTA (V) GTA (V) GTT (V) GTT (V) 
   102      1   -14.5455535872   0.000000481888       0.0001  GTG (V) GTG (V) GTC (V) GTC (V) GTG (V) GTG (V) GTA (V) GTG (V) GTC (V) GTT (V) 
   103      1   -12.3959282428   0.000004135393       0.0005  GTG (V) GTG (V) GTC (V) GTC (V) GTG (V) GTG (V) GTG (V) GTG (V) GTG (V) GTG (V) 
   104      1   -19.2915579757   0.000000004186       0.0000  GTG (V) GTT (V) GTC (V) GTC (V) GTC (V) GTC (V) GTG (V) GTA (V) ATC (I) ATC (I) 
   105      1   -13.9660566505   0.000000860238       0.0001  GTT (V) GTC (V) GTC (V) GTC (V) GTC (V) GTC (V) GTC (V) GTC (V) GTC (V) GTC (V) 
   106      1   -16.8374235836   0.000000048708       0.0000  GTT (V) GTT (V) GTT (V) GTC (V) GTT (V) GTT (V) ATC (I) ATC (I) GTT (V) GTC (V) 
   107      1   -29.0542267439   0.000000000000       0.0000  TCG (S) TCC (S) GCT (A) GCT (A) TCT (S) TCA (S) TGC (C) TGC (C) GCA (A) GCC (A) 
   108      1   -24.4828820698   0.000000000023       0.0000  TCT (S) TCG (S) TCC (S) TCC (S) TCA (S) TCT (S) TCT (S) TTG (L) TCA (S) TCT (S) 
   109      1   -29.7947825204   0.000000000000       0.0000  TTA (L) TTA (L) GTC (V) ATC (I) TTG (L) TTG (L) GTG (V) GGG (G) CTG (L) CTG (L) 
   110      1   -15.1192146387   0.000000271524       0.0000  TTC (F) TTC (F) ATC (I) ATT (I) TTC (F) TTC (F) TTT (F) TTT (F) TTC (F) TTC (F) 
   111      1   -12.8164413584   0.000002715753       0.0003  TTC (F) TTC (F) TTT (F) TTC (F) TTC (F) TTT (F) TTT (F) TTT (F) TTT (F) TTT (F) 
   112      1   -11.1393652412   0.000014528981       0.0017  TTC (F) TTC (F) TTT (F) TTT (F) TTC (F) TTT (F) TTC (F) TTC (F) TTT (F) TTT (F) 
   113      1   -18.7157784797   0.000000007445       0.0000  TTC (F) TTT (F) TTC (F) TTC (F) TTC (F) TTT (F) TTC (F) TTC (F) TTA (L) CTG (L) 
   114      1   -15.2571525997   0.000000236539       0.0000  TTC (F) TTT (F) TTC (F) TTC (F) TTT (F) TTT (F) TCC (S) TTC (F) TTT (F) TTT (F) 
   115      1   -20.5088451002   0.000000001239       0.0000  TTG (L) TTG (L) CTA (L) CTG (L) TTA (L) TTG (L) TTG (L) CTA (L) CTC (L) CTT (L) 
   116      1   -15.0335486528   0.000000295810       0.0000  TTG (L) TTG (L) CTG (L) CTG (L) TTG (L) TTG (L) CTG (L) CTG (L) TTG (L) CTG (L) 
   117      1   -11.6269385642   0.000008922463       0.0010  TTT (F) TTT (F) TTT (F) TTT (F) TTT (F) TTT (F) TTC (F) TTT (F) TTC (F) TTT (F) 
