# Supplementary material for: The ubiquilin gene family: evolutionary patterns and functional insights
Source: BMC Evol Biol. 2014 Mar 28;14:63. doi: 10.1186/1471-2148-14-63 (PMC4230246; doi:10.1186/1471-2148-14-63)
Supplement: Additional file 3 — PAML results. [file 1471-2148-14-63-S3.zip › PAML RESULTS/BRANCH THREE OMEGAS MODEL/rst1]

	10	117	117	0.4952	0.388	0.592	0.303	0.287	0.000	0.166	0.214	0.251	2.351	0.295	0.000	5.582	0.580	0.186	3.209	0.538	0.027	2.641	0.042	999.000	999.000	-2156.419	0.7533	15.4566
