# Supplementary material for: The ubiquilin gene family: evolutionary patterns and functional insights
Source: BMC Evol Biol. 2014 Mar 28;14:63. doi: 10.1186/1471-2148-14-63 (PMC4230246; doi:10.1186/1471-2148-14-63)
Supplement: Additional file 3 — PAML results. [file 1471-2148-14-63-S3.zip › PAML RESULTS/BRANCH_FIVE_OMEGAS_MODEL/lnf]

    -1    117    117


 1

     1      1   -12.0522627842   0.000005831346       0.0007  AAA (K) AAA (K) AAA (K) AAG (K) AAA (K) AAA (K) AAA (K) AAG (K) AAG (K) AAG (K) 
     2      1    -9.2941257408   0.000091962862       0.0108  AAA (K) AAA (K) AAG (K) AAG (K) AAA (K) AAA (K) AAA (K) AAA (K) AAG (K) AAG (K) 
     3      1   -13.1731541997   0.000001900955       0.0002  AAA (K) AAA (K) AAG (K) AAG (K) AAA (K) AAA (K) AAA (K) CAA (Q) AAG (K) AAG (K) 
     4      1   -16.2255284990   0.000000089814       0.0000  AAA (K) AAA (K) AAG (K) AAG (K) AAA (K) AAA (K) CGC (R) TGC (C) AAA (K) AAA (K) 
     5      1   -17.0559466720   0.000000039147       0.0000  AAA (K) AAA (K) AAG (K) AAG (K) AAA (K) AAG (K) GGC (G) GGC (G) AAG (K) AAA (K) 
     6      1   -31.3025223380   0.000000000000       0.0000  AAA (K) AAA (K) CGG (R) CGG (R) AAA (K) AAA (K) TCT (S) GCT (A) CAC (H) CAG (Q) 
     7      1   -25.4643061114   0.000000000009       0.0000  AAA (K) AAA (K) CGG (R) CGG (R) AAG (K) AAA (K) CGA (R) CGA (R) CGG (R) AAG (K) 
     8      1   -10.4663543217   0.000028478694       0.0033  AAC (N) AAC (N) AAC (N) AAC (N) AAC (N) AAC (N) AAC (N) AAT (N) AAT (N) AAT (N) 
     9      1   -25.6035624689   0.000000000008       0.0000  AAC (N) AAC (N) AAC (N) AAC (N) AGT (S) AGT (S) CAG (Q) CAG (Q) CGG (R) CGG (R) 
    10      1   -12.2118860758   0.000004971017       0.0006  AAC (N) AAC (N) AAC (N) AAT (N) AAC (N) AAC (N) AAT (N) AAC (N) AAT (N) AAT (N) 
    11      1   -30.7786936926   0.000000000000       0.0000  AAC (N) AAC (N) CAA (Q) CGA (R) AAC (N) AAT (N) GAC (D) GAC (D) ACG (T) ACA (T) 
    12      1   -15.3628953510   0.000000212804       0.0000  AAC (N) AAT (N) AAT (N) AAC (N) AAT (N) AAT (N) AAT (N) AAT (N) GAT (D) GAT (D) 
    13      1   -14.9675112363   0.000000316004       0.0000  AAG (K) AAA (K) AAG (K) AAG (K) AAG (K) AAG (K) CAG (Q) CAG (Q) AAG (K) AAG (K) 
    14      1   -12.7424501739   0.000002924315       0.0003  AAG (K) AAG (K) AAG (K) AAA (K) AAA (K) AAG (K) AAG (K) AAG (K) AAG (K) AAG (K) 
    15      1    -9.2501383561   0.000096098355       0.0112  AAG (K) AAG (K) AAG (K) AAG (K) AAG (K) AAG (K) AAG (K) AAG (K) AAG (K) AAG (K) 
    16      1   -41.7042337229   0.000000000000       0.0000  AAT (N) AAT (N) GTG (V) ACG (T) AGT (S) AAT (N) GCC (A) GCT (A) CAA (Q) CAG (Q) 
    17      1   -13.3249208060   0.000001633279       0.0002  ACA (T) ACA (T) ACA (T) ACA (T) ACA (T) ACA (T) ACT (T) ACT (T) ACA (T) ACG (T) 
    18      1   -17.4512836265   0.000000026364       0.0000  ACC (T) ACC (T) ACA (T) ACA (T) ACT (T) ACC (T) ACA (T) ACA (T) TCA (S) TCA (S) 
    19      1   -32.4599332754   0.000000000000       0.0000  ACC (T) ACC (T) CAG (Q) CAG (Q) ATT (I) ACT (T) ATG (M) ATG (M) CCA (P) CCC (P) 
    20      1   -18.4427430583   0.000000009782       0.0000  ACC (T) ACT (T) ACC (T) ACC (T) ACG (T) ACC (T) ACT (T) ACT (T) ACA (T) ACG (T) 
    21      1   -28.6540233337   0.000000000000       0.0000  ACC (T) TCG (S) TCG (S) TCG (S) TCG (S) TCC (S) TCA (S) TCG (S) ACC (T) ACT (T) 
    22      1   -21.0897928969   0.000000000693       0.0000  ACT (T) ACG (T) ACC (T) ACC (T) ACG (T) ACC (T) ATT (I) ATA (I) ACA (T) ACA (T) 
    23      1   -19.2524212164   0.000000004353       0.0000  ACT (T) ACT (T) ACG (T) ACT (T) ACG (T) ACT (T) ACC (T) ACC (T) ACA (T) ACT (T) 
    24      1   -18.0500604440   0.000000014486       0.0000  AGA (R) AGA (R) AGA (R) AGA (R) AGA (R) AGA (R) CGT (R) TGT (C) CAC (H) CAC (H) 
    25      1   -30.2663657099   0.000000000000       0.0000  AGC (S) AGC (S) ACC (T) ACC (T) ACC (T) ACA (T) TCC (S) TCC (S) ATG (M) AGG (R) 
    26      1   -26.9216698077   0.000000000002       0.0000  AGC (S) AGC (S) GCC (A) GCC (A) AGC (S) AGC (S) ACC (T) ATC (I) TGT (C) TGC (C) 
    27      1   -16.7458594674   0.000000053378       0.0000  AGG (R) AGG (R) AGA (R) AGA (R) AGG (R) AGG (R) AAA (K) AAG (K) AAA (K) AAG (K) 
    28      1   -12.5576849416   0.000003517764       0.0004  ATA (I) ATA (I) ATC (I) ATT (I) ATA (I) ATA (I) ATT (I) ATT (I) ATT (I) ATT (I) 
    29      1   -25.8819248816   0.000000000006       0.0000  ATC (I) ATC (I) AAC (N) AAC (N) AGT (S) AGT (S) AGC (S) AGC (S) GCA (A) GCA (A) 
    30      1   -18.2935180250   0.000000011356       0.0000  ATC (I) ATC (I) ATC (I) ATC (I) ATC (I) ATC (I) ACT (T) ACC (T) GTA (V) GTG (V) 
    31      1   -12.6535143527   0.000003196307       0.0004  ATC (I) ATC (I) ATC (I) ATC (I) ATC (I) ATT (I) ATC (I) ATC (I) ATC (I) ATC (I) 
    32      1   -17.1586111620   0.000000035327       0.0000  ATC (I) ATC (I) ATC (I) ATC (I) ATT (I) ATT (I) ATC (I) ATC (I) GTT (V) GTG (V) 
    33      1   -16.3990584350   0.000000075506       0.0000  ATC (I) ATC (I) ATC (I) ATC (I) ATT (I) ATT (I) CTC (L) CTT (L) ATC (I) ATC (I) 
    34      1   -19.2162897942   0.000000004513       0.0000  ATC (I) ATC (I) ATT (I) ATT (I) ATG (M) ATG (M) ATT (I) ACT (T) ATC (I) ATC (I) 
    35      1    -6.4070712506   0.001649849429       0.1930  ATG (M) ATG (M) ATG (M) ATG (M) ATG (M) ATG (M) ATG (M) ATG (M) ATG (M) ATG (M) 
    36      1   -16.9910292738   0.000000041772       0.0000  ATT (I) ATT (I) ATC (I) ATC (I) ATA (I) ATA (I) GTG (V) GTC (V) ATC (I) ATC (I) 
    37      1   -16.5644005570   0.000000063999       0.0000  ATT (I) ATT (I) ATC (I) ATC (I) ATC (I) ATC (I) CTG (L) CTA (L) ATA (I) ATA (I) 
    38      1   -16.7999572057   0.000000050567       0.0000  ATT (I) ATT (I) ATT (I) ATC (I) ATT (I) ATT (I) ATT (I) ATC (I) GTG (V) GTG (V) 
    39      1   -14.0546185035   0.000000787330       0.0001  CAA (Q) CAA (Q) CAG (Q) CAG (Q) CAA (Q) CAA (Q) GAG (E) CAG (Q) CAG (Q) CAG (Q) 
    40      1   -19.7406953132   0.000000002671       0.0000  CAA (Q) CAA (Q) CAG (Q) CAG (Q) CAT (H) CAT (H) CAA (Q) CAG (Q) CAT (H) CAC (H) 
    41      1   -24.2399014813   0.000000000030       0.0000  CAA (Q) CAA (Q) GGA (G) GGG (G) CAA (Q) CAA (Q) CAT (H) CAT (H) CCT (P) CCT (P) 
    42      1   -13.3948593707   0.000001522953       0.0002  CAC (H) CAC (H) CAT (H) CAT (H) CAC (H) CAC (H) CAT (H) TAC (Y) CAC (H) CAC (H) 
    43      1   -23.5835559532   0.000000000057       0.0000  CAG (Q) CAA (Q) CAG (Q) CAG (Q) CAG (Q) CAA (Q) AAA (K) AAA (K) GTA (V) GTG (V) 
    44      1   -21.6431098403   0.000000000399       0.0000  CAG (Q) CAG (Q) AAG (K) AAG (K) CAG (Q) CAG (Q) AGA (R) AGG (R) CGG (R) CAG (Q) 
    45      1   -13.0741867424   0.000002098712       0.0002  CAG (Q) CAG (Q) CAA (Q) CAG (Q) CAA (Q) CAA (Q) CAA (Q) CAG (Q) CAG (Q) CAG (Q) 
    46      1   -22.6168605706   0.000000000151       0.0000  CAG (Q) CAG (Q) CAA (Q) CAG (Q) CAA (Q) CAG (Q) AGC (S) AGC (S) CGG (R) CAG (Q) 
    47      1   -10.3158829552   0.000033103122       0.0039  CAG (Q) CAG (Q) CAG (Q) CAG (Q) CAA (Q) CAA (Q) CAA (Q) CAA (Q) CAG (Q) CAG (Q) 
    48      1   -19.8905743510   0.000000002299       0.0000  CAG (Q) CAG (Q) CAG (Q) CAG (Q) CAG (Q) CAA (Q) TGT (C) TCT (S) CAA (Q) CAA (Q) 
    49      1    -8.9884253516   0.000124846528       0.0146  CAG (Q) CAG (Q) CAG (Q) CAG (Q) CAG (Q) CAG (Q) CAG (Q) CAG (Q) CAG (Q) CAG (Q) 
    50      1   -17.7850133776   0.000000018883       0.0000  CAG (Q) CAG (Q) CAG (Q) CAG (Q) CAG (Q) CAG (Q) TCC (S) CCT (P) CAG (Q) CAG (Q) 
    51      1   -13.8092231357   0.000001006307       0.0001  CAG (Q) CAG (Q) GAG (E) GAG (E) CAG (Q) CAG (Q) CAA (Q) CAG (Q) CAG (Q) CAG (Q) 
    52      1   -27.9561983706   0.000000000001       0.0000  CAT (H) CAT (H) AAG (K) AAG (K) CAT (H) CAT (H) ACA (T) ATG (M) CGA (R) CGA (R) 
    53      1   -19.4000645642   0.000000003755       0.0000  CAT (H) CAT (H) CAT (H) CAC (H) CAT (H) CAT (H) AGG (R) AGG (R) TGT (C) TGT (C) 
    54      1   -19.4963096761   0.000000003411       0.0000  CCC (P) CCC (P) CCC (P) CCC (P) CCT (P) CCG (P) CCA (P) GCA (A) CCC (P) CCC (P) 
    55      1   -31.6535094442   0.000000000000       0.0000  CCC (P) CCC (P) TGC (C) TGC (C) CCC (P) CCC (P) GCT (A) GCT (A) GTA (V) ACA (T) 
    56      1   -27.9837202955   0.000000000001       0.0000  CCG (P) CCG (P) CCA (P) CAG (Q) CAG (Q) CAG (Q) CAA (Q) CAA (Q) CTA (L) CTG (L) 
    57      1   -30.5072185191   0.000000000000       0.0000  CCG (P) CTG (L) GTT (V) GTG (V) CTG (L) CTA (L) CTA (L) CTG (L) CAG (Q) CAG (Q) 
    58      1   -21.9830612044   0.000000000284       0.0000  CCT (P) CCA (P) CCA (P) CCA (P) CCA (P) CCA (P) CCC (P) CCT (P) CTG (L) CCT (P) 
    59      1   -16.8395067664   0.000000048607       0.0000  CGC (R) CGC (R) AGG (R) AGG (R) CGT (R) CGT (R) CAC (H) CAC (H) CGC (R) CGC (R) 
    60      1   -28.1057000992   0.000000000001       0.0000  CGC (R) CGT (R) CGT (R) CGT (R) CGT (R) CGT (R) TAT (Y) CAC (H) CTG (L) CGT (R) 
    61      1   -15.8441381089   0.000000131516       0.0000  CTA (L) CTA (L) CTG (L) CTG (L) CTG (L) CTA (L) CTC (L) CTC (L) CTC (L) CTC (L) 
    62      1   -21.4500499470   0.000000000483       0.0000  CTC (L) CTA (L) CTG (L) CTG (L) CTT (L) CTT (L) CTG (L) CTA (L) CTG (L) CTT (L) 
    63      1   -15.4369764063   0.000000197609       0.0000  CTC (L) CTC (L) CTC (L) CTC (L) CTC (L) CTC (L) CTT (L) CTC (L) CTA (L) CTG (L) 
    64      1   -18.1318871895   0.000000013348       0.0000  CTG (L) CTG (L) CTC (L) CTC (L) CTT (L) CTT (L) CAC (H) CAC (H) CTC (L) CTC (L) 
    65      1   -19.4636118476   0.000000003524       0.0000  CTG (L) CTG (L) CTC (L) CTG (L) TTG (L) TTA (L) CTC (L) CTC (L) CTG (L) CTG (L) 
    66      1   -16.0867737052   0.000000103182       0.0000  CTG (L) CTG (L) CTG (L) CTG (L) CTG (L) CTG (L) ATG (M) ATG (M) CTG (L) CTG (L) 
    67      1   -16.6324831380   0.000000059787       0.0000  CTG (L) CTG (L) CTG (L) CTG (L) TTG (L) TTG (L) CTG (L) CTG (L) CTG (L) CTA (L) 
    68      1   -26.7002627835   0.000000000003       0.0000  CTG (L) CTT (L) CTA (L) CTG (L) CTT (L) CTT (L) GTC (V) TTG (L) CTC (L) CTG (L) 
    69      1   -20.9023705962   0.000000000836       0.0000  CTG (L) TTA (L) CTC (L) CTC (L) TTA (L) TTG (L) CTA (L) CTC (L) CTC (L) CTC (L) 
    70      1    -9.2518749399   0.000095931617       0.0112  GAA (E) GAA (E) GAA (E) GAA (E) GAA (E) GAA (E) GAG (E) GAG (E) GAG (E) GAG (E) 
    71      1   -17.1323911010   0.000000036266       0.0000  GAA (E) GAA (E) GAG (E) GAG (E) GAA (E) GAA (E) AAT (N) CAT (H) GAA (E) GAA (E) 
    72      1   -12.9166109995   0.000002456898       0.0003  GAA (E) GAA (E) GAG (E) GAG (E) GAA (E) GAA (E) GAA (E) GAT (D) GAG (E) GAG (E) 
    73      1   -12.0979133748   0.000005571126       0.0007  GAA (E) GAA (E) GAG (E) GAG (E) GAG (E) GAA (E) GAA (E) GAG (E) GAA (E) GAA (E) 
    74      1   -12.2053428996   0.000005003650       0.0006  GAC (D) GAC (D) GAC (D) GAC (D) GAC (D) GAT (D) GAC (D) GAC (D) GAT (D) GAC (D) 
    75      1   -11.2024299929   0.000013641008       0.0016  GAC (D) GAT (D) GAC (D) GAC (D) GAT (D) GAT (D) GAC (D) GAC (D) GAC (D) GAC (D) 
    76      1   -18.8043240406   0.000000006814       0.0000  GAG (E) GAA (E) GAG (E) GAG (E) GAA (E) GAA (E) CAC (H) CGC (R) GAG (E) GAG (E) 
    77      1   -17.4059740307   0.000000027586       0.0000  GAG (E) GAG (E) GAC (D) GAC (D) GAG (E) GAA (E) AAC (N) AAC (N) GAC (D) GAC (D) 
    78      1   -21.8409119624   0.000000000327       0.0000  GAG (E) GAG (E) GAG (E) GAA (E) GAG (E) GAA (E) GTC (V) GAC (D) GAT (D) GAT (D) 
    79      1   -17.5006506289   0.000000025094       0.0000  GAG (E) GAG (E) GAG (E) GAG (E) GAA (E) GAG (E) AAC (N) AAA (K) GAG (E) GAG (E) 
    80      1   -17.8948374646   0.000000016919       0.0000  GAG (E) GAG (E) GAT (D) GAT (D) GAG (E) GAG (E) GAA (E) GAT (D) GAC (D) GAC (D) 
    81      1    -9.4582593496   0.000078042317       0.0091  GAT (D) GAT (D) GAC (D) GAC (D) GAT (D) GAT (D) GAT (D) GAT (D) GAT (D) GAT (D) 
    82      1   -19.5420827932   0.000000003258       0.0000  GAT (D) GAT (D) GAT (D) GAT (D) GAC (D) GAC (D) GAA (E) GAC (D) AAT (N) GAT (D) 
    83      1   -10.5397891691   0.000026462308       0.0031  GAT (D) GAT (D) GAT (D) GAT (D) GAT (D) GAT (D) GAC (D) GAC (D) GAC (D) GAT (D) 
    84      1   -12.3718863959   0.000004236020       0.0005  GCA (A) GCA (A) GCC (A) GCC (A) GCA (A) GCA (A) GCT (A) GCT (A) GCT (A) GCT (A) 
    85      1   -14.0495216025   0.000000791353       0.0001  GCA (A) GCA (A) GCC (A) GCT (A) GCA (A) GCA (A) GCC (A) GCC (A) GCC (A) GCC (A) 
    86      1   -25.4786049870   0.000000000009       0.0000  GCC (A) GCA (A) TCC (S) TCC (S) GCA (A) GCA (A) GCC (A) GCC (A) GCT (A) TCC (S) 
    87      1   -17.3932893099   0.000000027938       0.0000  GCC (A) GCC (A) GCC (A) GCC (A) GCA (A) GCT (A) GCT (A) GCA (A) GCC (A) GCC (A) 
    88      1   -13.8921769787   0.000000926199       0.0001  GCC (A) GCC (A) GCT (A) GCT (A) GCC (A) GCT (A) GCT (A) GCT (A) GCT (A) GCT (A) 
    89      1   -17.3444704317   0.000000029335       0.0000  GCG (A) GCA (A) GCG (A) GCA (A) GCG (A) GCA (A) GCT (A) GCT (A) GCT (A) GCT (A) 
    90      1   -33.2013796314   0.000000000000       0.0000  GCG (A) GCG (A) CTG (L) GTG (V) GCT (A) GCC (A) ACA (T) ATG (M) TCA (S) TCA (S) 
    91      1   -31.3967395659   0.000000000000       0.0000  GCG (A) GCG (A) GAA (E) GAA (E) GAA (E) GAA (E) CAA (Q) ATG (M) AAG (K) GAG (E) 
    92      1   -20.4614851436   0.000000001299       0.0000  GCT (A) GCC (A) GCA (A) GCA (A) GCT (A) GCT (A) ATG (M) ATG (M) GCG (A) GCT (A) 
    93      1   -18.9940868500   0.000000005636       0.0000  GGA (G) GGA (G) GGA (G) GGA (G) GGG (G) GGA (G) GAT (D) GAA (E) GGG (G) GGG (G) 
    94      1   -15.1506524086   0.000000263121       0.0000  GGA (G) GGA (G) GGC (G) GGC (G) GGA (G) GGA (G) GGC (G) GGT (G) GGA (G) GGC (G) 
    95      1   -15.1345103319   0.000000267403       0.0000  GGA (G) GGG (G) GGG (G) GGG (G) GGA (G) GGA (G) GGC (G) GGC (G) GGC (G) GGC (G) 
    96      1   -17.1848393002   0.000000034413       0.0000  GGC (G) GGC (G) GGG (G) GGA (G) GGG (G) GGA (G) GGC (G) GGC (G) GGA (G) GGA (G) 
    97      1   -16.7816085863   0.000000051504       0.0000  GGC (G) GGC (G) GGG (G) GGG (G) GGC (G) GGT (G) GGT (G) GGG (G) GGT (G) GGC (G) 
    98      1   -13.5857813668   0.000001258259       0.0001  GGG (G) GGG (G) GGC (G) GGC (G) GGA (G) GGA (G) GGA (G) GGA (G) GGC (G) GGC (G) 
    99      1   -12.2440739421   0.000004813558       0.0006  GTC (V) GTC (V) GTC (V) GTC (V) GTC (V) GTC (V) GTG (V) GTG (V) GTG (V) GTG (V) 
   100      1   -20.3086284377   0.000000001514       0.0000  GTG (V) GTC (V) GTG (V) GTG (V) GTC (V) GTC (V) GTT (V) ATT (I) GCT (A) GCT (A) 
   101      1   -15.1911322316   0.000000252682       0.0000  GTG (V) GTG (V) ATC (I) ATC (I) GTG (V) GTG (V) GTA (V) GTA (V) GTT (V) GTT (V) 
   102      1   -14.4688695741   0.000000520295       0.0001  GTG (V) GTG (V) GTC (V) GTC (V) GTG (V) GTG (V) GTA (V) GTG (V) GTC (V) GTT (V) 
   103      1   -12.3689309343   0.000004248558       0.0005  GTG (V) GTG (V) GTC (V) GTC (V) GTG (V) GTG (V) GTG (V) GTG (V) GTG (V) GTG (V) 
   104      1   -19.4452202528   0.000000003590       0.0000  GTG (V) GTT (V) GTC (V) GTC (V) GTC (V) GTC (V) GTG (V) GTA (V) ATC (I) ATC (I) 
   105      1   -13.9609182107   0.000000864670       0.0001  GTT (V) GTC (V) GTC (V) GTC (V) GTC (V) GTC (V) GTC (V) GTC (V) GTC (V) GTC (V) 
   106      1   -16.8163847686   0.000000049744       0.0000  GTT (V) GTT (V) GTT (V) GTC (V) GTT (V) GTT (V) ATC (I) ATC (I) GTT (V) GTC (V) 
   107      1   -29.2314886085   0.000000000000       0.0000  TCG (S) TCC (S) GCT (A) GCT (A) TCT (S) TCA (S) TGC (C) TGC (C) GCA (A) GCC (A) 
   108      1   -24.5022761161   0.000000000023       0.0000  TCT (S) TCG (S) TCC (S) TCC (S) TCA (S) TCT (S) TCT (S) TTG (L) TCA (S) TCT (S) 
   109      1   -29.9061671363   0.000000000000       0.0000  TTA (L) TTA (L) GTC (V) ATC (I) TTG (L) TTG (L) GTG (V) GGG (G) CTG (L) CTG (L) 
   110      1   -15.1110820666   0.000000273741       0.0000  TTC (F) TTC (F) ATC (I) ATT (I) TTC (F) TTC (F) TTT (F) TTT (F) TTC (F) TTC (F) 
   111      1   -12.7883403936   0.000002793150       0.0003  TTC (F) TTC (F) TTT (F) TTC (F) TTC (F) TTT (F) TTT (F) TTT (F) TTT (F) TTT (F) 
   112      1   -11.1236760556   0.000014758726       0.0017  TTC (F) TTC (F) TTT (F) TTT (F) TTC (F) TTT (F) TTC (F) TTC (F) TTT (F) TTT (F) 
   113      1   -18.6920925903   0.000000007623       0.0000  TTC (F) TTT (F) TTC (F) TTC (F) TTC (F) TTT (F) TTC (F) TTC (F) TTA (L) CTG (L) 
   114      1   -15.2700779517   0.000000233501       0.0000  TTC (F) TTT (F) TTC (F) TTC (F) TTT (F) TTT (F) TCC (S) TTC (F) TTT (F) TTT (F) 
   115      1   -20.3269166663   0.000000001486       0.0000  TTG (L) TTG (L) CTA (L) CTG (L) TTA (L) TTG (L) TTG (L) CTA (L) CTC (L) CTT (L) 
   116      1   -15.0258053723   0.000000298109       0.0000  TTG (L) TTG (L) CTG (L) CTG (L) TTG (L) TTG (L) CTG (L) CTG (L) TTG (L) CTG (L) 
   117      1   -11.6015106678   0.000009152251       0.0011  TTT (F) TTT (F) TTT (F) TTT (F) TTT (F) TTT (F) TTC (F) TTT (F) TTC (F) TTT (F) 
