# Supplementary material for: The ubiquilin gene family: evolutionary patterns and functional insights
Source: BMC Evol Biol. 2014 Mar 28;14:63. doi: 10.1186/1471-2148-14-63 (PMC4230246; doi:10.1186/1471-2148-14-63)
Supplement: Additional file 3 — PAML results. [file 1471-2148-14-63-S3.zip › PAML RESULTS/BRANCH_FIVE_OMEGAS_MODEL/rst1]

	10	117	117	0.4952	2.860	0.595	0.189	0.281	0.008	0.244	0.218	0.253	2.440	0.295	0.000	5.776	0.580	0.188	3.263	0.539	0.028	2.691	0.041	0.110	0.005	999.000	150.423	-2155.546	0.7530	18.6380
