# Supplementary material for: The ubiquilin gene family: evolutionary patterns and functional insights
Source: BMC Evol Biol. 2014 Mar 28;14:63. doi: 10.1186/1471-2148-14-63 (PMC4230246; doi:10.1186/1471-2148-14-63)
Supplement: Additional file 3 — PAML results. [file 1471-2148-14-63-S3.zip › PAML RESULTS/BRANCH_SITE_1/codeml.ctl.tmp]

      seqfile = C:\PAML\ubi.phy
     treefile = C:\PAML\tree_unrooted_branchsite1.txt
      outfile = mlc

        noisy = 9
      verbose = 1
      runmode = 0


      seqtype = 1
    CodonFreq = 0
      estFreq = 0

        ndata = 1
        clock = 0
       aaDist = 0


        model = 2


      NSsites = 2 


        icode = 0
        Mgene = 0


    fix_kappa = 0
        kappa = 2
    fix_omega = 0
        omega = 0.4

    fix_alpha = 1
        alpha = 0
       Malpha = 0
        ncatG = 5

        getSE = 1
 RateAncestor = 0

   Small_Diff = .5e-6
    cleandata = 0
  fix_blength = 0
       method = 0
