# Supplementary material for: The ubiquilin gene family: evolutionary patterns and functional insights
Source: BMC Evol Biol. 2014 Mar 28;14:63. doi: 10.1186/1471-2148-14-63 (PMC4230246; doi:10.1186/1471-2148-14-63)
Supplement: Additional file 3 — PAML results. [file 1471-2148-14-63-S3.zip › PAML RESULTS/BRANCH_SITE_1/lnf]

    -1    117    117


 1

     1      1   -11.6717414180   0.000008531534       0.0010  AAA (K) AAA (K) AAA (K) AAG (K) AAA (K) AAA (K) AAA (K) AAG (K) AAG (K) AAG (K) 
     2      1    -8.9754010237   0.000126483205       0.0148  AAA (K) AAA (K) AAG (K) AAG (K) AAA (K) AAA (K) AAA (K) AAA (K) AAG (K) AAG (K) 
     3      1   -14.2650038063   0.000000637951       0.0001  AAA (K) AAA (K) AAG (K) AAG (K) AAA (K) AAA (K) AAA (K) CAA (Q) AAG (K) AAG (K) 
     4      1   -17.8372154148   0.000000017922       0.0000  AAA (K) AAA (K) AAG (K) AAG (K) AAA (K) AAA (K) CGC (R) TGC (C) AAA (K) AAA (K) 
     5      1   -17.6602644789   0.000000021392       0.0000  AAA (K) AAA (K) AAG (K) AAG (K) AAA (K) AAG (K) GGC (G) GGC (G) AAG (K) AAA (K) 
     6      1   -28.8031580450   0.000000000000       0.0000  AAA (K) AAA (K) CGG (R) CGG (R) AAA (K) AAA (K) TCT (S) GCT (A) CAC (H) CAG (Q) 
     7      1   -26.8550557730   0.000000000002       0.0000  AAA (K) AAA (K) CGG (R) CGG (R) AAG (K) AAA (K) CGA (R) CGA (R) CGG (R) AAG (K) 
     8      1    -9.6366759785   0.000065289719       0.0076  AAC (N) AAC (N) AAC (N) AAC (N) AAC (N) AAC (N) AAC (N) AAT (N) AAT (N) AAT (N) 
     9      1   -26.1658873780   0.000000000004       0.0000  AAC (N) AAC (N) AAC (N) AAC (N) AGT (S) AGT (S) CAG (Q) CAG (Q) CGG (R) CGG (R) 
    10      1   -11.7848336664   0.000007619242       0.0009  AAC (N) AAC (N) AAC (N) AAT (N) AAC (N) AAC (N) AAT (N) AAC (N) AAT (N) AAT (N) 
    11      1   -30.8976975687   0.000000000000       0.0000  AAC (N) AAC (N) CAA (Q) CGA (R) AAC (N) AAT (N) GAC (D) GAC (D) ACG (T) ACA (T) 
    12      1   -15.7023005137   0.000000151558       0.0000  AAC (N) AAT (N) AAT (N) AAC (N) AAT (N) AAT (N) AAT (N) AAT (N) GAT (D) GAT (D) 
    13      1   -14.8767073219   0.000000346041       0.0000  AAG (K) AAA (K) AAG (K) AAG (K) AAG (K) AAG (K) CAG (Q) CAG (Q) AAG (K) AAG (K) 
    14      1   -12.8645568840   0.000002588177       0.0003  AAG (K) AAG (K) AAG (K) AAA (K) AAA (K) AAG (K) AAG (K) AAG (K) AAG (K) AAG (K) 
    15      1    -8.6233722404   0.000179852724       0.0210  AAG (K) AAG (K) AAG (K) AAG (K) AAG (K) AAG (K) AAG (K) AAG (K) AAG (K) AAG (K) 
    16      1   -33.5551337718   0.000000000000       0.0000  AAT (N) AAT (N) GTG (V) ACG (T) AGT (S) AAT (N) GCC (A) GCT (A) CAA (Q) CAG (Q) 
    17      1   -12.5300655963   0.000003616277       0.0004  ACA (T) ACA (T) ACA (T) ACA (T) ACA (T) ACA (T) ACT (T) ACT (T) ACA (T) ACG (T) 
    18      1   -17.8695366893   0.000000017352       0.0000  ACC (T) ACC (T) ACA (T) ACA (T) ACT (T) ACC (T) ACA (T) ACA (T) TCA (S) TCA (S) 
    19      1   -31.8861984255   0.000000000000       0.0000  ACC (T) ACC (T) CAG (Q) CAG (Q) ATT (I) ACT (T) ATG (M) ATG (M) CCA (P) CCC (P) 
    20      1   -18.6828825781   0.000000007694       0.0000  ACC (T) ACT (T) ACC (T) ACC (T) ACG (T) ACC (T) ACT (T) ACT (T) ACA (T) ACG (T) 
    21      1   -29.0927429084   0.000000000000       0.0000  ACC (T) TCG (S) TCG (S) TCG (S) TCG (S) TCC (S) TCA (S) TCG (S) ACC (T) ACT (T) 
    22      1   -21.3735713960   0.000000000522       0.0000  ACT (T) ACG (T) ACC (T) ACC (T) ACG (T) ACC (T) ATT (I) ATA (I) ACA (T) ACA (T) 
    23      1   -19.2895216009   0.000000004194       0.0000  ACT (T) ACT (T) ACG (T) ACT (T) ACG (T) ACT (T) ACC (T) ACC (T) ACA (T) ACT (T) 
    24      1   -20.5278234345   0.000000001216       0.0000  AGA (R) AGA (R) AGA (R) AGA (R) AGA (R) AGA (R) CGT (R) TGT (C) CAC (H) CAC (H) 
    25      1   -31.3475626442   0.000000000000       0.0000  AGC (S) AGC (S) ACC (T) ACC (T) ACC (T) ACA (T) TCC (S) TCC (S) ATG (M) AGG (R) 
    26      1   -27.0284784093   0.000000000002       0.0000  AGC (S) AGC (S) GCC (A) GCC (A) AGC (S) AGC (S) ACC (T) ATC (I) TGT (C) TGC (C) 
    27      1   -15.6843515028   0.000000154302       0.0000  AGG (R) AGG (R) AGA (R) AGA (R) AGG (R) AGG (R) AAA (K) AAG (K) AAA (K) AAG (K) 
    28      1   -12.7317386032   0.000002955808       0.0003  ATA (I) ATA (I) ATC (I) ATT (I) ATA (I) ATA (I) ATT (I) ATT (I) ATT (I) ATT (I) 
    29      1   -27.0914502828   0.000000000002       0.0000  ATC (I) ATC (I) AAC (N) AAC (N) AGT (S) AGT (S) AGC (S) AGC (S) GCA (A) GCA (A) 
    30      1   -18.0040149186   0.000000015169       0.0000  ATC (I) ATC (I) ATC (I) ATC (I) ATC (I) ATC (I) ACT (T) ACC (T) GTA (V) GTG (V) 
    31      1   -11.9738388626   0.000006307073       0.0007  ATC (I) ATC (I) ATC (I) ATC (I) ATC (I) ATT (I) ATC (I) ATC (I) ATC (I) ATC (I) 
    32      1   -17.2027921918   0.000000033800       0.0000  ATC (I) ATC (I) ATC (I) ATC (I) ATT (I) ATT (I) ATC (I) ATC (I) GTT (V) GTG (V) 
    33      1   -15.8301004557   0.000000133375       0.0000  ATC (I) ATC (I) ATC (I) ATC (I) ATT (I) ATT (I) CTC (L) CTT (L) ATC (I) ATC (I) 
    34      1   -19.9261003593   0.000000002219       0.0000  ATC (I) ATC (I) ATT (I) ATT (I) ATG (M) ATG (M) ATT (I) ACT (T) ATC (I) ATC (I) 
    35      1    -5.8932446193   0.002758013460       0.3227  ATG (M) ATG (M) ATG (M) ATG (M) ATG (M) ATG (M) ATG (M) ATG (M) ATG (M) ATG (M) 
    36      1   -16.8888177243   0.000000046268       0.0000  ATT (I) ATT (I) ATC (I) ATC (I) ATA (I) ATA (I) GTG (V) GTC (V) ATC (I) ATC (I) 
    37      1   -16.7768664310   0.000000051749       0.0000  ATT (I) ATT (I) ATC (I) ATC (I) ATC (I) ATC (I) CTG (L) CTA (L) ATA (I) ATA (I) 
    38      1   -16.6918306035   0.000000056342       0.0000  ATT (I) ATT (I) ATT (I) ATC (I) ATT (I) ATT (I) ATT (I) ATC (I) GTG (V) GTG (V) 
    39      1   -14.1498899100   0.000000715782       0.0001  CAA (Q) CAA (Q) CAG (Q) CAG (Q) CAA (Q) CAA (Q) GAG (E) CAG (Q) CAG (Q) CAG (Q) 
    40      1   -19.6730420045   0.000000002858       0.0000  CAA (Q) CAA (Q) CAG (Q) CAG (Q) CAT (H) CAT (H) CAA (Q) CAG (Q) CAT (H) CAC (H) 
    41      1   -25.4471026597   0.000000000009       0.0000  CAA (Q) CAA (Q) GGA (G) GGG (G) CAA (Q) CAA (Q) CAT (H) CAT (H) CCT (P) CCT (P) 
    42      1   -13.9889719804   0.000000840750       0.0001  CAC (H) CAC (H) CAT (H) CAT (H) CAC (H) CAC (H) CAT (H) TAC (Y) CAC (H) CAC (H) 
    43      1   -24.5550796994   0.000000000022       0.0000  CAG (Q) CAA (Q) CAG (Q) CAG (Q) CAG (Q) CAA (Q) AAA (K) AAA (K) GTA (V) GTG (V) 
    44      1   -21.7815701015   0.000000000347       0.0000  CAG (Q) CAG (Q) AAG (K) AAG (K) CAG (Q) CAG (Q) AGA (R) AGG (R) CGG (R) CAG (Q) 
    45      1   -12.7863225348   0.000002798792       0.0003  CAG (Q) CAG (Q) CAA (Q) CAG (Q) CAA (Q) CAA (Q) CAA (Q) CAG (Q) CAG (Q) CAG (Q) 
    46      1   -23.2432263277   0.000000000080       0.0000  CAG (Q) CAG (Q) CAA (Q) CAG (Q) CAA (Q) CAG (Q) AGC (S) AGC (S) CGG (R) CAG (Q) 
    47      1   -10.0952896538   0.000041273511       0.0048  CAG (Q) CAG (Q) CAG (Q) CAG (Q) CAA (Q) CAA (Q) CAA (Q) CAA (Q) CAG (Q) CAG (Q) 
    48      1   -21.4581252454   0.000000000480       0.0000  CAG (Q) CAG (Q) CAG (Q) CAG (Q) CAG (Q) CAA (Q) TGT (C) TCT (S) CAA (Q) CAA (Q) 
    49      1    -8.4113077735   0.000222338898       0.0260  CAG (Q) CAG (Q) CAG (Q) CAG (Q) CAG (Q) CAG (Q) CAG (Q) CAG (Q) CAG (Q) CAG (Q) 
    50      1   -17.7448107894   0.000000019657       0.0000  CAG (Q) CAG (Q) CAG (Q) CAG (Q) CAG (Q) CAG (Q) TCC (S) CCT (P) CAG (Q) CAG (Q) 
    51      1   -13.5144585130   0.000001351280       0.0002  CAG (Q) CAG (Q) GAG (E) GAG (E) CAG (Q) CAG (Q) CAA (Q) CAG (Q) CAG (Q) CAG (Q) 
    52      1   -26.9791045325   0.000000000002       0.0000  CAT (H) CAT (H) AAG (K) AAG (K) CAT (H) CAT (H) ACA (T) ATG (M) CGA (R) CGA (R) 
    53      1   -19.9280849579   0.000000002215       0.0000  CAT (H) CAT (H) CAT (H) CAC (H) CAT (H) CAT (H) AGG (R) AGG (R) TGT (C) TGT (C) 
    54      1   -20.6530189909   0.000000001073       0.0000  CCC (P) CCC (P) CCC (P) CCC (P) CCT (P) CCG (P) CCA (P) GCA (A) CCC (P) CCC (P) 
    55      1   -28.0526145136   0.000000000001       0.0000  CCC (P) CCC (P) TGC (C) TGC (C) CCC (P) CCC (P) GCT (A) GCT (A) GTA (V) ACA (T) 
    56      1   -28.1596825440   0.000000000001       0.0000  CCG (P) CCG (P) CCA (P) CAG (Q) CAG (Q) CAG (Q) CAA (Q) CAA (Q) CTA (L) CTG (L) 
    57      1   -30.5543878739   0.000000000000       0.0000  CCG (P) CTG (L) GTT (V) GTG (V) CTG (L) CTA (L) CTA (L) CTG (L) CAG (Q) CAG (Q) 
    58      1   -21.7977215940   0.000000000341       0.0000  CCT (P) CCA (P) CCA (P) CCA (P) CCA (P) CCA (P) CCC (P) CCT (P) CTG (L) CCT (P) 
    59      1   -17.2015352624   0.000000033843       0.0000  CGC (R) CGC (R) AGG (R) AGG (R) CGT (R) CGT (R) CAC (H) CAC (H) CGC (R) CGC (R) 
    60      1   -27.6649491393   0.000000000001       0.0000  CGC (R) CGT (R) CGT (R) CGT (R) CGT (R) CGT (R) TAT (Y) CAC (H) CTG (L) CGT (R) 
    61      1   -15.5079372052   0.000000184072       0.0000  CTA (L) CTA (L) CTG (L) CTG (L) CTG (L) CTA (L) CTC (L) CTC (L) CTC (L) CTC (L) 
    62      1   -21.3632858865   0.000000000527       0.0000  CTC (L) CTA (L) CTG (L) CTG (L) CTT (L) CTT (L) CTG (L) CTA (L) CTG (L) CTT (L) 
    63      1   -14.3039197351   0.000000613602       0.0001  CTC (L) CTC (L) CTC (L) CTC (L) CTC (L) CTC (L) CTT (L) CTC (L) CTA (L) CTG (L) 
    64      1   -17.6139977261   0.000000022405       0.0000  CTG (L) CTG (L) CTC (L) CTC (L) CTT (L) CTT (L) CAC (H) CAC (H) CTC (L) CTC (L) 
    65      1   -19.4872456162   0.000000003442       0.0000  CTG (L) CTG (L) CTC (L) CTG (L) TTG (L) TTA (L) CTC (L) CTC (L) CTG (L) CTG (L) 
    66      1   -14.9147161440   0.000000333136       0.0000  CTG (L) CTG (L) CTG (L) CTG (L) CTG (L) CTG (L) ATG (M) ATG (M) CTG (L) CTG (L) 
    67      1   -16.2375596305   0.000000088740       0.0000  CTG (L) CTG (L) CTG (L) CTG (L) TTG (L) TTG (L) CTG (L) CTG (L) CTG (L) CTA (L) 
    68      1   -27.8537991972   0.000000000001       0.0000  CTG (L) CTT (L) CTA (L) CTG (L) CTT (L) CTT (L) GTC (V) TTG (L) CTC (L) CTG (L) 
    69      1   -21.7379667644   0.000000000363       0.0000  CTG (L) TTA (L) CTC (L) CTC (L) TTA (L) TTG (L) CTA (L) CTC (L) CTC (L) CTC (L) 
    70      1    -8.7296037029   0.000161726535       0.0189  GAA (E) GAA (E) GAA (E) GAA (E) GAA (E) GAA (E) GAG (E) GAG (E) GAG (E) GAG (E) 
    71      1   -18.4287683960   0.000000009919       0.0000  GAA (E) GAA (E) GAG (E) GAG (E) GAA (E) GAA (E) AAT (N) CAT (H) GAA (E) GAA (E) 
    72      1   -13.8781613262   0.000000939271       0.0001  GAA (E) GAA (E) GAG (E) GAG (E) GAA (E) GAA (E) GAA (E) GAT (D) GAG (E) GAG (E) 
    73      1   -11.7721167557   0.000007716754       0.0009  GAA (E) GAA (E) GAG (E) GAG (E) GAG (E) GAA (E) GAA (E) GAG (E) GAA (E) GAA (E) 
    74      1   -11.9604756378   0.000006391921       0.0007  GAC (D) GAC (D) GAC (D) GAC (D) GAC (D) GAT (D) GAC (D) GAC (D) GAT (D) GAC (D) 
    75      1   -11.1345235997   0.000014599495       0.0017  GAC (D) GAT (D) GAC (D) GAC (D) GAT (D) GAT (D) GAC (D) GAC (D) GAC (D) GAC (D) 
    76      1   -20.4469253600   0.000000001318       0.0000  GAG (E) GAA (E) GAG (E) GAG (E) GAA (E) GAA (E) CAC (H) CGC (R) GAG (E) GAG (E) 
    77      1   -17.4463618776   0.000000026494       0.0000  GAG (E) GAG (E) GAC (D) GAC (D) GAG (E) GAA (E) AAC (N) AAC (N) GAC (D) GAC (D) 
    78      1   -22.7218609807   0.000000000136       0.0000  GAG (E) GAG (E) GAG (E) GAA (E) GAG (E) GAA (E) GTC (V) GAC (D) GAT (D) GAT (D) 
    79      1   -17.7563798084   0.000000019431       0.0000  GAG (E) GAG (E) GAG (E) GAG (E) GAA (E) GAG (E) AAC (N) AAA (K) GAG (E) GAG (E) 
    80      1   -18.3303138207   0.000000010946       0.0000  GAG (E) GAG (E) GAT (D) GAT (D) GAG (E) GAG (E) GAA (E) GAT (D) GAC (D) GAC (D) 
    81      1    -9.0368719018   0.000118942318       0.0139  GAT (D) GAT (D) GAC (D) GAC (D) GAT (D) GAT (D) GAT (D) GAT (D) GAT (D) GAT (D) 
    82      1   -19.7913763096   0.000000002539       0.0000  GAT (D) GAT (D) GAT (D) GAT (D) GAC (D) GAC (D) GAA (E) GAC (D) AAT (N) GAT (D) 
    83      1   -10.0246486582   0.000044294561       0.0052  GAT (D) GAT (D) GAT (D) GAT (D) GAT (D) GAT (D) GAC (D) GAC (D) GAC (D) GAT (D) 
    84      1   -12.1035756161   0.000005539670       0.0006  GCA (A) GCA (A) GCC (A) GCC (A) GCA (A) GCA (A) GCT (A) GCT (A) GCT (A) GCT (A) 
    85      1   -13.9819418696   0.000000846681       0.0001  GCA (A) GCA (A) GCC (A) GCT (A) GCA (A) GCA (A) GCC (A) GCC (A) GCC (A) GCC (A) 
    86      1   -26.9638878324   0.000000000002       0.0000  GCC (A) GCA (A) TCC (S) TCC (S) GCA (A) GCA (A) GCC (A) GCC (A) GCT (A) TCC (S) 
    87      1   -16.8508967168   0.000000048056       0.0000  GCC (A) GCC (A) GCC (A) GCC (A) GCA (A) GCT (A) GCT (A) GCA (A) GCC (A) GCC (A) 
    88      1   -13.3746171469   0.000001554095       0.0002  GCC (A) GCC (A) GCT (A) GCT (A) GCC (A) GCT (A) GCT (A) GCT (A) GCT (A) GCT (A) 
    89      1   -17.4254725445   0.000000027053       0.0000  GCG (A) GCA (A) GCG (A) GCA (A) GCG (A) GCA (A) GCT (A) GCT (A) GCT (A) GCT (A) 
    90      1   -32.7387746465   0.000000000000       0.0000  GCG (A) GCG (A) CTG (L) GTG (V) GCT (A) GCC (A) ACA (T) ATG (M) TCA (S) TCA (S) 
    91      1   -32.9455247388   0.000000000000       0.0000  GCG (A) GCG (A) GAA (E) GAA (E) GAA (E) GAA (E) CAA (Q) ATG (M) AAG (K) GAG (E) 
    92      1   -20.7038742083   0.000000001020       0.0000  GCT (A) GCC (A) GCA (A) GCA (A) GCT (A) GCT (A) ATG (M) ATG (M) GCG (A) GCT (A) 
    93      1   -19.3895107049   0.000000003795       0.0000  GGA (G) GGA (G) GGA (G) GGA (G) GGG (G) GGA (G) GAT (D) GAA (E) GGG (G) GGG (G) 
    94      1   -14.8274167302   0.000000363525       0.0000  GGA (G) GGA (G) GGC (G) GGC (G) GGA (G) GGA (G) GGC (G) GGT (G) GGA (G) GGC (G) 
    95      1   -14.7378452081   0.000000397590       0.0000  GGA (G) GGG (G) GGG (G) GGG (G) GGA (G) GGA (G) GGC (G) GGC (G) GGC (G) GGC (G) 
    96      1   -17.5785432314   0.000000023213       0.0000  GGC (G) GGC (G) GGG (G) GGA (G) GGG (G) GGA (G) GGC (G) GGC (G) GGA (G) GGA (G) 
    97      1   -16.5224384901   0.000000066742       0.0000  GGC (G) GGC (G) GGG (G) GGG (G) GGC (G) GGT (G) GGT (G) GGG (G) GGT (G) GGC (G) 
    98      1   -13.6009486268   0.000001239319       0.0001  GGG (G) GGG (G) GGC (G) GGC (G) GGA (G) GGA (G) GGA (G) GGA (G) GGC (G) GGC (G) 
    99      1   -11.5611078730   0.000009529599       0.0011  GTC (V) GTC (V) GTC (V) GTC (V) GTC (V) GTC (V) GTG (V) GTG (V) GTG (V) GTG (V) 
   100      1   -21.8116920153   0.000000000337       0.0000  GTG (V) GTC (V) GTG (V) GTG (V) GTC (V) GTC (V) GTT (V) ATT (I) GCT (A) GCT (A) 
   101      1   -15.4247416730   0.000000200041       0.0000  GTG (V) GTG (V) ATC (I) ATC (I) GTG (V) GTG (V) GTA (V) GTA (V) GTT (V) GTT (V) 
   102      1   -14.0605564069   0.000000782669       0.0001  GTG (V) GTG (V) GTC (V) GTC (V) GTG (V) GTG (V) GTA (V) GTG (V) GTC (V) GTT (V) 
   103      1   -11.9128989966   0.000006703378       0.0008  GTG (V) GTG (V) GTC (V) GTC (V) GTG (V) GTG (V) GTG (V) GTG (V) GTG (V) GTG (V) 
   104      1   -19.2465311661   0.000000004379       0.0000  GTG (V) GTT (V) GTC (V) GTC (V) GTC (V) GTC (V) GTG (V) GTA (V) ATC (I) ATC (I) 
   105      1   -13.2327171150   0.000001791035       0.0002  GTT (V) GTC (V) GTC (V) GTC (V) GTC (V) GTC (V) GTC (V) GTC (V) GTC (V) GTC (V) 
   106      1   -16.4281935603   0.000000073338       0.0000  GTT (V) GTT (V) GTT (V) GTC (V) GTT (V) GTT (V) ATC (I) ATC (I) GTT (V) GTC (V) 
   107      1   -30.5140594599   0.000000000000       0.0000  TCG (S) TCC (S) GCT (A) GCT (A) TCT (S) TCA (S) TGC (C) TGC (C) GCA (A) GCC (A) 
   108      1   -26.5665153415   0.000000000003       0.0000  TCT (S) TCG (S) TCC (S) TCC (S) TCA (S) TCT (S) TCT (S) TTG (L) TCA (S) TCT (S) 
   109      1   -29.9915981689   0.000000000000       0.0000  TTA (L) TTA (L) GTC (V) ATC (I) TTG (L) TTG (L) GTG (V) GGG (G) CTG (L) CTG (L) 
   110      1   -15.3365304014   0.000000218489       0.0000  TTC (F) TTC (F) ATC (I) ATT (I) TTC (F) TTC (F) TTT (F) TTT (F) TTC (F) TTC (F) 
   111      1   -12.6846301492   0.000003098383       0.0004  TTC (F) TTC (F) TTT (F) TTC (F) TTC (F) TTT (F) TTT (F) TTT (F) TTT (F) TTT (F) 
   112      1   -11.0114517530   0.000016511528       0.0019  TTC (F) TTC (F) TTT (F) TTT (F) TTC (F) TTT (F) TTC (F) TTC (F) TTT (F) TTT (F) 
   113      1   -19.3592632885   0.000000003912       0.0000  TTC (F) TTT (F) TTC (F) TTC (F) TTC (F) TTT (F) TTC (F) TTC (F) TTA (L) CTG (L) 
   114      1   -15.4368381296   0.000000197636       0.0000  TTC (F) TTT (F) TTC (F) TTC (F) TTT (F) TTT (F) TCC (S) TTC (F) TTT (F) TTT (F) 
   115      1   -20.2587374440   0.000000001591       0.0000  TTG (L) TTG (L) CTA (L) CTG (L) TTA (L) TTG (L) TTG (L) CTA (L) CTC (L) CTT (L) 
   116      1   -14.3949526068   0.000000560211       0.0001  TTG (L) TTG (L) CTG (L) CTG (L) TTG (L) TTG (L) CTG (L) CTG (L) TTG (L) CTG (L) 
   117      1   -10.8219137637   0.000019957336       0.0023  TTT (F) TTT (F) TTT (F) TTT (F) TTT (F) TTT (F) TTC (F) TTT (F) TTC (F) TTT (F) 
