# Supplementary material for: The ubiquilin gene family: evolutionary patterns and functional insights
Source: BMC Evol Biol. 2014 Mar 28;14:63. doi: 10.1186/1471-2148-14-63 (PMC4230246; doi:10.1186/1471-2148-14-63)
Supplement: Additional file 3 — PAML results. [file 1471-2148-14-63-S3.zip › PAML RESULTS/BRANCH_SITE_1/rst]

Supplemental results for CODEML (seqf: C:\PAML\ubi.phy  treef: C:\PAML\tree_unrooted_branchsite1.txt)


dN/dS (w) for site classes (K=4)

site class             0        1       2a       2b
proportion       0.81410  0.07706  0.09943  0.00941
background w     0.05532  1.00000  0.05532  1.00000
foreground w     0.05532  1.00000  1.00000  1.00000

Naive Empirical Bayes (NEB) probabilities for 4 classes
(amino acids refer to 1st sequence: Rat_UBQLN2)

   1 I   0.89875 0.00034 0.10087 0.00004 ( 1)
   2 K   0.87013 0.03645 0.08897 0.00445 ( 1)
   3 V   0.90754 0.00000 0.09246 0.00000 ( 1)
   4 T   0.90753 0.00002 0.09245 0.00000 ( 1)
   5 V   0.90754 0.00000 0.09246 0.00000 ( 1)
   6 K   0.90909 0.00000 0.09091 0.00000 ( 1)
   7 T   0.90754 0.00000 0.09246 0.00000 ( 1)
   8 P   0.90744 0.00010 0.09245 0.00001 ( 1)
   9 K   0.90897 0.00009 0.09093 0.00001 ( 1)
  10 E   0.90755 0.00010 0.09234 0.00001 ( 1)
  11 K   0.90898 0.00001 0.09101 0.00000 ( 1)
  12 E   0.90897 0.00010 0.09092 0.00001 ( 1)
  13 E   0.90793 0.00107 0.09087 0.00013 ( 1)
  14 F   0.91060 0.00001 0.08939 0.00000 ( 1)
  15 A   0.08174 0.81089 0.00833 0.09904 ( 2)
  16 V   0.90749 0.00005 0.09245 0.00001 ( 1)
  17 P   0.00826 0.88304 0.00085 0.10785 ( 2)
  18 E   0.90787 0.00041 0.09167 0.00005 ( 1)
  19 N   0.13153 0.76239 0.01296 0.09311 ( 2)
  20 S   0.18140 0.71361 0.01783 0.08716 ( 2)
  21 T   0.90322 0.00254 0.09393 0.00031 ( 1)
  22 V   0.90751 0.00003 0.09246 0.00000 ( 1)
  23 Q   0.88969 0.01616 0.09217 0.00197 ( 1)
  24 Q   0.90615 0.00002 0.09383 0.00000 ( 1)
  25 F   0.91057 0.00001 0.08942 0.00000 ( 1)
  26 K   0.90905 0.00000 0.09095 0.00000 ( 1)
  27 E   0.90905 0.00000 0.09095 0.00000 ( 1)
  28 A   0.10728 0.61327 0.20454 0.07490 ( 2)
  29 I   0.90896 0.00003 0.09100 0.00000 ( 1)
  30 S   0.90627 0.00015 0.09356 0.00002 ( 1)
  31 K   0.00620 0.88508 0.00063 0.10810 ( 2)
  32 R   0.90746 0.00005 0.09248 0.00001 ( 1)
  33 F   0.91058 0.00000 0.08942 0.00000 ( 1)
  34 K   0.90907 0.00002 0.09091 0.00000 ( 1)
  35 S   0.88050 0.02603 0.09030 0.00318 ( 1)
  36 Q   0.86924 0.00023 0.13050 0.00003 ( 1)
  37 T   0.10781 0.78510 0.01121 0.09589 ( 2)
  38 D   0.91032 0.00017 0.08948 0.00002 ( 1)
  39 Q   0.90605 0.00000 0.09395 0.00000 ( 1)
  40 L   0.90516 0.00001 0.09482 0.00000 ( 1)
  41 V   0.90754 0.00000 0.09246 0.00000 ( 1)
  42 L   0.90301 0.00002 0.09696 0.00000 ( 1)
  43 I   0.90893 0.00001 0.09107 0.00000 ( 1)
  44 F   0.91060 0.00001 0.08939 0.00000 ( 1)
  45 A   0.90746 0.00008 0.09245 0.00001 ( 1)
  46 G   0.90598 0.00000 0.09402 0.00000 ( 1)
  47 K   0.90794 0.00113 0.09080 0.00014 ( 1)
  48 I   0.90901 0.00002 0.09097 0.00000 ( 1)
  49 L   0.90308 0.00003 0.09689 0.00000 ( 1)
  50 K   0.90909 0.00000 0.09091 0.00000 ( 1)
  51 D   0.91062 0.00000 0.08938 0.00000 ( 1)
  52 Q   0.73899 0.16404 0.07693 0.02003 ( 1)
  53 D   0.91061 0.00000 0.08939 0.00000 ( 1)
  54 T   0.90745 0.00009 0.09245 0.00001 ( 1)
  55 L   0.90453 0.00002 0.09544 0.00000 ( 1)
  56 I   0.33549 0.09762 0.55496 0.01192 ( 3)
  57 Q   0.90617 0.00000 0.09383 0.00000 ( 1)
  58 H   0.90885 0.00166 0.08928 0.00020 ( 1)
  59 G   0.90736 0.00000 0.09264 0.00000 ( 1)
  60 I   0.90901 0.00002 0.09098 0.00000 ( 1)
  61 H   0.03229 0.85949 0.00326 0.10497 ( 2)
  62 D   0.91061 0.00000 0.08939 0.00000 ( 1)
  63 G   0.90681 0.00000 0.09318 0.00000 ( 1)
  64 L   0.90435 0.00006 0.09558 0.00001 ( 1)
  65 T   0.90754 0.00000 0.09246 0.00000 ( 1)
  66 V   0.90753 0.00001 0.09246 0.00000 ( 1)
  67 H   0.91060 0.00001 0.08939 0.00000 ( 1)
  68 L   0.90654 0.00091 0.09244 0.00011 ( 1)
  69 V   0.90754 0.00000 0.09246 0.00000 ( 1)
  70 I   0.90908 0.00000 0.09092 0.00000 ( 1)
  71 K   0.90909 0.00000 0.09091 0.00000 ( 1)
  72 S   0.24679 0.25593 0.46603 0.03126 ( 3)
  73 Q   0.90474 0.00141 0.09368 0.00017 ( 1)
  74 P   0.74568 0.15457 0.08087 0.01888 ( 1)
  75 P   0.33424 0.01730 0.64635 0.00211 ( 3)
  76 N   0.00010 0.89106 0.00001 0.10883 ( 2)
  77 P   0.90748 0.00006 0.09245 0.00001 ( 1)
  78 E   0.90909 0.00000 0.09091 0.00000 ( 1)
  79 V   0.90663 0.00089 0.09237 0.00011 ( 1)
  80 R   0.89906 0.00832 0.09160 0.00102 ( 1)
  81 F   0.91062 0.00000 0.08938 0.00000 ( 1)
  82 Q   0.89830 0.00772 0.09304 0.00094 ( 1)
  83 Q   0.89498 0.01097 0.09272 0.00134 ( 1)
  84 Q   0.90613 0.00004 0.09383 0.00000 ( 1)
  85 L   0.90287 0.00010 0.09703 0.00001 ( 1)
  86 E   0.90907 0.00001 0.09091 0.00000 ( 1)
  87 Q   0.89653 0.00947 0.09285 0.00116 ( 1)
  88 L   0.90754 0.00001 0.09246 0.00000 ( 1)
  89 N   0.58458 0.18494 0.20789 0.02259 ( 1)
  90 A   0.90201 0.00539 0.09194 0.00066 ( 1)
  91 M   0.91488 0.00000 0.08512 0.00000 ( 1)
  92 G   0.90730 0.00000 0.09269 0.00000 ( 1)
  93 F   0.91060 0.00000 0.08940 0.00000 ( 1)
  94 L   0.10754 0.78502 0.01156 0.09588 ( 2)
  95 N   0.91061 0.00000 0.08939 0.00000 ( 1)
  96 R   0.89084 0.01639 0.09076 0.00200 ( 1)
  97 E   0.90804 0.00103 0.09081 0.00013 ( 1)
  98 A   0.90754 0.00000 0.09246 0.00000 ( 1)
  99 N   0.91061 0.00000 0.08938 0.00000 ( 1)
 100 L   0.90446 0.00002 0.09551 0.00000 ( 1)
 101 Q   0.90605 0.00000 0.09395 0.00000 ( 1)
 102 A   0.90754 0.00000 0.09246 0.00000 ( 1)
 103 L   0.90296 0.00001 0.09703 0.00000 ( 1)
 104 I   0.91191 0.00000 0.08809 0.00000 ( 1)
 105 A   0.90754 0.00000 0.09246 0.00000 ( 1)
 106 T   0.90754 0.00000 0.09246 0.00000 ( 1)
 107 G   0.90561 0.00040 0.09394 0.00005 ( 1)
 108 G   0.90754 0.00000 0.09246 0.00000 ( 1)
 109 D   0.91060 0.00000 0.08940 0.00000 ( 1)
 110 I   0.90890 0.00019 0.09089 0.00002 ( 1)
 111 N   0.91060 0.00000 0.08939 0.00000 ( 1)
 112 A   0.90754 0.00000 0.09246 0.00000 ( 1)
 113 A   0.90754 0.00000 0.09246 0.00000 ( 1)
 114 I   0.90907 0.00002 0.09091 0.00000 ( 1)
 115 E   0.90722 0.00182 0.09073 0.00022 ( 1)
 116 R   0.90893 0.00003 0.09103 0.00000 ( 1)
 117 L   0.90301 0.00002 0.09697 0.00000 ( 1)


lnL = -2156.617846

Bayes Empirical Bayes (BEB) probabilities for 4 classes (class)
(amino acids refer to 1st sequence: Rat_UBQLN2)

   1 I   0.94409 0.00048 0.05541 0.00003 ( 1)
   2 K   0.90185 0.05140 0.04408 0.00267 ( 1)
   3 V   0.95437 0.00000 0.04562 0.00000 ( 1)
   4 T   0.95434 0.00002 0.04563 0.00000 ( 1)
   5 V   0.95442 0.00000 0.04558 0.00000 ( 1)
   6 K   0.95639 0.00000 0.04361 0.00000 ( 1)
   7 T   0.95432 0.00000 0.04568 0.00000 ( 1)
   8 P   0.95421 0.00013 0.04565 0.00001 ( 1)
   9 K   0.95608 0.00013 0.04379 0.00001 ( 1)
  10 E   0.95434 0.00013 0.04552 0.00001 ( 1)
  11 K   0.95587 0.00001 0.04412 0.00000 ( 1)
  12 E   0.95612 0.00013 0.04374 0.00001 ( 1)
  13 E   0.95463 0.00152 0.04377 0.00008 ( 1)
  14 F   0.95811 0.00001 0.04188 0.00000 ( 1)
  15 A   0.05858 0.88650 0.00301 0.05191 ( 2)
  16 V   0.95435 0.00006 0.04558 0.00000 ( 1)
  17 P   0.00553 0.93863 0.00029 0.05555 ( 2)
  18 E   0.95476 0.00057 0.04464 0.00003 ( 1)
  19 N   0.09576 0.85184 0.00452 0.04788 ( 2)
  20 S   0.13449 0.81415 0.00630 0.04505 ( 2)
  21 T   0.94834 0.00357 0.04790 0.00019 ( 1)
  22 V   0.95431 0.00003 0.04566 0.00000 ( 1)
  23 Q   0.92764 0.02500 0.04604 0.00132 ( 1)
  24 Q   0.95288 0.00003 0.04709 0.00000 ( 1)
  25 F   0.95794 0.00001 0.04205 0.00000 ( 1)
  26 K   0.95620 0.00000 0.04380 0.00000 ( 1)
  27 E   0.95616 0.00000 0.04384 0.00000 ( 1)
  28 A   0.07179 0.64977 0.20586 0.07259 ( 2)
  29 I   0.95585 0.00004 0.04410 0.00000 ( 1)
  30 S   0.95257 0.00019 0.04722 0.00001 ( 1)
  31 K   0.00392 0.94174 0.00020 0.05414 ( 2)
  32 R   0.95426 0.00006 0.04567 0.00000 ( 1)
  33 F   0.95797 0.00000 0.04203 0.00000 ( 1)
  34 K   0.95632 0.00002 0.04366 0.00000 ( 1)
  35 S   0.91316 0.03997 0.04474 0.00213 ( 1)
  36 Q   0.90542 0.00032 0.09424 0.00002 ( 1)
  37 T   0.07767 0.86274 0.00420 0.05538 ( 2)
  38 D   0.95742 0.00024 0.04233 0.00001 ( 1)
  39 Q   0.95231 0.00000 0.04769 0.00000 ( 1)
  40 L   0.95117 0.00001 0.04881 0.00000 ( 1)
  41 V   0.95442 0.00000 0.04558 0.00000 ( 1)
  42 L   0.94733 0.00003 0.05264 0.00000 ( 1)
  43 I   0.95497 0.00001 0.04502 0.00000 ( 1)
  44 F   0.95809 0.00001 0.04190 0.00000 ( 1)
  45 A   0.95424 0.00011 0.04565 0.00001 ( 1)
  46 G   0.95231 0.00000 0.04769 0.00000 ( 1)
  47 K   0.95475 0.00158 0.04359 0.00008 ( 1)
  48 I   0.95603 0.00002 0.04394 0.00000 ( 1)
  49 L   0.94829 0.00003 0.05167 0.00000 ( 1)
  50 K   0.95634 0.00000 0.04366 0.00000 ( 1)
  51 D   0.95818 0.00000 0.04182 0.00000 ( 1)
  52 Q   0.70542 0.24468 0.03642 0.01347 ( 1)
  53 D   0.95815 0.00000 0.04185 0.00000 ( 1)
  54 T   0.95425 0.00011 0.04563 0.00001 ( 1)
  55 L   0.95063 0.00002 0.04934 0.00000 ( 1)
  56 I   0.27691 0.13490 0.57771 0.01047 ( 3)
  57 Q   0.95291 0.00000 0.04709 0.00000 ( 1)
  58 H   0.95565 0.00238 0.04185 0.00012 ( 1)
  59 G   0.95325 0.00000 0.04675 0.00000 ( 1)
  60 I   0.95601 0.00002 0.04397 0.00000 ( 1)
  61 H   0.02326 0.92398 0.00118 0.05159 ( 2)
  62 D   0.95817 0.00000 0.04183 0.00000 ( 1)
  63 G   0.95340 0.00000 0.04659 0.00000 ( 1)
  64 L   0.94990 0.00007 0.05002 0.00000 ( 1)
  65 T   0.95436 0.00000 0.04564 0.00000 ( 1)
  66 V   0.95436 0.00002 0.04562 0.00000 ( 1)
  67 H   0.95811 0.00001 0.04187 0.00000 ( 1)
  68 L   0.95309 0.00118 0.04566 0.00006 ( 1)
  69 V   0.95437 0.00000 0.04562 0.00000 ( 1)
  70 I   0.95629 0.00000 0.04371 0.00000 ( 1)
  71 K   0.95634 0.00000 0.04366 0.00000 ( 1)
  72 S   0.18689 0.31080 0.47574 0.02657 ( 3)
  73 Q   0.95087 0.00202 0.04700 0.00011 ( 1)
  74 P   0.72756 0.21809 0.04160 0.01275 ( 1)
  75 P   0.27855 0.02259 0.69689 0.00198 ( 3)
  76 N   0.00006 0.94285 0.00000 0.05709 ( 2)
  77 P   0.95415 0.00008 0.04577 0.00000 ( 1)
  78 E   0.95633 0.00000 0.04367 0.00000 ( 1)
  79 V   0.95310 0.00125 0.04558 0.00007 ( 1)
  80 R   0.94254 0.01172 0.04513 0.00061 ( 1)
  81 F   0.95813 0.00000 0.04187 0.00000 ( 1)
  82 Q   0.94062 0.01209 0.04666 0.00063 ( 1)
  83 Q   0.93561 0.01691 0.04659 0.00090 ( 1)
  84 Q   0.95276 0.00005 0.04718 0.00000 ( 1)
  85 L   0.94820 0.00012 0.05168 0.00001 ( 1)
  86 E   0.95630 0.00002 0.04368 0.00000 ( 1)
  87 Q   0.93786 0.01485 0.04652 0.00078 ( 1)
  88 L   0.95438 0.00001 0.04561 0.00000 ( 1)
  89 N   0.52491 0.26564 0.19144 0.01801 ( 1)
  90 A   0.94664 0.00756 0.04540 0.00040 ( 1)
  91 M   0.96267 0.00000 0.03733 0.00000 ( 1)
  92 G   0.95401 0.00000 0.04598 0.00000 ( 1)
  93 F   0.95804 0.00000 0.04196 0.00000 ( 1)
  94 L   0.08275 0.85757 0.00490 0.05479 ( 2)
  95 N   0.95820 0.00000 0.04180 0.00000 ( 1)
  96 R   0.92896 0.02521 0.04451 0.00132 ( 1)
  97 E   0.95474 0.00157 0.04361 0.00008 ( 1)
  98 A   0.95433 0.00000 0.04566 0.00000 ( 1)
  99 N   0.95821 0.00000 0.04179 0.00000 ( 1)
 100 L   0.95041 0.00003 0.04957 0.00000 ( 1)
 101 Q   0.95232 0.00000 0.04768 0.00000 ( 1)
 102 A   0.95434 0.00000 0.04566 0.00000 ( 1)
 103 L   0.94829 0.00002 0.05169 0.00000 ( 1)
 104 I   0.95941 0.00000 0.04059 0.00000 ( 1)
 105 A   0.95433 0.00000 0.04566 0.00000 ( 1)
 106 T   0.95438 0.00000 0.04562 0.00000 ( 1)
 107 G   0.95180 0.00055 0.04761 0.00003 ( 1)
 108 G   0.95441 0.00000 0.04559 0.00000 ( 1)
 109 D   0.95811 0.00000 0.04189 0.00000 ( 1)
 110 I   0.95606 0.00026 0.04367 0.00001 ( 1)
 111 N   0.95817 0.00000 0.04182 0.00000 ( 1)
 112 A   0.95433 0.00000 0.04566 0.00000 ( 1)
 113 A   0.95435 0.00000 0.04565 0.00000 ( 1)
 114 I   0.95629 0.00003 0.04368 0.00000 ( 1)
 115 E   0.95348 0.00279 0.04359 0.00014 ( 1)
 116 R   0.95614 0.00004 0.04381 0.00000 ( 1)
 117 L   0.94737 0.00002 0.05260 0.00000 ( 1)
