# Supplementary material for: The ubiquilin gene family: evolutionary patterns and functional insights
Source: BMC Evol Biol. 2014 Mar 28;14:63. doi: 10.1186/1471-2148-14-63 (PMC4230246; doi:10.1186/1471-2148-14-63)
Supplement: Additional file 3 — PAML results. [file 1471-2148-14-63-S3.zip › PAML RESULTS/BRANCH_SITE_1/rst1]

	10	117	117	0.4952	0.352	0.507	0.129	0.237	0.037	0.253	0.197	0.237	1.358	0.286	0.000	4.266	0.438	0.477	2.173	0.407	0.150	2.932	0.814	0.077	0.055	1.000	-2156.618
