# Supplementary material for: The ubiquilin gene family: evolutionary patterns and functional insights
Source: BMC Evol Biol. 2014 Mar 28;14:63. doi: 10.1186/1471-2148-14-63 (PMC4230246; doi:10.1186/1471-2148-14-63)
Supplement: Additional file 3 — PAML results. [file 1471-2148-14-63-S3.zip › PAML RESULTS/BRANCH_SITE_2/rst]

Supplemental results for CODEML (seqf: C:\PAML\ubi.phy  treef: C:\PAML\tree_unrooted_branchsite2.txt)


dN/dS (w) for site classes (K=4)

site class             0        1       2a       2b
proportion       0.88432  0.08840  0.02481  0.00248
background w     0.05716  1.00000  0.05716  1.00000
foreground w     0.05716  1.00000  7.65110  7.65110

Naive Empirical Bayes (NEB) probabilities for 4 classes
(amino acids refer to 1st sequence: Rat_UBQLN2)

   1 I   0.99311 0.00049 0.00639 0.00001 ( 1)
   2 K   0.94522 0.04286 0.01093 0.00098 ( 1)
   3 V   0.99289 0.00000 0.00711 0.00000 ( 1)
   4 T   0.99132 0.00002 0.00866 0.00000 ( 1)
   5 V   0.99293 0.00000 0.00707 0.00000 ( 1)
   6 K   0.99389 0.00000 0.00611 0.00000 ( 1)
   7 T   0.99291 0.00000 0.00709 0.00000 ( 1)
   8 P   0.99274 0.00013 0.00712 0.00000 ( 1)
   9 K   0.98983 0.00013 0.01004 0.00000 ( 1)
  10 E   0.98831 0.00011 0.01157 0.00000 ( 1)
  11 K   0.99295 0.00001 0.00703 0.00000 ( 1)
  12 E   0.99223 0.00014 0.00763 0.00000 ( 1)
  13 E   0.79457 0.00170 0.20369 0.00004 ( 1)
  14 F   0.99388 0.00001 0.00611 0.00000 ( 1)
  15 A   0.07435 0.89523 0.00622 0.02420 ( 2)
  16 V   0.99209 0.00007 0.00784 0.00000 ( 1)
  17 P   0.00643 0.96156 0.00255 0.02947 ( 2)
  18 E   0.99012 0.00048 0.00939 0.00001 ( 1)
  19 N   0.11975 0.85304 0.00266 0.02455 ( 2)
  20 S   0.17548 0.79985 0.00266 0.02200 ( 2)
  21 T   0.98390 0.00318 0.01283 0.00008 ( 1)
  22 V   0.98615 0.00004 0.01381 0.00000 ( 1)
  23 Q   0.95918 0.02235 0.01801 0.00046 ( 1)
  24 Q   0.99179 0.00003 0.00817 0.00000 ( 1)
  25 F   0.98891 0.00001 0.01108 0.00000 ( 1)
  26 K   0.99386 0.00000 0.00613 0.00000 ( 1)
  27 E   0.99382 0.00000 0.00618 0.00000 ( 1)
  28 A   0.15903 0.82040 0.00209 0.01848 ( 2)
  29 I   0.99200 0.00004 0.00796 0.00000 ( 1)
  30 S   0.99198 0.00020 0.00781 0.00000 ( 1)
  31 K   0.00615 0.96872 0.00039 0.02473 ( 2)
  32 R   0.98961 0.00007 0.01032 0.00000 ( 1)
  33 F   0.99451 0.00000 0.00549 0.00000 ( 1)
  34 K   0.99377 0.00003 0.00621 0.00000 ( 1)
  35 S   0.95700 0.03069 0.01151 0.00080 ( 1)
  36 Q   0.98826 0.00038 0.01135 0.00001 ( 1)
  37 T   0.11179 0.86319 0.00154 0.02348 ( 2)
  38 D   0.99419 0.00022 0.00558 0.00000 ( 1)
  39 Q   0.99242 0.00000 0.00758 0.00000 ( 1)
  40 L   0.99132 0.00002 0.00866 0.00000 ( 1)
  41 V   0.99291 0.00000 0.00709 0.00000 ( 1)
  42 L   0.98986 0.00003 0.01011 0.00000 ( 1)
  43 I   0.99229 0.00001 0.00770 0.00000 ( 1)
  44 F   0.99443 0.00001 0.00555 0.00000 ( 1)
  45 A   0.98940 0.00011 0.01049 0.00000 ( 1)
  46 G   0.99239 0.00000 0.00760 0.00000 ( 1)
  47 K   0.98913 0.00158 0.00926 0.00003 ( 1)
  48 I   0.99291 0.00003 0.00706 0.00000 ( 1)
  49 L   0.98999 0.00004 0.00998 0.00000 ( 1)
  50 K   0.99383 0.00000 0.00617 0.00000 ( 1)
  51 D   0.99462 0.00000 0.00538 0.00000 ( 1)
  52 Q   0.71404 0.20594 0.07389 0.00613 ( 1)
  53 D   0.99460 0.00000 0.00540 0.00000 ( 1)
  54 T   0.98800 0.00011 0.01189 0.00000 ( 1)
  55 L   0.99016 0.00003 0.00982 0.00000 ( 1)
  56 I   0.75631 0.21234 0.02523 0.00612 ( 1)
  57 Q   0.99246 0.00000 0.00754 0.00000 ( 1)
  58 H   0.58862 0.00233 0.40899 0.00006 ( 1)
  59 G   0.99242 0.00000 0.00758 0.00000 ( 1)
  60 I   0.98643 0.00002 0.01354 0.00000 ( 1)
  61 H   0.03160 0.94052 0.00365 0.02423 ( 2)
  62 D   0.99462 0.00000 0.00538 0.00000 ( 1)
  63 G   0.99238 0.00000 0.00761 0.00000 ( 1)
  64 L   0.99092 0.00006 0.00901 0.00000 ( 1)
  65 T   0.99294 0.00000 0.00706 0.00000 ( 1)
  66 V   0.99097 0.00002 0.00902 0.00000 ( 1)
  67 H   0.99436 0.00001 0.00563 0.00000 ( 1)
  68 L   0.99006 0.00116 0.00875 0.00003 ( 1)
  69 V   0.99295 0.00000 0.00705 0.00000 ( 1)
  70 I   0.99379 0.00000 0.00620 0.00000 ( 1)
  71 K   0.99383 0.00000 0.00617 0.00000 ( 1)
  72 S   0.51071 0.46993 0.00680 0.01256 ( 1)
  73 Q   0.98919 0.00203 0.00874 0.00004 ( 1)
  74 P   0.79537 0.18168 0.01794 0.00501 ( 1)
  75 P   0.94437 0.04537 0.00917 0.00108 ( 1)
  76 N   0.00011 0.97135 0.00001 0.02853 ( 2)
  77 P   0.99256 0.00008 0.00736 0.00000 ( 1)
  78 E   0.99378 0.00000 0.00622 0.00000 ( 1)
  79 V   0.98427 0.00118 0.01452 0.00003 ( 1)
  80 R   0.93064 0.01377 0.05513 0.00045 ( 1)
  81 F   0.99453 0.00000 0.00547 0.00000 ( 1)
  82 Q   0.96700 0.01101 0.02176 0.00022 ( 1)
  83 Q   0.75605 0.01357 0.22994 0.00044 ( 1)
  84 Q   0.99226 0.00006 0.00768 0.00000 ( 1)
  85 L   0.98702 0.00013 0.01285 0.00000 ( 1)
  86 E   0.99372 0.00002 0.00626 0.00000 ( 1)
  87 Q   0.97552 0.01377 0.01045 0.00027 ( 1)
  88 L   0.99230 0.00001 0.00770 0.00000 ( 1)
  89 N   0.11681 0.09234 0.78785 0.00300 ( 3)
  90 A   0.98470 0.00686 0.00826 0.00017 ( 1)
  91 M   0.99621 0.00000 0.00379 0.00000 ( 1)
  92 G   0.99260 0.00000 0.00740 0.00000 ( 1)
  93 F   0.99449 0.00000 0.00551 0.00000 ( 1)
  94 L   0.10119 0.87587 0.00154 0.02141 ( 2)
  95 N   0.99464 0.00000 0.00536 0.00000 ( 1)
  96 R   0.97004 0.01912 0.01041 0.00043 ( 1)
  97 E   0.99016 0.00141 0.00840 0.00003 ( 1)
  98 A   0.99291 0.00000 0.00709 0.00000 ( 1)
  99 N   0.99462 0.00000 0.00538 0.00000 ( 1)
 100 L   0.98915 0.00003 0.01082 0.00000 ( 1)
 101 Q   0.99242 0.00000 0.00758 0.00000 ( 1)
 102 A   0.99293 0.00000 0.00706 0.00000 ( 1)
 103 L   0.99029 0.00002 0.00969 0.00000 ( 1)
 104 I   0.99398 0.00000 0.00602 0.00000 ( 1)
 105 A   0.99291 0.00000 0.00709 0.00000 ( 1)
 106 T   0.99291 0.00000 0.00709 0.00000 ( 1)
 107 G   0.98961 0.00053 0.00985 0.00001 ( 1)
 108 G   0.99283 0.00000 0.00717 0.00000 ( 1)
 109 D   0.99462 0.00000 0.00538 0.00000 ( 1)
 110 I   0.97943 0.00026 0.02031 0.00001 ( 1)
 111 N   0.98927 0.00000 0.01073 0.00000 ( 1)
 112 A   0.99290 0.00000 0.00710 0.00000 ( 1)
 113 A   0.99293 0.00000 0.00706 0.00000 ( 1)
 114 I   0.98469 0.00003 0.01528 0.00000 ( 1)
 115 E   0.98878 0.00248 0.00868 0.00005 ( 1)
 116 R   0.74950 0.00006 0.25044 0.00000 ( 1)
 117 L   0.98985 0.00002 0.01013 0.00000 ( 1)


lnL = -2156.418463

Bayes Empirical Bayes (BEB) probabilities for 4 classes (class)
(amino acids refer to 1st sequence: Rat_UBQLN2)

   1 I   0.96042 0.00066 0.03888 0.00005 ( 1)
   2 K   0.89060 0.05838 0.04695 0.00407 ( 1)
   3 V   0.95925 0.00000 0.04075 0.00000 ( 1)
   4 T   0.95593 0.00003 0.04404 0.00000 ( 1)
   5 V   0.95928 0.00000 0.04072 0.00000 ( 1)
   6 K   0.96156 0.00000 0.03844 0.00000 ( 1)
   7 T   0.95926 0.00000 0.04073 0.00000 ( 1)
   8 P   0.95904 0.00016 0.04079 0.00001 ( 1)
   9 K   0.95286 0.00018 0.04695 0.00001 ( 1)
  10 E   0.94931 0.00015 0.05053 0.00001 ( 1)
  11 K   0.95962 0.00002 0.04037 0.00000 ( 1)
  12 E   0.95784 0.00018 0.04197 0.00001 ( 1)
  13 E   0.57485 0.00190 0.42314 0.00011 ( 1)
  14 F   0.96215 0.00001 0.03783 0.00000 ( 1)
  15 A   0.04032 0.87916 0.00943 0.07109 ( 2)
  16 V   0.95755 0.00008 0.04237 0.00001 ( 1)
  17 P   0.00314 0.91474 0.00322 0.07891 ( 2)
  18 E   0.95309 0.00064 0.04623 0.00004 ( 1)
  19 N   0.06622 0.85725 0.00506 0.07146 ( 2)
  20 S   0.10011 0.82651 0.00613 0.06724 ( 2)
  21 T   0.94373 0.00433 0.05163 0.00032 ( 1)
  22 V   0.94425 0.00004 0.05571 0.00000 ( 1)
  23 Q   0.89921 0.03411 0.06443 0.00225 ( 1)
  24 Q   0.95637 0.00004 0.04359 0.00000 ( 1)
  25 F   0.95091 0.00001 0.04908 0.00000 ( 1)
  26 K   0.96152 0.00000 0.03848 0.00000 ( 1)
  27 E   0.96147 0.00000 0.03853 0.00000 ( 1)
  28 A   0.09131 0.84072 0.00575 0.06221 ( 2)
  29 I   0.95837 0.00005 0.04157 0.00000 ( 1)
  30 S   0.95743 0.00024 0.04231 0.00002 ( 1)
  31 K   0.00283 0.92376 0.00049 0.07292 ( 2)
  32 R   0.95226 0.00008 0.04765 0.00001 ( 1)
  33 F   0.96343 0.00000 0.03656 0.00000 ( 1)
  34 K   0.96137 0.00003 0.03860 0.00000 ( 1)
  35 S   0.90234 0.04694 0.04724 0.00348 ( 1)
  36 Q   0.94838 0.00051 0.05108 0.00003 ( 1)
  37 T   0.06208 0.86417 0.00367 0.07008 ( 2)
  38 D   0.96282 0.00030 0.03686 0.00002 ( 1)
  39 Q   0.95767 0.00000 0.04233 0.00000 ( 1)
  40 L   0.95585 0.00002 0.04413 0.00000 ( 1)
  41 V   0.95927 0.00000 0.04073 0.00000 ( 1)
  42 L   0.95265 0.00004 0.04731 0.00000 ( 1)
  43 I   0.95825 0.00001 0.04173 0.00000 ( 1)
  44 F   0.96329 0.00001 0.03670 0.00000 ( 1)
  45 A   0.95190 0.00014 0.04795 0.00001 ( 1)
  46 G   0.95811 0.00000 0.04188 0.00000 ( 1)
  47 K   0.95243 0.00216 0.04527 0.00015 ( 1)
  48 I   0.95977 0.00003 0.04020 0.00000 ( 1)
  49 L   0.95345 0.00004 0.04651 0.00000 ( 1)
  50 K   0.96148 0.00000 0.03852 0.00000 ( 1)
  51 D   0.96355 0.00000 0.03645 0.00000 ( 1)
  52 Q   0.54750 0.28068 0.15026 0.02156 ( 1)
  53 D   0.96352 0.00000 0.03648 0.00000 ( 1)
  54 T   0.95021 0.00014 0.04965 0.00001 ( 1)
  55 L   0.95325 0.00003 0.04672 0.00000 ( 1)
  56 I   0.61596 0.30203 0.05811 0.02390 ( 1)
  57 Q   0.95772 0.00000 0.04228 0.00000 ( 1)
  58 H   0.40495 0.00251 0.59240 0.00015 ( 3)
  59 G   0.95814 0.00000 0.04186 0.00000 ( 1)
  60 I   0.94545 0.00003 0.05452 0.00000 ( 1)
  61 H   0.01736 0.90570 0.00519 0.07175 ( 2)
  62 D   0.96355 0.00000 0.03644 0.00000 ( 1)
  63 G   0.95821 0.00000 0.04179 0.00000 ( 1)
  64 L   0.95530 0.00008 0.04462 0.00001 ( 1)
  65 T   0.95930 0.00000 0.04070 0.00000 ( 1)
  66 V   0.95483 0.00002 0.04515 0.00000 ( 1)
  67 H   0.96310 0.00001 0.03689 0.00000 ( 1)
  68 L   0.95447 0.00142 0.04401 0.00010 ( 1)
  69 V   0.95931 0.00000 0.04069 0.00000 ( 1)
  70 I   0.96147 0.00000 0.03853 0.00000 ( 1)
  71 K   0.96147 0.00000 0.03853 0.00000 ( 1)
  72 S   0.36722 0.56759 0.02063 0.04455 ( 2)
  73 Q   0.95254 0.00283 0.04445 0.00018 ( 1)
  74 P   0.68284 0.24714 0.05093 0.01909 ( 1)
  75 P   0.88402 0.06831 0.04279 0.00488 ( 1)
  76 N   0.00004 0.92191 0.00001 0.07804 ( 2)
  77 P   0.95880 0.00010 0.04109 0.00001 ( 1)
  78 E   0.96141 0.00000 0.03859 0.00000 ( 1)
  79 V   0.94164 0.00160 0.05664 0.00011 ( 1)
  80 R   0.88257 0.01867 0.09721 0.00155 ( 1)
  81 F   0.96346 0.00000 0.03654 0.00000 ( 1)
  82 Q   0.90948 0.01704 0.07239 0.00110 ( 1)
  83 Q   0.59567 0.01776 0.38528 0.00129 ( 1)
  84 Q   0.95745 0.00007 0.04247 0.00000 ( 1)
  85 L   0.94667 0.00015 0.05317 0.00001 ( 1)
  86 E   0.96128 0.00002 0.03870 0.00000 ( 1)
  87 Q   0.92969 0.02160 0.04731 0.00140 ( 1)
  88 L   0.95818 0.00001 0.04181 0.00000 ( 1)
  89 N   0.07992 0.12490 0.78614 0.00904 ( 3)
  90 A   0.94737 0.00936 0.04259 0.00068 ( 1)
  91 M   0.96854 0.00000 0.03146 0.00000 ( 1)
  92 G   0.95859 0.00000 0.04141 0.00000 ( 1)
  93 F   0.96341 0.00000 0.03659 0.00000 ( 1)
  94 L   0.06117 0.86801 0.00393 0.06689 ( 2)
  95 N   0.96356 0.00000 0.03644 0.00000 ( 1)
  96 R   0.92146 0.02927 0.04725 0.00202 ( 1)
  97 E   0.95421 0.00214 0.04351 0.00014 ( 1)
  98 A   0.95927 0.00000 0.04073 0.00000 ( 1)
  99 N   0.96354 0.00000 0.03646 0.00000 ( 1)
 100 L   0.95181 0.00003 0.04816 0.00000 ( 1)
 101 Q   0.95767 0.00000 0.04233 0.00000 ( 1)
 102 A   0.95929 0.00000 0.04071 0.00000 ( 1)
 103 L   0.95360 0.00002 0.04638 0.00000 ( 1)
 104 I   0.96245 0.00000 0.03754 0.00000 ( 1)
 105 A   0.95927 0.00000 0.04073 0.00000 ( 1)
 106 T   0.95926 0.00000 0.04074 0.00000 ( 1)
 107 G   0.95243 0.00071 0.04681 0.00005 ( 1)
 108 G   0.95905 0.00000 0.04095 0.00000 ( 1)
 109 D   0.96356 0.00000 0.03644 0.00000 ( 1)
 110 I   0.93200 0.00034 0.06763 0.00002 ( 1)
 111 N   0.95045 0.00001 0.04955 0.00000 ( 1)
 112 A   0.95925 0.00000 0.04075 0.00000 ( 1)
 113 A   0.95929 0.00000 0.04071 0.00000 ( 1)
 114 I   0.94181 0.00003 0.05815 0.00000 ( 1)
 115 E   0.95220 0.00380 0.04374 0.00026 ( 1)
 116 R   0.52843 0.00006 0.47151 0.00000 ( 1)
 117 L   0.95264 0.00003 0.04733 0.00000 ( 1)
