# Supplementary material for: The ubiquilin gene family: evolutionary patterns and functional insights
Source: BMC Evol Biol. 2014 Mar 28;14:63. doi: 10.1186/1471-2148-14-63 (PMC4230246; doi:10.1186/1471-2148-14-63)
Supplement: Additional file 3 — PAML results. [file 1471-2148-14-63-S3.zip › PAML RESULTS/BRANCH_SITE_2/rst1]

	10	117	117	0.4952	0.177	0.560	0.171	0.240	0.033	0.228	0.194	0.237	1.259	0.286	0.000	4.167	0.437	0.470	2.021	0.409	0.144	2.932	0.884	0.088	0.057	7.651	-2156.418
