# Supplementary material for: The ubiquilin gene family: evolutionary patterns and functional insights
Source: BMC Evol Biol. 2014 Mar 28;14:63. doi: 10.1186/1471-2148-14-63 (PMC4230246; doi:10.1186/1471-2148-14-63)
Supplement: Additional file 3 — PAML results. [file 1471-2148-14-63-S3.zip › PAML RESULTS/BRANCH_SITE_3/lnf]

    -1    117    117


 1
