# Supplementary material for: The ubiquilin gene family: evolutionary patterns and functional insights
Source: BMC Evol Biol. 2014 Mar 28;14:63. doi: 10.1186/1471-2148-14-63 (PMC4230246; doi:10.1186/1471-2148-14-63)
Supplement: Additional file 3 — PAML results. [file 1471-2148-14-63-S3.zip › PAML RESULTS/BRANCH_SITE_4/lnf]

    -1    117    117


 1

     1      1   -11.6543914410   0.000008680847       0.0010  AAA (K) AAA (K) AAA (K) AAG (K) AAA (K) AAA (K) AAA (K) AAG (K) AAG (K) AAG (K) 
     2      1    -8.9575577296   0.000128760338       0.0151  AAA (K) AAA (K) AAG (K) AAG (K) AAA (K) AAA (K) AAA (K) AAA (K) AAG (K) AAG (K) 
     3      1   -14.2925489720   0.000000620619       0.0001  AAA (K) AAA (K) AAG (K) AAG (K) AAA (K) AAA (K) AAA (K) CAA (Q) AAG (K) AAG (K) 
     4      1   -17.8415943351   0.000000017844       0.0000  AAA (K) AAA (K) AAG (K) AAG (K) AAA (K) AAA (K) CGC (R) TGC (C) AAA (K) AAA (K) 
     5      1   -17.6654018349   0.000000021282       0.0000  AAA (K) AAA (K) AAG (K) AAG (K) AAA (K) AAG (K) GGC (G) GGC (G) AAG (K) AAA (K) 
     6      1   -28.7487497585   0.000000000000       0.0000  AAA (K) AAA (K) CGG (R) CGG (R) AAA (K) AAA (K) TCT (S) GCT (A) CAC (H) CAG (Q) 
     7      1   -26.3815713857   0.000000000003       0.0000  AAA (K) AAA (K) CGG (R) CGG (R) AAG (K) AAA (K) CGA (R) CGA (R) CGG (R) AAG (K) 
     8      1    -9.6253433829   0.000066033829       0.0077  AAC (N) AAC (N) AAC (N) AAC (N) AAC (N) AAC (N) AAC (N) AAT (N) AAT (N) AAT (N) 
     9      1   -26.3295062758   0.000000000004       0.0000  AAC (N) AAC (N) AAC (N) AAC (N) AGT (S) AGT (S) CAG (Q) CAG (Q) CGG (R) CGG (R) 
    10      1   -11.7649795046   0.000007772027       0.0009  AAC (N) AAC (N) AAC (N) AAT (N) AAC (N) AAC (N) AAT (N) AAC (N) AAT (N) AAT (N) 
    11      1   -30.8849327174   0.000000000000       0.0000  AAC (N) AAC (N) CAA (Q) CGA (R) AAC (N) AAT (N) GAC (D) GAC (D) ACG (T) ACA (T) 
    12      1   -15.6755717180   0.000000155663       0.0000  AAC (N) AAT (N) AAT (N) AAC (N) AAT (N) AAT (N) AAT (N) AAT (N) GAT (D) GAT (D) 
    13      1   -14.8550196234   0.000000353628       0.0000  AAG (K) AAA (K) AAG (K) AAG (K) AAG (K) AAG (K) CAG (Q) CAG (Q) AAG (K) AAG (K) 
    14      1   -12.8354756003   0.000002664549       0.0003  AAG (K) AAG (K) AAG (K) AAA (K) AAA (K) AAG (K) AAG (K) AAG (K) AAG (K) AAG (K) 
    15      1    -8.6183540600   0.000180757526       0.0211  AAG (K) AAG (K) AAG (K) AAG (K) AAG (K) AAG (K) AAG (K) AAG (K) AAG (K) AAG (K) 
    16      1   -33.5433175825   0.000000000000       0.0000  AAT (N) AAT (N) GTG (V) ACG (T) AGT (S) AAT (N) GCC (A) GCT (A) CAA (Q) CAG (Q) 
    17      1   -12.5756110549   0.000003455266       0.0004  ACA (T) ACA (T) ACA (T) ACA (T) ACA (T) ACA (T) ACT (T) ACT (T) ACA (T) ACG (T) 
    18      1   -17.8523661912   0.000000017653       0.0000  ACC (T) ACC (T) ACA (T) ACA (T) ACT (T) ACC (T) ACA (T) ACA (T) TCA (S) TCA (S) 
    19      1   -31.8078822466   0.000000000000       0.0000  ACC (T) ACC (T) CAG (Q) CAG (Q) ATT (I) ACT (T) ATG (M) ATG (M) CCA (P) CCC (P) 
    20      1   -18.7247202400   0.000000007378       0.0000  ACC (T) ACT (T) ACC (T) ACC (T) ACG (T) ACC (T) ACT (T) ACT (T) ACA (T) ACG (T) 
    21      1   -29.2011485271   0.000000000000       0.0000  ACC (T) TCG (S) TCG (S) TCG (S) TCG (S) TCC (S) TCA (S) TCG (S) ACC (T) ACT (T) 
    22      1   -21.3729270405   0.000000000522       0.0000  ACT (T) ACG (T) ACC (T) ACC (T) ACG (T) ACC (T) ATT (I) ATA (I) ACA (T) ACA (T) 
    23      1   -19.3373838667   0.000000003998       0.0000  ACT (T) ACT (T) ACG (T) ACT (T) ACG (T) ACT (T) ACC (T) ACC (T) ACA (T) ACT (T) 
    24      1   -20.5585520538   0.000000001179       0.0000  AGA (R) AGA (R) AGA (R) AGA (R) AGA (R) AGA (R) CGT (R) TGT (C) CAC (H) CAC (H) 
    25      1   -31.3890078637   0.000000000000       0.0000  AGC (S) AGC (S) ACC (T) ACC (T) ACC (T) ACA (T) TCC (S) TCC (S) ATG (M) AGG (R) 
    26      1   -27.0275776901   0.000000000002       0.0000  AGC (S) AGC (S) GCC (A) GCC (A) AGC (S) AGC (S) ACC (T) ATC (I) TGT (C) TGC (C) 
    27      1   -15.7340191308   0.000000146826       0.0000  AGG (R) AGG (R) AGA (R) AGA (R) AGG (R) AGG (R) AAA (K) AAG (K) AAA (K) AAG (K) 
    28      1   -12.6976714275   0.000003058239       0.0004  ATA (I) ATA (I) ATC (I) ATT (I) ATA (I) ATA (I) ATT (I) ATT (I) ATT (I) ATT (I) 
    29      1   -27.4007974102   0.000000000001       0.0000  ATC (I) ATC (I) AAC (N) AAC (N) AGT (S) AGT (S) AGC (S) AGC (S) GCA (A) GCA (A) 
    30      1   -18.1320629622   0.000000013346       0.0000  ATC (I) ATC (I) ATC (I) ATC (I) ATC (I) ATC (I) ACT (T) ACC (T) GTA (V) GTG (V) 
    31      1   -11.9574166460   0.000006411504       0.0008  ATC (I) ATC (I) ATC (I) ATC (I) ATC (I) ATT (I) ATC (I) ATC (I) ATC (I) ATC (I) 
    32      1   -17.4513390450   0.000000026362       0.0000  ATC (I) ATC (I) ATC (I) ATC (I) ATT (I) ATT (I) ATC (I) ATC (I) GTT (V) GTG (V) 
    33      1   -15.7972244556   0.000000137833       0.0000  ATC (I) ATC (I) ATC (I) ATC (I) ATT (I) ATT (I) CTC (L) CTT (L) ATC (I) ATC (I) 
    34      1   -20.1666169003   0.000000001745       0.0000  ATC (I) ATC (I) ATT (I) ATT (I) ATG (M) ATG (M) ATT (I) ACT (T) ATC (I) ATC (I) 
    35      1    -5.8760904933   0.002805732893       0.3283  ATG (M) ATG (M) ATG (M) ATG (M) ATG (M) ATG (M) ATG (M) ATG (M) ATG (M) ATG (M) 
    36      1   -16.9009996738   0.000000045708       0.0000  ATT (I) ATT (I) ATC (I) ATC (I) ATA (I) ATA (I) GTG (V) GTC (V) ATC (I) ATC (I) 
    37      1   -16.6563418677   0.000000058377       0.0000  ATT (I) ATT (I) ATC (I) ATC (I) ATC (I) ATC (I) CTG (L) CTA (L) ATA (I) ATA (I) 
    38      1   -16.6741347340   0.000000057348       0.0000  ATT (I) ATT (I) ATT (I) ATC (I) ATT (I) ATT (I) ATT (I) ATC (I) GTG (V) GTG (V) 
    39      1   -14.1650814633   0.000000704991       0.0001  CAA (Q) CAA (Q) CAG (Q) CAG (Q) CAA (Q) CAA (Q) GAG (E) CAG (Q) CAG (Q) CAG (Q) 
    40      1   -19.9715862194   0.000000002121       0.0000  CAA (Q) CAA (Q) CAG (Q) CAG (Q) CAT (H) CAT (H) CAA (Q) CAG (Q) CAT (H) CAC (H) 
    41      1   -25.4786765402   0.000000000009       0.0000  CAA (Q) CAA (Q) GGA (G) GGG (G) CAA (Q) CAA (Q) CAT (H) CAT (H) CCT (P) CCT (P) 
    42      1   -14.0000519366   0.000000831486       0.0001  CAC (H) CAC (H) CAT (H) CAT (H) CAC (H) CAC (H) CAT (H) TAC (Y) CAC (H) CAC (H) 
    43      1   -24.6246650136   0.000000000020       0.0000  CAG (Q) CAA (Q) CAG (Q) CAG (Q) CAG (Q) CAA (Q) AAA (K) AAA (K) GTA (V) GTG (V) 
    44      1   -21.6313113176   0.000000000403       0.0000  CAG (Q) CAG (Q) AAG (K) AAG (K) CAG (Q) CAG (Q) AGA (R) AGG (R) CGG (R) CAG (Q) 
    45      1   -12.7502057659   0.000002901723       0.0003  CAG (Q) CAG (Q) CAA (Q) CAG (Q) CAA (Q) CAA (Q) CAA (Q) CAG (Q) CAG (Q) CAG (Q) 
    46      1   -23.0777939339   0.000000000095       0.0000  CAG (Q) CAG (Q) CAA (Q) CAG (Q) CAA (Q) CAG (Q) AGC (S) AGC (S) CGG (R) CAG (Q) 
    47      1   -10.0570423796   0.000042882687       0.0050  CAG (Q) CAG (Q) CAG (Q) CAG (Q) CAA (Q) CAA (Q) CAA (Q) CAA (Q) CAG (Q) CAG (Q) 
    48      1   -21.4838330718   0.000000000467       0.0000  CAG (Q) CAG (Q) CAG (Q) CAG (Q) CAG (Q) CAA (Q) TGT (C) TCT (S) CAA (Q) CAA (Q) 
    49      1    -8.4057117050   0.000223586609       0.0262  CAG (Q) CAG (Q) CAG (Q) CAG (Q) CAG (Q) CAG (Q) CAG (Q) CAG (Q) CAG (Q) CAG (Q) 
    50      1   -17.7683158617   0.000000019201       0.0000  CAG (Q) CAG (Q) CAG (Q) CAG (Q) CAG (Q) CAG (Q) TCC (S) CCT (P) CAG (Q) CAG (Q) 
    51      1   -13.5461034556   0.000001309188       0.0002  CAG (Q) CAG (Q) GAG (E) GAG (E) CAG (Q) CAG (Q) CAA (Q) CAG (Q) CAG (Q) CAG (Q) 
    52      1   -26.9186044694   0.000000000002       0.0000  CAT (H) CAT (H) AAG (K) AAG (K) CAT (H) CAT (H) ACA (T) ATG (M) CGA (R) CGA (R) 
    53      1   -19.9264506089   0.000000002218       0.0000  CAT (H) CAT (H) CAT (H) CAC (H) CAT (H) CAT (H) AGG (R) AGG (R) TGT (C) TGT (C) 
    54      1   -20.6832692978   0.000000001041       0.0000  CCC (P) CCC (P) CCC (P) CCC (P) CCT (P) CCG (P) CCA (P) GCA (A) CCC (P) CCC (P) 
    55      1   -28.0760221993   0.000000000001       0.0000  CCC (P) CCC (P) TGC (C) TGC (C) CCC (P) CCC (P) GCT (A) GCT (A) GTA (V) ACA (T) 
    56      1   -28.6474277668   0.000000000000       0.0000  CCG (P) CCG (P) CCA (P) CAG (Q) CAG (Q) CAG (Q) CAA (Q) CAA (Q) CTA (L) CTG (L) 
    57      1   -30.6180761601   0.000000000000       0.0000  CCG (P) CTG (L) GTT (V) GTG (V) CTG (L) CTA (L) CTA (L) CTG (L) CAG (Q) CAG (Q) 
    58      1   -21.7293726286   0.000000000366       0.0000  CCT (P) CCA (P) CCA (P) CCA (P) CCA (P) CCA (P) CCC (P) CCT (P) CTG (L) CCT (P) 
    59      1   -17.1242272931   0.000000036563       0.0000  CGC (R) CGC (R) AGG (R) AGG (R) CGT (R) CGT (R) CAC (H) CAC (H) CGC (R) CGC (R) 
    60      1   -27.4635610695   0.000000000001       0.0000  CGC (R) CGT (R) CGT (R) CGT (R) CGT (R) CGT (R) TAT (Y) CAC (H) CTG (L) CGT (R) 
    61      1   -15.4927983406   0.000000186880       0.0000  CTA (L) CTA (L) CTG (L) CTG (L) CTG (L) CTA (L) CTC (L) CTC (L) CTC (L) CTC (L) 
    62      1   -21.3801886704   0.000000000518       0.0000  CTC (L) CTA (L) CTG (L) CTG (L) CTT (L) CTT (L) CTG (L) CTA (L) CTG (L) CTT (L) 
    63      1   -14.3383163543   0.000000592855       0.0001  CTC (L) CTC (L) CTC (L) CTC (L) CTC (L) CTC (L) CTT (L) CTC (L) CTA (L) CTG (L) 
    64      1   -17.3033767832   0.000000030566       0.0000  CTG (L) CTG (L) CTC (L) CTC (L) CTT (L) CTT (L) CAC (H) CAC (H) CTC (L) CTC (L) 
    65      1   -19.4374827669   0.000000003617       0.0000  CTG (L) CTG (L) CTC (L) CTG (L) TTG (L) TTA (L) CTC (L) CTC (L) CTG (L) CTG (L) 
    66      1   -14.9226105251   0.000000330516       0.0000  CTG (L) CTG (L) CTG (L) CTG (L) CTG (L) CTG (L) ATG (M) ATG (M) CTG (L) CTG (L) 
    67      1   -16.2259509307   0.000000089776       0.0000  CTG (L) CTG (L) CTG (L) CTG (L) TTG (L) TTG (L) CTG (L) CTG (L) CTG (L) CTA (L) 
    68      1   -28.0517510985   0.000000000001       0.0000  CTG (L) CTT (L) CTA (L) CTG (L) CTT (L) CTT (L) GTC (V) TTG (L) CTC (L) CTG (L) 
    69      1   -21.7113510622   0.000000000372       0.0000  CTG (L) TTA (L) CTC (L) CTC (L) TTA (L) TTG (L) CTA (L) CTC (L) CTC (L) CTC (L) 
    70      1    -8.7200459518   0.000163279688       0.0191  GAA (E) GAA (E) GAA (E) GAA (E) GAA (E) GAA (E) GAG (E) GAG (E) GAG (E) GAG (E) 
    71      1   -18.4740092519   0.000000009481       0.0000  GAA (E) GAA (E) GAG (E) GAG (E) GAA (E) GAA (E) AAT (N) CAT (H) GAA (E) GAA (E) 
    72      1   -13.9052954632   0.000000914128       0.0001  GAA (E) GAA (E) GAG (E) GAG (E) GAA (E) GAA (E) GAA (E) GAT (D) GAG (E) GAG (E) 
    73      1   -11.7418616267   0.000007953793       0.0009  GAA (E) GAA (E) GAG (E) GAG (E) GAG (E) GAA (E) GAA (E) GAG (E) GAA (E) GAA (E) 
    74      1   -11.9820511033   0.000006255490       0.0007  GAC (D) GAC (D) GAC (D) GAC (D) GAC (D) GAT (D) GAC (D) GAC (D) GAT (D) GAC (D) 
    75      1   -11.1020719747   0.000015081044       0.0018  GAC (D) GAT (D) GAC (D) GAC (D) GAT (D) GAT (D) GAC (D) GAC (D) GAC (D) GAC (D) 
    76      1   -20.4597231725   0.000000001302       0.0000  GAG (E) GAA (E) GAG (E) GAG (E) GAA (E) GAA (E) CAC (H) CGC (R) GAG (E) GAG (E) 
    77      1   -17.4224766398   0.000000027134       0.0000  GAG (E) GAG (E) GAC (D) GAC (D) GAG (E) GAA (E) AAC (N) AAC (N) GAC (D) GAC (D) 
    78      1   -22.7611713135   0.000000000130       0.0000  GAG (E) GAG (E) GAG (E) GAA (E) GAG (E) GAA (E) GTC (V) GAC (D) GAT (D) GAT (D) 
    79      1   -17.7883802712   0.000000018819       0.0000  GAG (E) GAG (E) GAG (E) GAG (E) GAA (E) GAG (E) AAC (N) AAA (K) GAG (E) GAG (E) 
    80      1   -18.3605511956   0.000000010620       0.0000  GAG (E) GAG (E) GAT (D) GAT (D) GAG (E) GAG (E) GAA (E) GAT (D) GAC (D) GAC (D) 
    81      1    -9.0205215003   0.000120903059       0.0141  GAT (D) GAT (D) GAC (D) GAC (D) GAT (D) GAT (D) GAT (D) GAT (D) GAT (D) GAT (D) 
    82      1   -19.5900296218   0.000000003106       0.0000  GAT (D) GAT (D) GAT (D) GAT (D) GAC (D) GAC (D) GAA (E) GAC (D) AAT (N) GAT (D) 
    83      1   -10.0483164013   0.000043258518       0.0051  GAT (D) GAT (D) GAT (D) GAT (D) GAT (D) GAT (D) GAC (D) GAC (D) GAC (D) GAT (D) 
    84      1   -12.0796218662   0.000005673968       0.0007  GCA (A) GCA (A) GCC (A) GCC (A) GCA (A) GCA (A) GCT (A) GCT (A) GCT (A) GCT (A) 
    85      1   -13.9591450480   0.000000866204       0.0001  GCA (A) GCA (A) GCC (A) GCT (A) GCA (A) GCA (A) GCC (A) GCC (A) GCC (A) GCC (A) 
    86      1   -26.7129331506   0.000000000003       0.0000  GCC (A) GCA (A) TCC (S) TCC (S) GCA (A) GCA (A) GCC (A) GCC (A) GCT (A) TCC (S) 
    87      1   -16.8643642260   0.000000047413       0.0000  GCC (A) GCC (A) GCC (A) GCC (A) GCA (A) GCT (A) GCT (A) GCA (A) GCC (A) GCC (A) 
    88      1   -13.3270323270   0.000001629834       0.0002  GCC (A) GCC (A) GCT (A) GCT (A) GCC (A) GCT (A) GCT (A) GCT (A) GCT (A) GCT (A) 
    89      1   -17.4071195782   0.000000027554       0.0000  GCG (A) GCA (A) GCG (A) GCA (A) GCG (A) GCA (A) GCT (A) GCT (A) GCT (A) GCT (A) 
    90      1   -32.7546266868   0.000000000000       0.0000  GCG (A) GCG (A) CTG (L) GTG (V) GCT (A) GCC (A) ACA (T) ATG (M) TCA (S) TCA (S) 
    91      1   -32.6972839107   0.000000000000       0.0000  GCG (A) GCG (A) GAA (E) GAA (E) GAA (E) GAA (E) CAA (Q) ATG (M) AAG (K) GAG (E) 
    92      1   -20.7393155900   0.000000000984       0.0000  GCT (A) GCC (A) GCA (A) GCA (A) GCT (A) GCT (A) ATG (M) ATG (M) GCG (A) GCT (A) 
    93      1   -19.4125301356   0.000000003709       0.0000  GGA (G) GGA (G) GGA (G) GGA (G) GGG (G) GGA (G) GAT (D) GAA (E) GGG (G) GGG (G) 
    94      1   -14.9242301462   0.000000329981       0.0000  GGA (G) GGA (G) GGC (G) GGC (G) GGA (G) GGA (G) GGC (G) GGT (G) GGA (G) GGC (G) 
    95      1   -14.7252615617   0.000000402624       0.0000  GGA (G) GGG (G) GGG (G) GGG (G) GGA (G) GGA (G) GGC (G) GGC (G) GGC (G) GGC (G) 
    96      1   -17.3562596316   0.000000028992       0.0000  GGC (G) GGC (G) GGG (G) GGA (G) GGG (G) GGA (G) GGC (G) GGC (G) GGA (G) GGA (G) 
    97      1   -16.5556735388   0.000000064560       0.0000  GGC (G) GGC (G) GGG (G) GGG (G) GGC (G) GGT (G) GGT (G) GGG (G) GGT (G) GGC (G) 
    98      1   -13.4905036249   0.000001384040       0.0002  GGG (G) GGG (G) GGC (G) GGC (G) GGA (G) GGA (G) GGA (G) GGA (G) GGC (G) GGC (G) 
    99      1   -11.5420446627   0.000009713007       0.0011  GTC (V) GTC (V) GTC (V) GTC (V) GTC (V) GTC (V) GTG (V) GTG (V) GTG (V) GTG (V) 
   100      1   -21.8227167796   0.000000000333       0.0000  GTG (V) GTC (V) GTG (V) GTG (V) GTC (V) GTC (V) GTT (V) ATT (I) GCT (A) GCT (A) 
   101      1   -15.4191073005   0.000000201172       0.0000  GTG (V) GTG (V) ATC (I) ATC (I) GTG (V) GTG (V) GTA (V) GTA (V) GTT (V) GTT (V) 
   102      1   -14.0982074604   0.000000753748       0.0001  GTG (V) GTG (V) GTC (V) GTC (V) GTG (V) GTG (V) GTA (V) GTG (V) GTC (V) GTT (V) 
   103      1   -11.8965613917   0.000006813795       0.0008  GTG (V) GTG (V) GTC (V) GTC (V) GTG (V) GTG (V) GTG (V) GTG (V) GTG (V) GTG (V) 
   104      1   -19.1189524116   0.000000004974       0.0000  GTG (V) GTT (V) GTC (V) GTC (V) GTC (V) GTC (V) GTG (V) GTA (V) ATC (I) ATC (I) 
   105      1   -13.1988897574   0.000001852657       0.0002  GTT (V) GTC (V) GTC (V) GTC (V) GTC (V) GTC (V) GTC (V) GTC (V) GTC (V) GTC (V) 
   106      1   -16.4635657712   0.000000070789       0.0000  GTT (V) GTT (V) GTT (V) GTC (V) GTT (V) GTT (V) ATC (I) ATC (I) GTT (V) GTC (V) 
   107      1   -30.5386553068   0.000000000000       0.0000  TCG (S) TCC (S) GCT (A) GCT (A) TCT (S) TCA (S) TGC (C) TGC (C) GCA (A) GCC (A) 
   108      1   -26.6885051920   0.000000000003       0.0000  TCT (S) TCG (S) TCC (S) TCC (S) TCA (S) TCT (S) TCT (S) TTG (L) TCA (S) TCT (S) 
   109      1   -29.8744609930   0.000000000000       0.0000  TTA (L) TTA (L) GTC (V) ATC (I) TTG (L) TTG (L) GTG (V) GGG (G) CTG (L) CTG (L) 
   110      1   -15.3569576601   0.000000214071       0.0000  TTC (F) TTC (F) ATC (I) ATT (I) TTC (F) TTC (F) TTT (F) TTT (F) TTC (F) TTC (F) 
   111      1   -12.6662277850   0.000003155929       0.0004  TTC (F) TTC (F) TTT (F) TTC (F) TTC (F) TTT (F) TTT (F) TTT (F) TTT (F) TTT (F) 
   112      1   -10.9685694973   0.000017234980       0.0020  TTC (F) TTC (F) TTT (F) TTT (F) TTC (F) TTT (F) TTC (F) TTC (F) TTT (F) TTT (F) 
   113      1   -19.5274479540   0.000000003306       0.0000  TTC (F) TTT (F) TTC (F) TTC (F) TTC (F) TTT (F) TTC (F) TTC (F) TTA (L) CTG (L) 
   114      1   -15.4236374765   0.000000200262       0.0000  TTC (F) TTT (F) TTC (F) TTC (F) TTT (F) TTT (F) TCC (S) TTC (F) TTT (F) TTT (F) 
   115      1   -20.3101810058   0.000000001511       0.0000  TTG (L) TTG (L) CTA (L) CTG (L) TTA (L) TTG (L) TTG (L) CTA (L) CTC (L) CTT (L) 
   116      1   -14.4909765756   0.000000508919       0.0001  TTG (L) TTG (L) CTG (L) CTG (L) TTG (L) TTG (L) CTG (L) CTG (L) TTG (L) CTG (L) 
   117      1   -10.8460267613   0.000019481860       0.0023  TTT (F) TTT (F) TTT (F) TTT (F) TTT (F) TTT (F) TTC (F) TTT (F) TTC (F) TTT (F) 
