# Supplementary material for: The ubiquilin gene family: evolutionary patterns and functional insights
Source: BMC Evol Biol. 2014 Mar 28;14:63. doi: 10.1186/1471-2148-14-63 (PMC4230246; doi:10.1186/1471-2148-14-63)
Supplement: Additional file 3 — PAML results. [file 1471-2148-14-63-S3.zip › PAML RESULTS/BRANCH_SITE_4/rst]

Supplemental results for CODEML (seqf: C:\PAML\ubi.phy  treef: C:\PAML\tree_unrooted_branchsite4.txt)


dN/dS (w) for site classes (K=4)

site class             0        1       2a       2b
proportion       0.42880  0.04276  0.48052  0.04792
background w     0.05407  1.00000  0.05407  1.00000
foreground w     0.05407  1.00000  1.00000  1.00000

Naive Empirical Bayes (NEB) probabilities for 4 classes
(amino acids refer to 1st sequence: Rat_UBQLN2)

   1 I   0.48116 0.00025 0.51832 0.00028 ( 3)
   2 K   0.15218 0.01225 0.82184 0.01373 ( 3)
   3 V   0.48051 0.00000 0.51949 0.00000 ( 3)
   4 T   0.48050 0.00001 0.51948 0.00001 ( 3)
   5 V   0.48051 0.00000 0.51949 0.00000 ( 3)
   6 K   0.48141 0.00000 0.51859 0.00000 ( 3)
   7 T   0.48051 0.00000 0.51949 0.00000 ( 3)
   8 P   0.48045 0.00006 0.51942 0.00007 ( 3)
   9 K   0.48134 0.00005 0.51855 0.00006 ( 3)
  10 E   0.48225 0.00005 0.51763 0.00006 ( 3)
  11 K   0.48141 0.00001 0.51858 0.00001 ( 3)
  12 E   0.48135 0.00006 0.51853 0.00006 ( 3)
  13 E   0.48155 0.00064 0.51710 0.00071 ( 3)
  14 F   0.48231 0.00000 0.51768 0.00001 ( 3)
  15 A   0.03804 0.43406 0.04147 0.48642 ( 4)
  16 V   0.48048 0.00003 0.51946 0.00003 ( 3)
  17 P   0.00329 0.46488 0.01087 0.52096 ( 4)
  18 E   0.48204 0.00023 0.51746 0.00026 ( 3)
  19 N   0.05941 0.41325 0.06425 0.46310 ( 4)
  20 S   0.08387 0.38936 0.09044 0.43633 ( 4)
  21 T   0.47876 0.00148 0.51810 0.00166 ( 3)
  22 V   0.48085 0.00002 0.51911 0.00002 ( 3)
  23 Q   0.45121 0.00770 0.53246 0.00863 ( 3)
  24 Q   0.47963 0.00001 0.52035 0.00002 ( 3)
  25 F   0.47775 0.00001 0.52223 0.00001 ( 3)
  26 K   0.48141 0.00000 0.51859 0.00000 ( 3)
  27 E   0.48141 0.00000 0.51859 0.00000 ( 3)
  28 A   0.09092 0.37832 0.10679 0.42396 ( 4)
  29 I   0.48316 0.00002 0.51680 0.00002 ( 3)
  30 S   0.48039 0.00009 0.51943 0.00010 ( 3)
  31 K   0.00331 0.46814 0.00393 0.52461 ( 4)
  32 R   0.48047 0.00003 0.51947 0.00003 ( 3)
  33 F   0.48232 0.00000 0.51768 0.00000 ( 3)
  34 K   0.48140 0.00001 0.51858 0.00001 ( 3)
  35 S   0.46495 0.01513 0.50296 0.01696 ( 3)
  36 Q   0.48118 0.00017 0.51846 0.00019 ( 3)
  37 T   0.04772 0.42471 0.05162 0.47595 ( 4)
  38 D   0.47040 0.00008 0.52944 0.00009 ( 3)
  39 Q   0.47964 0.00000 0.52036 0.00000 ( 3)
  40 L   0.48045 0.00001 0.51954 0.00001 ( 3)
  41 V   0.48051 0.00000 0.51949 0.00000 ( 3)
  42 L   0.47782 0.00001 0.52215 0.00002 ( 3)
  43 I   0.48140 0.00000 0.51859 0.00001 ( 3)
  44 F   0.48231 0.00000 0.51768 0.00001 ( 3)
  45 A   0.48046 0.00004 0.51945 0.00005 ( 3)
  46 G   0.48049 0.00000 0.51950 0.00000 ( 3)
  47 K   0.48075 0.00064 0.51789 0.00072 ( 3)
  48 I   0.48140 0.00001 0.51858 0.00001 ( 3)
  49 L   0.48049 0.00002 0.51948 0.00002 ( 3)
  50 K   0.48141 0.00000 0.51859 0.00000 ( 3)
  51 D   0.48230 0.00000 0.51770 0.00000 ( 3)
  52 Q   0.38015 0.09838 0.41123 0.11025 ( 3)
  53 D   0.48231 0.00000 0.51769 0.00000 ( 3)
  54 T   0.47842 0.00005 0.52148 0.00006 ( 3)
  55 L   0.47783 0.00001 0.52214 0.00001 ( 3)
  56 I   0.38568 0.09250 0.41817 0.10366 ( 3)
  57 Q   0.47964 0.00000 0.52036 0.00000 ( 3)
  58 H   0.47978 0.00095 0.51821 0.00106 ( 3)
  59 G   0.47961 0.00000 0.52039 0.00000 ( 3)
  60 I   0.48037 0.00001 0.51961 0.00001 ( 3)
  61 H   0.01553 0.45620 0.01704 0.51123 ( 4)
  62 D   0.48231 0.00000 0.51769 0.00000 ( 3)
  63 G   0.48051 0.00000 0.51949 0.00000 ( 3)
  64 L   0.48048 0.00003 0.51946 0.00003 ( 3)
  65 T   0.48051 0.00000 0.51949 0.00000 ( 3)
  66 V   0.48050 0.00001 0.51949 0.00001 ( 3)
  67 H   0.48231 0.00000 0.51768 0.00001 ( 3)
  68 L   0.47736 0.00056 0.52147 0.00062 ( 3)
  69 V   0.48051 0.00000 0.51949 0.00000 ( 3)
  70 I   0.48141 0.00000 0.51859 0.00000 ( 3)
  71 K   0.48141 0.00000 0.51859 0.00000 ( 3)
  72 S   0.12592 0.16258 0.52932 0.18219 ( 3)
  73 Q   0.47880 0.00083 0.51945 0.00092 ( 3)
  74 P   0.38548 0.09243 0.41850 0.10358 ( 3)
  75 P   0.45781 0.01930 0.50126 0.02163 ( 3)
  76 N   0.00005 0.47151 0.00005 0.52839 ( 4)
  77 P   0.47022 0.00003 0.52972 0.00003 ( 3)
  78 E   0.48141 0.00000 0.51859 0.00000 ( 3)
  79 V   0.47939 0.00051 0.51952 0.00057 ( 3)
  80 R   0.47635 0.00488 0.51331 0.00547 ( 3)
  81 F   0.48230 0.00000 0.51770 0.00000 ( 3)
  82 Q   0.45751 0.00366 0.53473 0.00410 ( 3)
  83 Q   0.47338 0.00648 0.51288 0.00726 ( 3)
  84 Q   0.47962 0.00002 0.52034 0.00003 ( 3)
  85 L   0.47778 0.00005 0.52211 0.00006 ( 3)
  86 E   0.48140 0.00001 0.51858 0.00001 ( 3)
  87 Q   0.47403 0.00551 0.51428 0.00618 ( 3)
  88 L   0.47784 0.00000 0.52215 0.00000 ( 3)
  89 N   0.33912 0.13803 0.36817 0.15468 ( 3)
  90 A   0.08495 0.00203 0.91075 0.00227 ( 3)
  91 M   0.48500 0.00000 0.51500 0.00000 ( 3)
  92 G   0.48051 0.00000 0.51949 0.00000 ( 3)
  93 F   0.48232 0.00000 0.51768 0.00000 ( 3)
  94 L   0.04709 0.42509 0.05146 0.47637 ( 4)
  95 N   0.48231 0.00000 0.51769 0.00000 ( 3)
  96 R   0.46762 0.00750 0.51647 0.00841 ( 3)
  97 E   0.48079 0.00060 0.51793 0.00068 ( 3)
  98 A   0.48051 0.00000 0.51949 0.00000 ( 3)
  99 N   0.48231 0.00000 0.51769 0.00000 ( 3)
 100 L   0.48049 0.00001 0.51949 0.00001 ( 3)
 101 Q   0.47964 0.00000 0.52036 0.00000 ( 3)
 102 A   0.48051 0.00000 0.51949 0.00000 ( 3)
 103 L   0.48050 0.00001 0.51948 0.00001 ( 3)
 104 I   0.48141 0.00000 0.51859 0.00000 ( 3)
 105 A   0.48051 0.00000 0.51949 0.00000 ( 3)
 106 T   0.48051 0.00000 0.51949 0.00000 ( 3)
 107 G   0.48027 0.00023 0.51925 0.00025 ( 3)
 108 G   0.48051 0.00000 0.51949 0.00000 ( 3)
 109 D   0.48230 0.00000 0.51770 0.00000 ( 3)
 110 I   0.48027 0.00011 0.51949 0.00013 ( 3)
 111 N   0.48171 0.00000 0.51828 0.00000 ( 3)
 112 A   0.48051 0.00000 0.51949 0.00000 ( 3)
 113 A   0.48051 0.00000 0.51949 0.00000 ( 3)
 114 I   0.48036 0.00001 0.51961 0.00001 ( 3)
 115 E   0.48032 0.00107 0.51742 0.00119 ( 3)
 116 R   0.48122 0.00002 0.51874 0.00002 ( 3)
 117 L   0.47783 0.00001 0.52215 0.00001 ( 3)


lnL = -2156.611522

Bayes Empirical Bayes (BEB) probabilities for 4 classes (class)
(amino acids refer to 1st sequence: Rat_UBQLN2)

   1 I   0.79336 0.00047 0.20604 0.00013 ( 1)
   2 K   0.24151 0.02520 0.72768 0.00561 ( 3)
   3 V   0.79209 0.00000 0.20790 0.00000 ( 1)
   4 T   0.79207 0.00002 0.20791 0.00000 ( 1)
   5 V   0.79209 0.00000 0.20790 0.00000 ( 1)
   6 K   0.79384 0.00000 0.20616 0.00000 ( 1)
   7 T   0.79208 0.00000 0.20791 0.00000 ( 1)
   8 P   0.79199 0.00011 0.20788 0.00003 ( 1)
   9 K   0.79361 0.00010 0.20626 0.00003 ( 1)
  10 E   0.79546 0.00010 0.20441 0.00003 ( 1)
  11 K   0.79383 0.00001 0.20616 0.00000 ( 1)
  12 E   0.79373 0.00011 0.20614 0.00003 ( 1)
  13 E   0.79410 0.00126 0.20430 0.00034 ( 1)
  14 F   0.79556 0.00001 0.20443 0.00000 ( 1)
  15 A   0.04912 0.73351 0.01291 0.20446 ( 2)
  16 V   0.79204 0.00005 0.20789 0.00001 ( 1)
  17 P   0.00380 0.74645 0.00979 0.23996 ( 2)
  18 E   0.79506 0.00045 0.20437 0.00012 ( 1)
  19 N   0.07739 0.70766 0.01986 0.19509 ( 2)
  20 S   0.11064 0.67580 0.02820 0.18535 ( 2)
  21 T   0.78868 0.00289 0.20764 0.00079 ( 1)
  22 V   0.79274 0.00003 0.20722 0.00001 ( 1)
  23 Q   0.73199 0.01605 0.24739 0.00457 ( 1)
  24 Q   0.79043 0.00002 0.20954 0.00001 ( 1)
  25 F   0.78649 0.00001 0.21350 0.00000 ( 1)
  26 K   0.79384 0.00000 0.20616 0.00000 ( 1)
  27 E   0.79384 0.00000 0.20616 0.00000 ( 1)
  28 A   0.11959 0.65057 0.03955 0.19028 ( 2)
  29 I   0.79710 0.00003 0.20286 0.00001 ( 1)
  30 S   0.79186 0.00015 0.20794 0.00004 ( 1)
  31 K   0.00387 0.77146 0.00132 0.22336 ( 2)
  32 R   0.79203 0.00005 0.20791 0.00001 ( 1)
  33 F   0.79557 0.00000 0.20443 0.00000 ( 1)
  34 K   0.79382 0.00002 0.20615 0.00001 ( 1)
  35 S   0.75987 0.03164 0.19982 0.00868 ( 1)
  36 Q   0.79326 0.00033 0.20633 0.00009 ( 1)
  37 T   0.06213 0.72286 0.01594 0.19906 ( 2)
  38 D   0.77296 0.00015 0.22685 0.00004 ( 1)
  39 Q   0.79045 0.00000 0.20954 0.00000 ( 1)
  40 L   0.79189 0.00001 0.20810 0.00000 ( 1)
  41 V   0.79209 0.00000 0.20791 0.00000 ( 1)
  42 L   0.78682 0.00002 0.21315 0.00001 ( 1)
  43 I   0.79383 0.00001 0.20616 0.00000 ( 1)
  44 F   0.79556 0.00001 0.20443 0.00000 ( 1)
  45 A   0.79200 0.00008 0.20790 0.00002 ( 1)
  46 G   0.79204 0.00000 0.20796 0.00000 ( 1)
  47 K   0.79256 0.00126 0.20584 0.00034 ( 1)
  48 I   0.79382 0.00002 0.20616 0.00001 ( 1)
  49 L   0.79206 0.00003 0.20791 0.00001 ( 1)
  50 K   0.79384 0.00000 0.20616 0.00000 ( 1)
  51 D   0.79546 0.00000 0.20454 0.00000 ( 1)
  52 Q   0.58785 0.20210 0.15429 0.05575 ( 1)
  53 D   0.79557 0.00000 0.20443 0.00000 ( 1)
  54 T   0.78794 0.00009 0.21194 0.00002 ( 1)
  55 L   0.78668 0.00002 0.21329 0.00001 ( 1)
  56 I   0.59873 0.19042 0.15830 0.05255 ( 1)
  57 Q   0.79045 0.00000 0.20954 0.00000 ( 1)
  58 H   0.79065 0.00188 0.20696 0.00051 ( 1)
  59 G   0.79032 0.00000 0.20968 0.00000 ( 1)
  60 I   0.79154 0.00002 0.20844 0.00001 ( 1)
  61 H   0.02012 0.76051 0.00540 0.21398 ( 2)
  62 D   0.79557 0.00000 0.20443 0.00000 ( 1)
  63 G   0.79209 0.00000 0.20790 0.00000 ( 1)
  64 L   0.79204 0.00005 0.20790 0.00001 ( 1)
  65 T   0.79209 0.00000 0.20791 0.00000 ( 1)
  66 V   0.79207 0.00001 0.20791 0.00000 ( 1)
  67 H   0.79556 0.00001 0.20443 0.00000 ( 1)
  68 L   0.78598 0.00102 0.21272 0.00028 ( 1)
  69 V   0.79209 0.00000 0.20791 0.00000 ( 1)
  70 I   0.79384 0.00000 0.20616 0.00000 ( 1)
  71 K   0.79384 0.00000 0.20616 0.00000 ( 1)
  72 S   0.17880 0.30474 0.43822 0.07824 ( 3)
  73 Q   0.78881 0.00163 0.20911 0.00045 ( 1)
  74 P   0.60678 0.18199 0.16103 0.05021 ( 1)
  75 P   0.74557 0.04004 0.20325 0.01114 ( 1)
  76 N   0.00005 0.78324 0.00001 0.21670 ( 2)
  77 P   0.77204 0.00005 0.22790 0.00001 ( 1)
  78 E   0.79384 0.00000 0.20616 0.00000 ( 1)
  79 V   0.78990 0.00100 0.20883 0.00027 ( 1)
  80 R   0.78401 0.00953 0.20388 0.00258 ( 1)
  81 F   0.79546 0.00000 0.20454 0.00000 ( 1)
  82 Q   0.74476 0.00770 0.24534 0.00219 ( 1)
  83 Q   0.77729 0.01357 0.20541 0.00373 ( 1)
  84 Q   0.79041 0.00004 0.20953 0.00001 ( 1)
  85 L   0.78673 0.00010 0.21314 0.00003 ( 1)
  86 E   0.79383 0.00001 0.20616 0.00000 ( 1)
  87 Q   0.77866 0.01170 0.20644 0.00320 ( 1)
  88 L   0.78685 0.00000 0.21314 0.00000 ( 1)
  89 N   0.51152 0.27601 0.13553 0.07694 ( 1)
  90 A   0.14579 0.00447 0.84888 0.00086 ( 3)
  91 M   0.80052 0.00000 0.19948 0.00000 ( 1)
  92 G   0.79209 0.00000 0.20790 0.00000 ( 1)
  93 F   0.79557 0.00000 0.20443 0.00000 ( 1)
  94 L   0.06429 0.71796 0.01705 0.20070 ( 2)
  95 N   0.79557 0.00000 0.20443 0.00000 ( 1)
  96 R   0.76540 0.01567 0.21431 0.00461 ( 1)
  97 E   0.79257 0.00125 0.20584 0.00034 ( 1)
  98 A   0.79209 0.00000 0.20791 0.00000 ( 1)
  99 N   0.79557 0.00000 0.20443 0.00000 ( 1)
 100 L   0.79204 0.00002 0.20793 0.00001 ( 1)
 101 Q   0.79045 0.00000 0.20954 0.00000 ( 1)
 102 A   0.79209 0.00000 0.20791 0.00000 ( 1)
 103 L   0.79207 0.00001 0.20791 0.00000 ( 1)
 104 I   0.79384 0.00000 0.20616 0.00000 ( 1)
 105 A   0.79209 0.00000 0.20791 0.00000 ( 1)
 106 T   0.79208 0.00000 0.20791 0.00000 ( 1)
 107 G   0.79164 0.00044 0.20780 0.00012 ( 1)
 108 G   0.79209 0.00000 0.20791 0.00000 ( 1)
 109 D   0.79546 0.00000 0.20454 0.00000 ( 1)
 110 I   0.79146 0.00022 0.20826 0.00006 ( 1)
 111 N   0.79441 0.00000 0.20559 0.00000 ( 1)
 112 A   0.79209 0.00000 0.20791 0.00000 ( 1)
 113 A   0.79209 0.00000 0.20791 0.00000 ( 1)
 114 I   0.79182 0.00002 0.20815 0.00001 ( 1)
 115 E   0.79159 0.00222 0.20558 0.00060 ( 1)
 116 R   0.79339 0.00004 0.20656 0.00001 ( 1)
 117 L   0.78682 0.00002 0.21316 0.00000 ( 1)
