# Supplementary material for: The ubiquilin gene family: evolutionary patterns and functional insights
Source: BMC Evol Biol. 2014 Mar 28;14:63. doi: 10.1186/1471-2148-14-63 (PMC4230246; doi:10.1186/1471-2148-14-63)
Supplement: Additional file 3 — PAML results. [file 1471-2148-14-63-S3.zip › PAML RESULTS/BRANCH_SITE_4/rst1]

	10	117	117	0.4952	0.349	0.528	0.196	0.241	0.032	0.204	0.194	0.238	1.360	0.286	0.000	4.372	0.441	0.474	2.219	0.505	0.039	2.980	0.429	0.043	0.054	1.000	-2156.612
