# Supplementary material for: The ubiquilin gene family: evolutionary patterns and functional insights
Source: BMC Evol Biol. 2014 Mar 28;14:63. doi: 10.1186/1471-2148-14-63 (PMC4230246; doi:10.1186/1471-2148-14-63)
Supplement: Additional file 3 — PAML results. [file 1471-2148-14-63-S3.zip › PAML RESULTS/SITE MODELS/rst]

Supplemental results for CODEML (seqf: C:\PAML\ubi.phy  treef: C:\PAML\tree_unrooted.txt)


Model 0: one-ratio

Model 1: NearlyNeutral

dN/dS (w) for site classes (K=2)

p:   0.90889  0.09111
w:   0.05679  1.00000

Naive Empirical Bayes (NEB) probabilities for 2 classes & postmean_w
(amino acids refer to 1st sequence: Rat_UBQLN2)

   1 I   0.99951 0.00049 ( 1)  0.057
   2 K   0.95768 0.04232 ( 1)  0.097
   3 V   1.00000 0.00000 ( 1)  0.057
   4 T   0.99998 0.00002 ( 1)  0.057
   5 V   1.00000 0.00000 ( 1)  0.057
   6 K   1.00000 0.00000 ( 1)  0.057
   7 T   1.00000 0.00000 ( 1)  0.057
   8 P   0.99988 0.00012 ( 1)  0.057
   9 K   0.99988 0.00012 ( 1)  0.057
  10 E   0.99988 0.00012 ( 1)  0.057
  11 K   0.99999 0.00001 ( 1)  0.057
  12 E   0.99988 0.00012 ( 1)  0.057
  13 E   0.99869 0.00131 ( 1)  0.058
  14 F   0.99999 0.00001 ( 1)  0.057
  15 A   0.08629 0.91371 ( 2)  0.919
  16 V   0.99994 0.00006 ( 1)  0.057
  17 P   0.00908 0.99092 ( 2)  0.991
  18 E   0.99952 0.00048 ( 1)  0.057
  19 N   0.13393 0.86607 ( 2)  0.874
  20 S   0.19019 0.80981 ( 2)  0.821
  21 T   0.99690 0.00310 ( 1)  0.060
  22 V   0.99997 0.00003 ( 1)  0.057
  23 Q   0.97979 0.02021 ( 1)  0.076
  24 Q   0.99997 0.00003 ( 1)  0.057
  25 F   0.99999 0.00001 ( 1)  0.057
  26 K   1.00000 0.00000 ( 1)  0.057
  27 E   1.00000 0.00000 ( 1)  0.057
  28 A   0.17870 0.82130 ( 2)  0.831
  29 I   0.99996 0.00004 ( 1)  0.057
  30 S   0.99981 0.00019 ( 1)  0.057
  31 K   0.00667 0.99333 ( 2)  0.994
  32 R   0.99994 0.00006 ( 1)  0.057
  33 F   1.00000 0.00000 ( 1)  0.057
  34 K   0.99998 0.00002 ( 1)  0.057
  35 S   0.96867 0.03133 ( 1)  0.086
  36 Q   0.99964 0.00036 ( 1)  0.057
  37 T   0.11373 0.88627 ( 2)  0.893
  38 D   0.99979 0.00021 ( 1)  0.057
  39 Q   1.00000 0.00000 ( 1)  0.057
  40 L   0.99998 0.00002 ( 1)  0.057
  41 V   1.00000 0.00000 ( 1)  0.057
  42 L   0.99997 0.00003 ( 1)  0.057
  43 I   0.99999 0.00001 ( 1)  0.057
  44 F   0.99999 0.00001 ( 1)  0.057
  45 A   0.99990 0.00010 ( 1)  0.057
  46 G   1.00000 0.00000 ( 1)  0.057
  47 K   0.99856 0.00144 ( 1)  0.058
  48 I   0.99998 0.00002 ( 1)  0.057
  49 L   0.99997 0.00003 ( 1)  0.057
  50 K   1.00000 0.00000 ( 1)  0.057
  51 D   1.00000 0.00000 ( 1)  0.057
  52 Q   0.80128 0.19872 ( 1)  0.244
  53 D   1.00000 0.00000 ( 1)  0.057
  54 T   0.99989 0.00011 ( 1)  0.057
  55 L   0.99997 0.00003 ( 1)  0.057
  56 I   0.80537 0.19463 ( 1)  0.240
  57 Q   1.00000 0.00000 ( 1)  0.057
  58 H   0.99785 0.00215 ( 1)  0.059
  59 G   1.00000 0.00000 ( 1)  0.057
  60 I   0.99998 0.00002 ( 1)  0.057
  61 H   0.03493 0.96507 ( 2)  0.967
  62 D   1.00000 0.00000 ( 1)  0.057
  63 G   1.00000 0.00000 ( 1)  0.057
  64 L   0.99994 0.00006 ( 1)  0.057
  65 T   1.00000 0.00000 ( 1)  0.057
  66 V   0.99998 0.00002 ( 1)  0.057
  67 H   0.99999 0.00001 ( 1)  0.057
  68 L   0.99890 0.00110 ( 1)  0.058
  69 V   1.00000 0.00000 ( 1)  0.057
  70 I   1.00000 0.00000 ( 1)  0.057
  71 K   1.00000 0.00000 ( 1)  0.057
  72 S   0.56073 0.43927 ( 1)  0.471
  73 Q   0.99819 0.00181 ( 1)  0.058
  74 P   0.81591 0.18409 ( 1)  0.230
  75 P   0.95942 0.04058 ( 1)  0.095
  76 N   0.00011 0.99989 ( 2)  1.000
  77 P   0.99992 0.00008 ( 1)  0.057
  78 E   1.00000 0.00000 ( 1)  0.057
  79 V   0.99890 0.00110 ( 1)  0.058
  80 R   0.98956 0.01044 ( 1)  0.067
  81 F   1.00000 0.00000 ( 1)  0.057
  82 Q   0.99001 0.00999 ( 1)  0.066
  83 Q   0.98619 0.01381 ( 1)  0.070
  84 Q   0.99995 0.00005 ( 1)  0.057
  85 L   0.99988 0.00012 ( 1)  0.057
  86 E   0.99998 0.00002 ( 1)  0.057
  87 Q   0.98782 0.01218 ( 1)  0.068
  88 L   0.99999 0.00001 ( 1)  0.057
  89 N   0.71995 0.28005 ( 1)  0.321
  90 A   0.99360 0.00640 ( 1)  0.063
  91 M   1.00000 0.00000 ( 1)  0.057
  92 G   1.00000 0.00000 ( 1)  0.057
  93 F   1.00000 0.00000 ( 1)  0.057
  94 L   0.10884 0.89116 ( 2)  0.897
  95 N   1.00000 0.00000 ( 1)  0.057
  96 R   0.98090 0.01910 ( 1)  0.075
  97 E   0.99871 0.00129 ( 1)  0.058
  98 A   1.00000 0.00000 ( 1)  0.057
  99 N   1.00000 0.00000 ( 1)  0.057
 100 L   0.99997 0.00003 ( 1)  0.057
 101 Q   1.00000 0.00000 ( 1)  0.057
 102 A   1.00000 0.00000 ( 1)  0.057
 103 L   0.99998 0.00002 ( 1)  0.057
 104 I   1.00000 0.00000 ( 1)  0.057
 105 A   1.00000 0.00000 ( 1)  0.057
 106 T   1.00000 0.00000 ( 1)  0.057
 107 G   0.99951 0.00049 ( 1)  0.057
 108 G   1.00000 0.00000 ( 1)  0.057
 109 D   1.00000 0.00000 ( 1)  0.057
 110 I   0.99976 0.00024 ( 1)  0.057
 111 N   1.00000 0.00000 ( 1)  0.057
 112 A   1.00000 0.00000 ( 1)  0.057
 113 A   1.00000 0.00000 ( 1)  0.057
 114 I   0.99997 0.00003 ( 1)  0.057
 115 E   0.99771 0.00229 ( 1)  0.059
 116 R   0.99996 0.00004 ( 1)  0.057
 117 L   0.99998 0.00002 ( 1)  0.057


lnL = -2156.866372


Model 2: PositiveSelection

dN/dS (w) for site classes (K=3)

p:   0.90889  0.04645  0.04467
w:   0.05679  1.00000  1.00000

Naive Empirical Bayes (NEB) probabilities for 3 classes & postmean_w
(amino acids refer to 1st sequence: Rat_UBQLN2)

   1 I   0.99951 0.00025 0.00024 ( 1)  0.057
   2 K   0.95768 0.02157 0.02075 ( 1)  0.097
   3 V   1.00000 0.00000 0.00000 ( 1)  0.057
   4 T   0.99998 0.00001 0.00001 ( 1)  0.057
   5 V   1.00000 0.00000 0.00000 ( 1)  0.057
   6 K   1.00000 0.00000 0.00000 ( 1)  0.057
   7 T   1.00000 0.00000 0.00000 ( 1)  0.057
   8 P   0.99988 0.00006 0.00006 ( 1)  0.057
   9 K   0.99988 0.00006 0.00006 ( 1)  0.057
  10 E   0.99988 0.00006 0.00006 ( 1)  0.057
  11 K   0.99999 0.00001 0.00001 ( 1)  0.057
  12 E   0.99988 0.00006 0.00006 ( 1)  0.057
  13 E   0.99869 0.00067 0.00064 ( 1)  0.058
  14 F   0.99999 0.00001 0.00001 ( 1)  0.057
  15 A   0.08629 0.46576 0.44794 ( 2)  0.919
  16 V   0.99994 0.00003 0.00003 ( 1)  0.057
  17 P   0.00908 0.50512 0.48580 ( 2)  0.991
  18 E   0.99952 0.00024 0.00023 ( 1)  0.057
  19 N   0.13393 0.44148 0.42459 ( 2)  0.874
  20 S   0.19019 0.41280 0.39701 ( 2)  0.821
  21 T   0.99690 0.00158 0.00152 ( 1)  0.060
  22 V   0.99997 0.00002 0.00002 ( 1)  0.057
  23 Q   0.97979 0.01030 0.00991 ( 1)  0.076
  24 Q   0.99997 0.00002 0.00001 ( 1)  0.057
  25 F   0.99999 0.00001 0.00001 ( 1)  0.057
  26 K   1.00000 0.00000 0.00000 ( 1)  0.057
  27 E   1.00000 0.00000 0.00000 ( 1)  0.057
  28 A   0.17870 0.41866 0.40264 ( 2)  0.831
  29 I   0.99996 0.00002 0.00002 ( 1)  0.057
  30 S   0.99981 0.00010 0.00009 ( 1)  0.057
  31 K   0.00667 0.50635 0.48698 ( 2)  0.994
  32 R   0.99994 0.00003 0.00003 ( 1)  0.057
  33 F   1.00000 0.00000 0.00000 ( 1)  0.057
  34 K   0.99998 0.00001 0.00001 ( 1)  0.057
  35 S   0.96867 0.01597 0.01536 ( 1)  0.086
  36 Q   0.99964 0.00018 0.00018 ( 1)  0.057
  37 T   0.11373 0.45178 0.43449 ( 2)  0.893
  38 D   0.99979 0.00011 0.00010 ( 1)  0.057
  39 Q   1.00000 0.00000 0.00000 ( 1)  0.057
  40 L   0.99998 0.00001 0.00001 ( 1)  0.057
  41 V   1.00000 0.00000 0.00000 ( 1)  0.057
  42 L   0.99997 0.00002 0.00002 ( 1)  0.057
  43 I   0.99999 0.00001 0.00000 ( 1)  0.057
  44 F   0.99999 0.00001 0.00000 ( 1)  0.057
  45 A   0.99990 0.00005 0.00005 ( 1)  0.057
  46 G   1.00000 0.00000 0.00000 ( 1)  0.057
  47 K   0.99856 0.00074 0.00071 ( 1)  0.058
  48 I   0.99998 0.00001 0.00001 ( 1)  0.057
  49 L   0.99997 0.00002 0.00002 ( 1)  0.057
  50 K   1.00000 0.00000 0.00000 ( 1)  0.057
  51 D   1.00000 0.00000 0.00000 ( 1)  0.057
  52 Q   0.80128 0.10130 0.09742 ( 1)  0.244
  53 D   1.00000 0.00000 0.00000 ( 1)  0.057
  54 T   0.99989 0.00006 0.00005 ( 1)  0.057
  55 L   0.99997 0.00001 0.00001 ( 1)  0.057
  56 I   0.80537 0.09921 0.09542 ( 1)  0.240
  57 Q   1.00000 0.00000 0.00000 ( 1)  0.057
  58 H   0.99785 0.00110 0.00105 ( 1)  0.059
  59 G   1.00000 0.00000 0.00000 ( 1)  0.057
  60 I   0.99998 0.00001 0.00001 ( 1)  0.057
  61 H   0.03493 0.49194 0.47312 ( 2)  0.967
  62 D   1.00000 0.00000 0.00000 ( 1)  0.057
  63 G   1.00000 0.00000 0.00000 ( 1)  0.057
  64 L   0.99994 0.00003 0.00003 ( 1)  0.057
  65 T   1.00000 0.00000 0.00000 ( 1)  0.057
  66 V   0.99998 0.00001 0.00001 ( 1)  0.057
  67 H   0.99999 0.00001 0.00001 ( 1)  0.057
  68 L   0.99890 0.00056 0.00054 ( 1)  0.058
  69 V   1.00000 0.00000 0.00000 ( 1)  0.057
  70 I   1.00000 0.00000 0.00000 ( 1)  0.057
  71 K   1.00000 0.00000 0.00000 ( 1)  0.057
  72 S   0.56073 0.22392 0.21535 ( 1)  0.471
  73 Q   0.99819 0.00092 0.00089 ( 1)  0.058
  74 P   0.81591 0.09384 0.09025 ( 1)  0.230
  75 P   0.95942 0.02068 0.01989 ( 1)  0.095
  76 N   0.00011 0.50969 0.49019 ( 2)  1.000
  77 P   0.99992 0.00004 0.00004 ( 1)  0.057
  78 E   1.00000 0.00000 0.00000 ( 1)  0.057
  79 V   0.99890 0.00056 0.00054 ( 1)  0.058
  80 R   0.98956 0.00532 0.00512 ( 1)  0.067
  81 F   1.00000 0.00000 0.00000 ( 1)  0.057
  82 Q   0.99001 0.00509 0.00490 ( 1)  0.066
  83 Q   0.98619 0.00704 0.00677 ( 1)  0.070
  84 Q   0.99995 0.00003 0.00002 ( 1)  0.057
  85 L   0.99988 0.00006 0.00006 ( 1)  0.057
  86 E   0.99998 0.00001 0.00001 ( 1)  0.057
  87 Q   0.98782 0.00621 0.00597 ( 1)  0.068
  88 L   0.99999 0.00000 0.00000 ( 1)  0.057
  89 N   0.71995 0.14276 0.13730 ( 1)  0.321
  90 A   0.99360 0.00326 0.00314 ( 1)  0.063
  91 M   1.00000 0.00000 0.00000 ( 1)  0.057
  92 G   1.00000 0.00000 0.00000 ( 1)  0.057
  93 F   1.00000 0.00000 0.00000 ( 1)  0.057
  94 L   0.10884 0.45427 0.43689 ( 2)  0.897
  95 N   1.00000 0.00000 0.00000 ( 1)  0.057
  96 R   0.98090 0.00973 0.00936 ( 1)  0.075
  97 E   0.99871 0.00066 0.00063 ( 1)  0.058
  98 A   1.00000 0.00000 0.00000 ( 1)  0.057
  99 N   1.00000 0.00000 0.00000 ( 1)  0.057
 100 L   0.99997 0.00001 0.00001 ( 1)  0.057
 101 Q   1.00000 0.00000 0.00000 ( 1)  0.057
 102 A   1.00000 0.00000 0.00000 ( 1)  0.057
 103 L   0.99998 0.00001 0.00001 ( 1)  0.057
 104 I   1.00000 0.00000 0.00000 ( 1)  0.057
 105 A   1.00000 0.00000 0.00000 ( 1)  0.057
 106 T   1.00000 0.00000 0.00000 ( 1)  0.057
 107 G   0.99951 0.00025 0.00024 ( 1)  0.057
 108 G   1.00000 0.00000 0.00000 ( 1)  0.057
 109 D   1.00000 0.00000 0.00000 ( 1)  0.057
 110 I   0.99976 0.00012 0.00012 ( 1)  0.057
 111 N   1.00000 0.00000 0.00000 ( 1)  0.057
 112 A   1.00000 0.00000 0.00000 ( 1)  0.057
 113 A   1.00000 0.00000 0.00000 ( 1)  0.057
 114 I   0.99997 0.00001 0.00001 ( 1)  0.057
 115 E   0.99771 0.00117 0.00112 ( 1)  0.059
 116 R   0.99996 0.00002 0.00002 ( 1)  0.057
 117 L   0.99998 0.00001 0.00001 ( 1)  0.057

Positively selected sites

	Prob(w>1)  mean w


lnL = -2156.866372

Bayes Empirical Bayes (BEB) probabilities for 3 classes (class) & postmean_w
(amino acids refer to 1st sequence: Rat_UBQLN2)

   1 I   0.99919 0.00080 0.00001 ( 1)  0.051 +-  0.027
   2 K   0.92793 0.07016 0.00190 ( 1)  0.120 +-  0.251
   3 V   1.00000 0.00000 0.00000 ( 1)  0.050 +-  0.002
   4 T   0.99997 0.00003 0.00000 ( 1)  0.050 +-  0.005
   5 V   1.00000 0.00000 0.00000 ( 1)  0.050 +-  0.002
   6 K   1.00000 0.00000 0.00000 ( 1)  0.050 +-  0.001
   7 T   1.00000 0.00000 0.00000 ( 1)  0.050 +-  0.002
   8 P   0.99982 0.00018 0.00000 ( 1)  0.050 +-  0.013
   9 K   0.99981 0.00019 0.00000 ( 1)  0.050 +-  0.013
  10 E   0.99981 0.00019 0.00000 ( 1)  0.050 +-  0.013
  11 K   0.99998 0.00002 0.00000 ( 1)  0.050 +-  0.004
  12 E   0.99980 0.00020 0.00000 ( 1)  0.050 +-  0.014
  13 E   0.99776 0.00222 0.00002 ( 1)  0.052 +-  0.045
  14 F   0.99998 0.00002 0.00000 ( 1)  0.050 +-  0.004
  15 A   0.04169 0.92171 0.03659 ( 2)  0.981 +-  0.231
  16 V   0.99991 0.00009 0.00000 ( 1)  0.050 +-  0.009
  17 P   0.00393 0.94826 0.04780 ( 2)  1.022 +-  0.144
  18 E   0.99921 0.00078 0.00001 ( 1)  0.051 +-  0.027
  19 N   0.06672 0.90409 0.02919 ( 2)  0.952 +-  0.260
  20 S   0.09882 0.88027 0.02092 ( 2)  0.917 +-  0.297
  21 T   0.99475 0.00516 0.00009 ( 1)  0.055 +-  0.070
  22 V   0.99995 0.00005 0.00000 ( 1)  0.050 +-  0.007
  23 Q   0.96170 0.03780 0.00050 ( 1)  0.087 +-  0.184
  24 Q   0.99996 0.00004 0.00000 ( 1)  0.050 +-  0.006
  25 F   0.99998 0.00002 0.00000 ( 1)  0.050 +-  0.004
  26 K   1.00000 0.00000 0.00000 ( 1)  0.050 +-  0.001
  27 E   1.00000 0.00000 0.00000 ( 1)  0.050 +-  0.001
  28 A   0.08876 0.85845 0.05279 ( 2)  0.949 +-  0.340
  29 I   0.99994 0.00006 0.00000 ( 1)  0.050 +-  0.007
  30 S   0.99972 0.00028 0.00000 ( 1)  0.050 +-  0.016
  31 K   0.00271 0.95575 0.04153 ( 2)  1.020 +-  0.128
  32 R   0.99991 0.00009 0.00000 ( 1)  0.050 +-  0.009
  33 F   1.00000 0.00000 0.00000 ( 1)  0.050 +-  0.001
  34 K   0.99997 0.00003 0.00000 ( 1)  0.050 +-  0.005
  35 S   0.94126 0.05795 0.00079 ( 1)  0.106 +-  0.226
  36 Q   0.99940 0.00059 0.00001 ( 1)  0.051 +-  0.023
  37 T   0.05569 0.90674 0.03757 ( 2)  0.968 +-  0.254
  38 D   0.99966 0.00034 0.00000 ( 1)  0.050 +-  0.018
  39 Q   1.00000 0.00000 0.00000 ( 1)  0.050 +-  0.001
  40 L   0.99998 0.00002 0.00000 ( 1)  0.050 +-  0.004
  41 V   1.00000 0.00000 0.00000 ( 1)  0.050 +-  0.002
  42 L   0.99996 0.00004 0.00000 ( 1)  0.050 +-  0.006
  43 I   0.99999 0.00001 0.00000 ( 1)  0.050 +-  0.004
  44 F   0.99999 0.00001 0.00000 ( 1)  0.050 +-  0.004
  45 A   0.99984 0.00016 0.00000 ( 1)  0.050 +-  0.012
  46 G   0.99999 0.00001 0.00000 ( 1)  0.050 +-  0.002
  47 K   0.99757 0.00241 0.00002 ( 1)  0.052 +-  0.047
  48 I   0.99997 0.00003 0.00000 ( 1)  0.050 +-  0.006
  49 L   0.99996 0.00004 0.00000 ( 1)  0.050 +-  0.006
  50 K   1.00000 0.00000 0.00000 ( 1)  0.050 +-  0.001
  51 D   1.00000 0.00000 0.00000 ( 1)  0.050 +-  0.001
  52 Q   0.65578 0.33827 0.00596 ( 1)  0.380 +-  0.458
  53 D   1.00000 0.00000 0.00000 ( 1)  0.050 +-  0.001
  54 T   0.99984 0.00016 0.00000 ( 1)  0.050 +-  0.012
  55 L   0.99997 0.00003 0.00000 ( 1)  0.050 +-  0.006
  56 I   0.66287 0.33155 0.00558 ( 1)  0.373 +-  0.455
  57 Q   1.00000 0.00000 0.00000 ( 1)  0.050 +-  0.001
  58 H   0.99632 0.00366 0.00002 ( 1)  0.054 +-  0.058
  59 G   0.99999 0.00001 0.00000 ( 1)  0.050 +-  0.002
  60 I   0.99997 0.00003 0.00000 ( 1)  0.050 +-  0.005
  61 H   0.01715 0.95366 0.02919 ( 2)  0.999 +-  0.156
  62 D   1.00000 0.00000 0.00000 ( 1)  0.050 +-  0.001
  63 G   1.00000 0.00000 0.00000 ( 1)  0.050 +-  0.002
  64 L   0.99991 0.00009 0.00000 ( 1)  0.050 +-  0.009
  65 T   1.00000 0.00000 0.00000 ( 1)  0.050 +-  0.002
  66 V   0.99997 0.00002 0.00000 ( 1)  0.050 +-  0.005
  67 H   0.99998 0.00002 0.00000 ( 1)  0.050 +-  0.004
  68 L   0.99831 0.00166 0.00003 ( 1)  0.052 +-  0.040
  69 V   1.00000 0.00000 0.00000 ( 1)  0.050 +-  0.002
  70 I   1.00000 0.00000 0.00000 ( 1)  0.050 +-  0.001
  71 K   1.00000 0.00000 0.00000 ( 1)  0.050 +-  0.001
  72 S   0.38085 0.60001 0.01914 ( 2)  0.649 +-  0.479
  73 Q   0.99690 0.00308 0.00002 ( 1)  0.053 +-  0.053
  74 P   0.69582 0.29580 0.00839 ( 1)  0.344 +-  0.448
  75 P   0.92421 0.07398 0.00181 ( 1)  0.123 +-  0.257
  76 N   0.00004 0.93214 0.06783 ( 2)  1.042 +-  0.207
  77 P   0.99989 0.00011 0.00000 ( 1)  0.050 +-  0.010
  78 E   1.00000 0.00000 0.00000 ( 1)  0.050 +-  0.001
  79 V   0.99815 0.00183 0.00002 ( 1)  0.052 +-  0.041
  80 R   0.98236 0.01740 0.00024 ( 1)  0.067 +-  0.126
  81 F   1.00000 0.00000 0.00000 ( 1)  0.050 +-  0.001
  82 Q   0.98083 0.01901 0.00016 ( 1)  0.068 +-  0.131
  83 Q   0.97397 0.02576 0.00027 ( 1)  0.075 +-  0.152
  84 Q   0.99992 0.00007 0.00000 ( 1)  0.050 +-  0.008
  85 L   0.99982 0.00018 0.00000 ( 1)  0.050 +-  0.013
  86 E   0.99998 0.00002 0.00000 ( 1)  0.050 +-  0.005
  87 Q   0.97657 0.02321 0.00021 ( 1)  0.072 +-  0.145
  88 L   0.99999 0.00001 0.00000 ( 1)  0.050 +-  0.003
  89 N   0.54793 0.44497 0.00710 ( 1)  0.483 +-  0.479
  90 A   0.98916 0.01062 0.00023 ( 1)  0.060 +-  0.100
  91 M   1.00000 0.00000 0.00000 ( 1)  0.050 +-  0.000
  92 G   1.00000 0.00000 0.00000 ( 1)  0.050 +-  0.002
  93 F   1.00000 0.00000 0.00000 ( 1)  0.050 +-  0.001
  94 L   0.05658 0.89311 0.05031 ( 2)  0.976 +-  0.274
  95 N   1.00000 0.00000 0.00000 ( 1)  0.050 +-  0.001
  96 R   0.96391 0.03547 0.00062 ( 1)  0.085 +-  0.180
  97 E   0.99760 0.00238 0.00002 ( 1)  0.052 +-  0.047
  98 A   1.00000 0.00000 0.00000 ( 1)  0.050 +-  0.002
  99 N   1.00000 0.00000 0.00000 ( 1)  0.050 +-  0.001
 100 L   0.99996 0.00004 0.00000 ( 1)  0.050 +-  0.006
 101 Q   1.00000 0.00000 0.00000 ( 1)  0.050 +-  0.001
 102 A   1.00000 0.00000 0.00000 ( 1)  0.050 +-  0.002
 103 L   0.99998 0.00002 0.00000 ( 1)  0.050 +-  0.004
 104 I   1.00000 0.00000 0.00000 ( 1)  0.050 +-  0.001
 105 A   1.00000 0.00000 0.00000 ( 1)  0.050 +-  0.002
 106 T   1.00000 0.00000 0.00000 ( 1)  0.050 +-  0.002
 107 G   0.99918 0.00081 0.00001 ( 1)  0.051 +-  0.027
 108 G   1.00000 0.00000 0.00000 ( 1)  0.050 +-  0.002
 109 D   1.00000 0.00000 0.00000 ( 1)  0.050 +-  0.001
 110 I   0.99961 0.00039 0.00000 ( 1)  0.050 +-  0.019
 111 N   0.99999 0.00001 0.00000 ( 1)  0.050 +-  0.002
 112 A   1.00000 0.00000 0.00000 ( 1)  0.050 +-  0.002
 113 A   1.00000 0.00000 0.00000 ( 1)  0.050 +-  0.002
 114 I   0.99996 0.00004 0.00000 ( 1)  0.050 +-  0.006
 115 E   0.99571 0.00426 0.00003 ( 1)  0.054 +-  0.062
 116 R   0.99993 0.00007 0.00000 ( 1)  0.050 +-  0.008
 117 L   0.99997 0.00003 0.00000 ( 1)  0.050 +-  0.005

Positively selected sites

	Prob(w>1)  mean w


Model 3: discrete

dN/dS (w) for site classes (K=3)

p:   0.42900  0.40740  0.16360
w:   0.01032  0.06941  0.27040

Naive Empirical Bayes (NEB) probabilities for 3 classes & postmean_w
(amino acids refer to 1st sequence: Rat_UBQLN2)

   1 I   0.08966 0.82817 0.08218 ( 2)  0.081
   2 K   0.01630 0.56716 0.41654 ( 2)  0.152
   3 V   0.81955 0.17922 0.00123 ( 1)  0.021
   4 T   0.39678 0.58956 0.01365 ( 2)  0.049
   5 V   0.81905 0.17969 0.00126 ( 1)  0.021
   6 K   0.84218 0.15718 0.00064 ( 1)  0.020
   7 T   0.81938 0.17938 0.00123 ( 1)  0.021
   8 P   0.37767 0.59973 0.02260 ( 2)  0.052
   9 K   0.08048 0.85234 0.06718 ( 2)  0.078
  10 E   0.10256 0.83013 0.06730 ( 2)  0.077
  11 K   0.39550 0.59199 0.01251 ( 2)  0.049
  12 E   0.08646 0.84965 0.06389 ( 2)  0.077
  13 E   0.02799 0.78003 0.19198 ( 2)  0.106
  14 F   0.46418 0.52897 0.00685 ( 2)  0.043
  15 A   0.00002 0.08170 0.91828 ( 3)  0.254
  16 V   0.39071 0.59187 0.01743 ( 2)  0.050
  17 P   0.00000 0.02243 0.97757 ( 3)  0.266
  18 E   0.06332 0.81698 0.11970 ( 2)  0.090
  19 N   0.00003 0.11471 0.88525 ( 3)  0.247
  20 S   0.00003 0.10683 0.89314 ( 3)  0.249
  21 T   0.06340 0.78712 0.14948 ( 2)  0.096
  22 V   0.39719 0.58737 0.01544 ( 2)  0.049
  23 Q   0.00703 0.60757 0.38540 ( 2)  0.146
  24 Q   0.37507 0.60861 0.01632 ( 2)  0.051
  25 F   0.45049 0.54145 0.00806 ( 2)  0.044
  26 K   0.84214 0.15722 0.00064 ( 1)  0.020
  27 E   0.84244 0.15693 0.00064 ( 1)  0.020
  28 A   0.00005 0.14594 0.85401 ( 3)  0.241
  29 I   0.36453 0.61618 0.01929 ( 2)  0.052
  30 S   0.35340 0.61758 0.02902 ( 2)  0.054
  31 K   0.00000 0.01872 0.98128 ( 3)  0.267
  32 R   0.39426 0.58892 0.01682 ( 2)  0.049
  33 F   0.86335 0.13630 0.00036 ( 1)  0.018
  34 K   0.41963 0.56816 0.01221 ( 2)  0.047
  35 S   0.00599 0.54945 0.44456 ( 2)  0.158
  36 Q   0.07375 0.83974 0.08651 ( 2)  0.082
  37 T   0.00002 0.09146 0.90852 ( 3)  0.252
  38 D   0.09695 0.84463 0.05842 ( 2)  0.075
  39 Q   0.80548 0.19323 0.00129 ( 1)  0.022
  40 L   0.78213 0.21491 0.00296 ( 1)  0.024
  41 V   0.81939 0.17937 0.00123 ( 1)  0.021
  42 L   0.76012 0.23559 0.00429 ( 1)  0.025
  43 I   0.42269 0.56738 0.00993 ( 2)  0.046
  44 F   0.44645 0.54481 0.00874 ( 2)  0.045
  45 A   0.08813 0.85280 0.05907 ( 2)  0.076
  46 G   0.81182 0.18673 0.00146 ( 1)  0.022
  47 K   0.06804 0.78408 0.14788 ( 2)  0.095
  48 I   0.37972 0.60387 0.01641 ( 2)  0.050
  49 L   0.77632 0.22008 0.00360 ( 1)  0.024
  50 K   0.84220 0.15716 0.00064 ( 1)  0.020
  51 D   0.86235 0.13727 0.00037 ( 1)  0.019
  52 Q   0.00060 0.32476 0.67464 ( 3)  0.205
  53 D   0.86231 0.13731 0.00038 ( 1)  0.019
  54 T   0.36628 0.61048 0.02324 ( 2)  0.052
  55 L   0.76195 0.23395 0.00410 ( 1)  0.025
  56 I   0.00085 0.38039 0.61876 ( 3)  0.194
  57 Q   0.80555 0.19317 0.00128 ( 1)  0.022
  58 H   0.02668 0.71581 0.25751 ( 2)  0.120
  59 G   0.81091 0.18757 0.00152 ( 1)  0.022
  60 I   0.41854 0.56916 0.01231 ( 2)  0.047
  61 H   0.00001 0.03009 0.96990 ( 3)  0.264
  62 D   0.86235 0.13728 0.00037 ( 1)  0.019
  63 G   0.81354 0.18505 0.00141 ( 1)  0.022
  64 L   0.35905 0.61621 0.02474 ( 2)  0.053
  65 T   0.81920 0.17955 0.00125 ( 1)  0.021
  66 V   0.40147 0.58540 0.01313 ( 2)  0.048
  67 H   0.44376 0.54748 0.00876 ( 2)  0.045
  68 L   0.26788 0.65974 0.07238 ( 2)  0.068
  69 V   0.81914 0.17960 0.00125 ( 1)  0.021
  70 I   0.84435 0.15497 0.00068 ( 1)  0.020
  71 K   0.84216 0.15720 0.00064 ( 1)  0.020
  72 S   0.00040 0.23737 0.76223 ( 3)  0.223
  73 Q   0.04889 0.76093 0.19018 ( 2)  0.105
  74 P   0.00432 0.43631 0.55937 ( 3)  0.182
  75 P   0.00714 0.60370 0.38917 ( 2)  0.147
  76 N   0.00000 0.00236 0.99764 ( 3)  0.270
  77 P   0.39396 0.58910 0.01693 ( 2)  0.050
  78 E   0.84249 0.15688 0.00063 ( 1)  0.020
  79 V   0.07051 0.81344 0.11604 ( 2)  0.089
  80 R   0.05683 0.72873 0.21444 ( 2)  0.109
  81 F   0.86336 0.13628 0.00036 ( 1)  0.018
  82 Q   0.00653 0.61479 0.37868 ( 2)  0.145
  83 Q   0.00726 0.61599 0.37675 ( 2)  0.145
  84 Q   0.35391 0.62402 0.02207 ( 2)  0.053
  85 L   0.34838 0.62354 0.02808 ( 2)  0.054
  86 E   0.41797 0.57082 0.01121 ( 2)  0.047
  87 Q   0.00592 0.59059 0.40349 ( 2)  0.150
  88 L   0.79907 0.19881 0.00212 ( 1)  0.023
  89 N   0.00016 0.17115 0.82869 ( 3)  0.236
  90 A   0.05091 0.72772 0.22137 ( 2)  0.111
  91 M   0.90782 0.09212 0.00007 ( 1)  0.016
  92 G   0.81099 0.18751 0.00150 ( 1)  0.022
  93 F   0.86335 0.13629 0.00036 ( 1)  0.018
  94 L   0.00015 0.12354 0.87631 ( 3)  0.246
  95 N   0.86139 0.13821 0.00039 ( 1)  0.019
  96 R   0.00683 0.59288 0.40029 ( 2)  0.149
  97 E   0.01372 0.80872 0.17756 ( 2)  0.104
  98 A   0.81938 0.17938 0.00124 ( 1)  0.021
  99 N   0.86143 0.13817 0.00039 ( 1)  0.019
 100 L   0.76746 0.22864 0.00389 ( 1)  0.025
 101 Q   0.80544 0.19326 0.00130 ( 1)  0.022
 102 A   0.81934 0.17942 0.00124 ( 1)  0.021
 103 L   0.78121 0.21569 0.00310 ( 1)  0.024
 104 I   0.85332 0.14611 0.00057 ( 1)  0.019
 105 A   0.81938 0.17938 0.00124 ( 1)  0.021
 106 T   0.81944 0.17933 0.00124 ( 1)  0.021
 107 G   0.07788 0.83110 0.09102 ( 2)  0.083
 108 G   0.81641 0.18227 0.00132 ( 1)  0.021
 109 D   0.86234 0.13728 0.00037 ( 1)  0.019
 110 I   0.08377 0.84220 0.07403 ( 2)  0.079
 111 N   0.47360 0.52055 0.00585 ( 2)  0.043
 112 A   0.81938 0.17938 0.00124 ( 1)  0.021
 113 A   0.81931 0.17944 0.00124 ( 1)  0.021
 114 I   0.41493 0.57222 0.01284 ( 2)  0.047
 115 E   0.01151 0.76335 0.22514 ( 2)  0.114
 116 R   0.22032 0.73927 0.04041 ( 2)  0.065
 117 L   0.77194 0.22443 0.00363 ( 1)  0.025

Positively selected sites

	Prob(w>1)  mean w


lnL = -2136.043131


Model 7: beta

dN/dS (w) for site classes (K=10)

p:   0.10000  0.10000  0.10000  0.10000  0.10000  0.10000  0.10000  0.10000  0.10000  0.10000
w:   0.00070  0.00476  0.01186  0.02206  0.03582  0.05409  0.07859  0.11289  0.16597  0.27665

Naive Empirical Bayes (NEB) probabilities for 10 classes & postmean_w
(amino acids refer to 1st sequence: Rat_UBQLN2)

   1 I   0.00013 0.00527 0.02690 0.07060 0.12919 0.18363 0.21062 0.19361 0.13257 0.04749 ( 7)  0.090
   2 K   0.00001 0.00059 0.00409 0.01515 0.04003 0.08392 0.14654 0.21656 0.26508 0.22804 ( 9)  0.149
   3 V   0.24221 0.21790 0.18139 0.13976 0.09883 0.06302 0.03507 0.01599 0.00516 0.00067 ( 1)  0.019
   4 T   0.00881 0.05429 0.11288 0.16235 0.18716 0.18071 0.14620 0.09515 0.04393 0.00852 ( 5)  0.054
   5 V   0.24204 0.21775 0.18129 0.13972 0.09886 0.06311 0.03520 0.01611 0.00523 0.00069 ( 1)  0.019
   6 K   0.25397 0.22594 0.18445 0.13822 0.09417 0.05718 0.02982 0.01242 0.00349 0.00034 ( 1)  0.017
   7 T   0.24215 0.21785 0.18136 0.13975 0.09885 0.06305 0.03511 0.01603 0.00518 0.00067 ( 1)  0.019
   8 P   0.00829 0.05118 0.10693 0.15505 0.18103 0.17836 0.14915 0.10286 0.05321 0.01394 ( 5)  0.057
   9 K   0.00011 0.00459 0.02403 0.06513 0.12379 0.18330 0.21844 0.20540 0.13668 0.03852 ( 7)  0.090
  10 E   0.00015 0.00608 0.03045 0.07792 0.13818 0.18948 0.20913 0.18509 0.12240 0.04113 ( 7)  0.086
  11 K   0.00881 0.05429 0.11301 0.16276 0.18785 0.18145 0.14655 0.09474 0.04285 0.00768 ( 5)  0.053
  12 E   0.00012 0.00497 0.02573 0.06881 0.12858 0.18666 0.21753 0.19981 0.13043 0.03735 ( 7)  0.088
  13 E   0.00002 0.00099 0.00701 0.02581 0.06557 0.12763 0.19820 0.24479 0.22401 0.10596 ( 8)  0.120
  14 F   0.01097 0.06630 0.13330 0.18277 0.19775 0.17590 0.12806 0.07269 0.02799 0.00426 ( 5)  0.047
  15 A   0.00000 0.00000 0.00001 0.00018 0.00150 0.00811 0.03225 0.10243 0.27078 0.58475 (10)  0.221
  16 V   0.00864 0.05325 0.11081 0.15966 0.18467 0.17946 0.14696 0.09798 0.04770 0.01086 ( 5)  0.055
  17 P   0.00000 0.00000 0.00000 0.00002 0.00025 0.00197 0.01119 0.05092 0.19931 0.73635 (10)  0.244
  18 E   0.00007 0.00321 0.01741 0.04958 0.10016 0.15961 0.20798 0.21939 0.17292 0.06966 ( 8)  0.103
  19 N   0.00000 0.00000 0.00001 0.00026 0.00215 0.01118 0.04221 0.12465 0.29547 0.52406 (10)  0.212
  20 S   0.00000 0.00000 0.00001 0.00024 0.00199 0.01041 0.03977 0.11939 0.29025 0.53793 (10)  0.214
  21 T   0.00008 0.00344 0.01827 0.05072 0.09983 0.15555 0.20005 0.21227 0.17535 0.08443 ( 8)  0.105
  22 V   0.00887 0.05456 0.11314 0.16223 0.18644 0.17962 0.14536 0.09524 0.04502 0.00952 ( 5)  0.054
  23 Q   0.00000 0.00016 0.00208 0.01084 0.03496 0.08294 0.15593 0.23721 0.28042 0.19546 ( 9)  0.146
  24 Q   0.00819 0.05078 0.10675 0.15594 0.18343 0.18163 0.15154 0.10236 0.04937 0.01000 ( 5)  0.056
  25 F   0.01054 0.06393 0.12933 0.17894 0.19595 0.17708 0.13163 0.07684 0.03079 0.00496 ( 5)  0.048
  26 K   0.25396 0.22592 0.18444 0.13822 0.09417 0.05718 0.02983 0.01243 0.00349 0.00034 ( 1)  0.017
  27 E   0.25406 0.22601 0.18450 0.13823 0.09414 0.05712 0.02976 0.01238 0.00347 0.00034 ( 1)  0.017
  28 A   0.00000 0.00000 0.00002 0.00035 0.00279 0.01396 0.05024 0.13964 0.30587 0.48713 (10)  0.206
  29 I   0.00785 0.04885 0.10329 0.15210 0.18075 0.18134 0.15391 0.10653 0.05349 0.01190 ( 6)  0.057
  30 S   0.00755 0.04698 0.09935 0.14656 0.17510 0.17778 0.15456 0.11213 0.06207 0.01792 ( 6)  0.061
  31 K   0.00000 0.00000 0.00000 0.00001 0.00019 0.00160 0.00977 0.04753 0.19744 0.74346 (10)  0.245
  32 R   0.00878 0.05402 0.11207 0.16084 0.18520 0.17909 0.14592 0.09679 0.04682 0.01046 ( 5)  0.055
  33 F   0.26561 0.23363 0.18699 0.13615 0.08920 0.05141 0.02501 0.00948 0.00233 0.00019 ( 1)  0.016
  34 K   0.00959 0.05855 0.11994 0.16910 0.19018 0.17838 0.13969 0.08783 0.03925 0.00750 ( 5)  0.051
  35 S   0.00000 0.00013 0.00179 0.00941 0.03074 0.07431 0.14337 0.22652 0.28498 0.22875 ( 9)  0.153
  36 Q   0.00010 0.00413 0.02182 0.05989 0.11576 0.17519 0.21482 0.21019 0.14909 0.04901 ( 7)  0.094
  37 T   0.00000 0.00000 0.00001 0.00020 0.00165 0.00885 0.03483 0.10865 0.27847 0.56733 (10)  0.219
  38 D   0.00014 0.00573 0.02913 0.07599 0.13772 0.19280 0.21563 0.18958 0.11898 0.03431 ( 7)  0.085
  39 Q   0.23487 0.21298 0.17969 0.14100 0.10199 0.06677 0.03824 0.01791 0.00584 0.00070 ( 1)  0.020
  40 L   0.22481 0.20537 0.17560 0.14064 0.10482 0.07167 0.04380 0.02274 0.00889 0.00165 ( 1)  0.022
  41 V   0.24216 0.21785 0.18136 0.13975 0.09884 0.06305 0.03511 0.01603 0.00518 0.00067 ( 1)  0.019
  42 L   0.21468 0.19792 0.17194 0.14081 0.10803 0.07664 0.04907 0.02704 0.01146 0.00241 ( 1)  0.024
  43 I   0.00963 0.05889 0.12086 0.17066 0.19199 0.17962 0.13949 0.08598 0.03671 0.00618 ( 5)  0.051
  44 F   0.01037 0.06295 0.12753 0.17690 0.19454 0.17706 0.13316 0.07923 0.03274 0.00551 ( 5)  0.049
  45 A   0.00012 0.00513 0.02648 0.07052 0.13110 0.18907 0.21844 0.19819 0.12665 0.03428 ( 7)  0.087
  46 G   0.23828 0.21517 0.18028 0.14018 0.10034 0.06498 0.03690 0.01728 0.00578 0.00080 ( 1)  0.020
  47 K   0.00009 0.00375 0.01956 0.05303 0.10186 0.15549 0.19770 0.21040 0.17645 0.08167 ( 8)  0.105
  48 I   0.00832 0.05152 0.10800 0.15713 0.18391 0.18107 0.15020 0.10100 0.04875 0.01010 ( 5)  0.055
  49 L   0.22202 0.20324 0.17444 0.14049 0.10553 0.07296 0.04531 0.02412 0.00986 0.00204 ( 1)  0.023
  50 K   0.25398 0.22594 0.18445 0.13822 0.09417 0.05717 0.02981 0.01242 0.00349 0.00034 ( 1)  0.017
  51 D   0.26528 0.23336 0.18681 0.13612 0.08931 0.05162 0.02524 0.00966 0.00241 0.00020 ( 1)  0.016
  52 Q   0.00000 0.00001 0.00020 0.00192 0.00989 0.03470 0.09224 0.19441 0.32127 0.34536 (10)  0.180
  53 D   0.26527 0.23334 0.18680 0.13611 0.08931 0.05163 0.02525 0.00967 0.00241 0.00020 ( 1)  0.016
  54 T   0.00792 0.04914 0.10345 0.15156 0.17925 0.17928 0.15242 0.10681 0.05581 0.01436 ( 6)  0.058
  55 L   0.21547 0.19854 0.17228 0.14086 0.10784 0.07627 0.04863 0.02663 0.01117 0.00230 ( 1)  0.024
  56 I   0.00000 0.00001 0.00029 0.00266 0.01307 0.04320 0.10703 0.20781 0.31358 0.31235 ( 9)  0.173
  57 Q   0.23490 0.21301 0.17971 0.14101 0.10199 0.06676 0.03822 0.01789 0.00582 0.00069 ( 1)  0.020
  58 H   0.00002 0.00097 0.00654 0.02322 0.05799 0.11316 0.18032 0.23607 0.24136 0.14035 ( 9)  0.128
  59 G   0.23791 0.21488 0.18012 0.14017 0.10044 0.06517 0.03711 0.01747 0.00590 0.00083 ( 1)  0.020
  60 I   0.00952 0.05819 0.11943 0.16875 0.19019 0.17872 0.14010 0.08810 0.03939 0.00762 ( 5)  0.052
  61 H   0.00000 0.00000 0.00001 0.00008 0.00055 0.00298 0.01367 0.05564 0.20719 0.71989 (10)  0.241
  62 D   0.26528 0.23335 0.18681 0.13612 0.08931 0.05162 0.02524 0.00966 0.00241 0.00020 ( 1)  0.016
  63 G   0.23913 0.21577 0.18053 0.14010 0.10002 0.06455 0.03649 0.01699 0.00564 0.00077 ( 1)  0.019
  64 L   0.00773 0.04800 0.10131 0.14900 0.17726 0.17885 0.15400 0.10987 0.05876 0.01523 ( 6)  0.059
  65 T   0.24209 0.21780 0.18132 0.13973 0.09885 0.06308 0.03516 0.01608 0.00521 0.00068 ( 1)  0.019
  66 V   0.00898 0.05520 0.11442 0.16389 0.18795 0.18035 0.14485 0.09348 0.04272 0.00816 ( 5)  0.053
  67 H   0.01040 0.06307 0.12772 0.17708 0.19465 0.17708 0.13310 0.07907 0.03250 0.00534 ( 5)  0.049
  68 L   0.00514 0.03274 0.07227 0.11342 0.14733 0.16690 0.16726 0.14609 0.10402 0.04484 ( 7)  0.077
  69 V   0.24207 0.21778 0.18131 0.13973 0.09886 0.06309 0.03517 0.01609 0.00522 0.00068 ( 1)  0.019
  70 I   0.25535 0.22679 0.18463 0.13784 0.09349 0.05650 0.02935 0.01222 0.00347 0.00036 ( 1)  0.017
  71 K   0.25396 0.22593 0.18444 0.13822 0.09417 0.05718 0.02982 0.01243 0.00349 0.00034 ( 1)  0.017
  72 S   0.00000 0.00000 0.00014 0.00138 0.00725 0.02617 0.07262 0.16359 0.30336 0.42549 (10)  0.194
  73 Q   0.00006 0.00249 0.01364 0.03956 0.08235 0.13742 0.19179 0.22373 0.20470 0.10425 ( 8)  0.115
  74 P   0.00000 0.00010 0.00134 0.00714 0.02385 0.05944 0.11984 0.20255 0.28587 0.29987 (10)  0.167
  75 P   0.00000 0.00016 0.00213 0.01102 0.03536 0.08340 0.15575 0.23532 0.27722 0.19962 ( 9)  0.146
  76 N   0.00000 0.00000 0.00000 0.00000 0.00001 0.00015 0.00166 0.01409 0.10652 0.87758 (10)  0.262
  77 P   0.00876 0.05392 0.11201 0.16098 0.18555 0.17944 0.14597 0.09645 0.04642 0.01051 ( 5)  0.054
  78 E   0.25407 0.22602 0.18451 0.13824 0.09414 0.05711 0.02975 0.01237 0.00346 0.00034 ( 1)  0.017
  79 V   0.00009 0.00396 0.02080 0.05691 0.10986 0.16685 0.20728 0.20940 0.15997 0.06487 ( 8)  0.099
  80 R   0.00007 0.00308 0.01632 0.04525 0.08929 0.14057 0.18532 0.20723 0.19122 0.12162 ( 8)  0.115
  81 F   0.26561 0.23364 0.18699 0.13615 0.08920 0.05141 0.02501 0.00948 0.00233 0.00019 ( 1)  0.016
  82 Q   0.00000 0.00014 0.00190 0.01010 0.03329 0.08094 0.15602 0.24237 0.28797 0.18727 ( 9)  0.145
  83 Q   0.00000 0.00016 0.00213 0.01104 0.03551 0.08399 0.15729 0.23799 0.27916 0.19272 ( 9)  0.145
  84 Q   0.00753 0.04699 0.09983 0.14806 0.17774 0.18080 0.15638 0.11108 0.05788 0.01371 ( 6)  0.059
  85 L   0.00743 0.04630 0.09822 0.14552 0.17478 0.17848 0.15602 0.11354 0.06249 0.01723 ( 6)  0.061
  86 E   0.00953 0.05832 0.11976 0.16933 0.19092 0.17932 0.14021 0.08748 0.03827 0.00686 ( 5)  0.051
  87 Q   0.00000 0.00013 0.00172 0.00921 0.03084 0.07635 0.15017 0.23889 0.29251 0.20019 ( 9)  0.148
  88 L   0.23276 0.21108 0.17823 0.14023 0.10209 0.06775 0.03985 0.01967 0.00716 0.00117 ( 1)  0.021
  89 N   0.00000 0.00000 0.00005 0.00057 0.00364 0.01594 0.05349 0.14436 0.31331 0.46863 (10)  0.203
  90 A   0.00006 0.00254 0.01377 0.03940 0.08078 0.13282 0.18339 0.21438 0.20430 0.12856 ( 8)  0.119
  91 M   0.29441 0.25118 0.19060 0.12857 0.07601 0.03825 0.01555 0.00461 0.00079 0.00003 ( 1)  0.013
  92 G   0.23790 0.21489 0.18014 0.14019 0.10046 0.06517 0.03711 0.01745 0.00588 0.00082 ( 1)  0.020
  93 F   0.26561 0.23363 0.18699 0.13615 0.08920 0.05141 0.02501 0.00948 0.00233 0.00019 ( 1)  0.016
  94 L   0.00000 0.00000 0.00006 0.00064 0.00362 0.01431 0.04463 0.11728 0.26986 0.54960 (10)  0.214
  95 N   0.26497 0.23309 0.18664 0.13608 0.08941 0.05182 0.02547 0.00982 0.00248 0.00021 ( 1)  0.016
  96 R   0.00000 0.00015 0.00199 0.01038 0.03358 0.08008 0.15174 0.23369 0.28201 0.20638 ( 9)  0.148
  97 E   0.00000 0.00034 0.00425 0.02067 0.06089 0.12852 0.20755 0.25760 0.22701 0.09317 ( 8)  0.118
  98 A   0.24215 0.21785 0.18136 0.13975 0.09884 0.06305 0.03511 0.01603 0.00518 0.00067 ( 1)  0.019
  99 N   0.26498 0.23310 0.18665 0.13608 0.08941 0.05181 0.02546 0.00982 0.00248 0.00021 ( 1)  0.016
 100 L   0.21802 0.20037 0.17313 0.14073 0.10694 0.07498 0.04733 0.02564 0.01065 0.00219 ( 1)  0.023
 101 Q   0.23486 0.21297 0.17968 0.14100 0.10199 0.06677 0.03825 0.01792 0.00585 0.00070 ( 1)  0.020
 102 A   0.24214 0.21784 0.18135 0.13975 0.09885 0.06306 0.03512 0.01604 0.00519 0.00068 ( 1)  0.019
 103 L   0.22430 0.20496 0.17536 0.14058 0.10492 0.07190 0.04410 0.02304 0.00911 0.00173 ( 1)  0.022
 104 I   0.26059 0.23017 0.18563 0.13678 0.09122 0.05397 0.02731 0.01102 0.00301 0.00030 ( 1)  0.017
 105 A   0.24215 0.21785 0.18136 0.13975 0.09884 0.06305 0.03511 0.01603 0.00518 0.00067 ( 1)  0.019
 106 T   0.24217 0.21786 0.18137 0.13975 0.09884 0.06304 0.03510 0.01602 0.00517 0.00067 ( 1)  0.019
 107 G   0.00010 0.00440 0.02294 0.06205 0.11794 0.17544 0.21185 0.20553 0.14732 0.05244 ( 7)  0.094
 108 G   0.24067 0.21682 0.18093 0.13991 0.09941 0.06379 0.03581 0.01652 0.00542 0.00072 ( 1)  0.019
 109 D   0.26528 0.23335 0.18681 0.13612 0.08931 0.05162 0.02524 0.00966 0.00241 0.00020 ( 1)  0.016
 110 I   0.00011 0.00483 0.02502 0.06698 0.12548 0.18304 0.21524 0.20107 0.13576 0.04246 ( 7)  0.090
 111 N   0.01133 0.06823 0.13635 0.18547 0.19871 0.17472 0.12548 0.06998 0.02615 0.00358 ( 5)  0.046
 112 A   0.24215 0.21785 0.18136 0.13975 0.09884 0.06305 0.03511 0.01603 0.00518 0.00068 ( 1)  0.019
 113 A   0.24213 0.21783 0.18134 0.13974 0.09885 0.06306 0.03513 0.01605 0.00519 0.00068 ( 1)  0.019
 114 I   0.00942 0.05763 0.11847 0.16776 0.18964 0.17887 0.14090 0.08916 0.04023 0.00791 ( 5)  0.052
 115 E   0.00000 0.00027 0.00349 0.01734 0.05252 0.11488 0.19424 0.25605 0.24542 0.11579 ( 8)  0.125
 116 R   0.00299 0.02158 0.05601 0.10292 0.15209 0.18759 0.19332 0.16081 0.09666 0.02603 ( 7)  0.075
 117 L   0.22008 0.20188 0.17387 0.14068 0.10628 0.07397 0.04627 0.02479 0.01015 0.00204 ( 1)  0.023


lnL = -2136.431543


Model 8: beta&w>1

dN/dS (w) for site classes (K=11)

p:   0.10000  0.10000  0.10000  0.10000  0.10000  0.10000  0.10000  0.10000  0.10000  0.10000  0.00001
w:   0.00070  0.00476  0.01186  0.02206  0.03583  0.05409  0.07859  0.11289  0.16597  0.27665  4.72506
(note that p[10] is zero)


Naive Empirical Bayes (NEB) probabilities for 11 classes & postmean_w & P(w>1)
(amino acids refer to 1st sequence: Rat_UBQLN2)

   1 I   0.00013 0.00527 0.02690 0.07060 0.12919 0.18363 0.21062 0.19361 0.13257 0.04749 0.00000 ( 7)  0.090  0.000
   2 K   0.00001 0.00059 0.00409 0.01515 0.04003 0.08392 0.14654 0.21656 0.26508 0.22804 0.00000 ( 9)  0.149  0.000
   3 V   0.24221 0.21790 0.18139 0.13976 0.09883 0.06302 0.03507 0.01599 0.00516 0.00067 0.00000 ( 1)  0.019  0.000
   4 T   0.00881 0.05429 0.11288 0.16235 0.18716 0.18071 0.14620 0.09515 0.04393 0.00852 0.00000 ( 5)  0.054  0.000
   5 V   0.24204 0.21775 0.18129 0.13972 0.09886 0.06311 0.03520 0.01611 0.00523 0.00069 0.00000 ( 1)  0.019  0.000
   6 K   0.25397 0.22594 0.18445 0.13822 0.09417 0.05718 0.02982 0.01242 0.00349 0.00034 0.00000 ( 1)  0.017  0.000
   7 T   0.24215 0.21785 0.18136 0.13975 0.09885 0.06305 0.03511 0.01603 0.00518 0.00067 0.00000 ( 1)  0.019  0.000
   8 P   0.00829 0.05118 0.10693 0.15505 0.18103 0.17836 0.14915 0.10286 0.05321 0.01394 0.00000 ( 5)  0.057  0.000
   9 K   0.00011 0.00459 0.02403 0.06513 0.12379 0.18330 0.21844 0.20540 0.13668 0.03852 0.00000 ( 7)  0.090  0.000
  10 E   0.00015 0.00608 0.03045 0.07792 0.13818 0.18948 0.20913 0.18509 0.12240 0.04113 0.00000 ( 7)  0.086  0.000
  11 K   0.00881 0.05429 0.11301 0.16276 0.18785 0.18145 0.14655 0.09474 0.04285 0.00768 0.00000 ( 5)  0.053  0.000
  12 E   0.00012 0.00497 0.02573 0.06881 0.12858 0.18666 0.21753 0.19981 0.13043 0.03735 0.00000 ( 7)  0.088  0.000
  13 E   0.00002 0.00099 0.00701 0.02581 0.06557 0.12763 0.19820 0.24479 0.22401 0.10596 0.00000 ( 8)  0.120  0.000
  14 F   0.01097 0.06630 0.13330 0.18277 0.19775 0.17590 0.12806 0.07269 0.02799 0.00426 0.00000 ( 5)  0.047  0.000
  15 A   0.00000 0.00000 0.00001 0.00018 0.00150 0.00811 0.03225 0.10243 0.27078 0.58475 0.00000 (10)  0.221  0.000
  16 V   0.00864 0.05325 0.11081 0.15966 0.18467 0.17946 0.14696 0.09798 0.04770 0.01086 0.00000 ( 5)  0.055  0.000
  17 P   0.00000 0.00000 0.00000 0.00002 0.00025 0.00197 0.01119 0.05092 0.19931 0.73635 0.00000 (10)  0.244  0.000
  18 E   0.00007 0.00321 0.01741 0.04958 0.10016 0.15961 0.20798 0.21939 0.17292 0.06966 0.00000 ( 8)  0.103  0.000
  19 N   0.00000 0.00000 0.00001 0.00026 0.00215 0.01118 0.04221 0.12465 0.29547 0.52406 0.00000 (10)  0.212  0.000
  20 S   0.00000 0.00000 0.00001 0.00024 0.00199 0.01041 0.03977 0.11939 0.29025 0.53793 0.00000 (10)  0.214  0.000
  21 T   0.00008 0.00344 0.01827 0.05072 0.09983 0.15555 0.20005 0.21227 0.17535 0.08443 0.00000 ( 8)  0.105  0.000
  22 V   0.00887 0.05456 0.11314 0.16223 0.18644 0.17962 0.14536 0.09524 0.04502 0.00952 0.00000 ( 5)  0.054  0.000
  23 Q   0.00000 0.00016 0.00208 0.01084 0.03496 0.08294 0.15593 0.23721 0.28042 0.19546 0.00000 ( 9)  0.146  0.000
  24 Q   0.00819 0.05078 0.10675 0.15594 0.18343 0.18163 0.15154 0.10236 0.04937 0.01000 0.00000 ( 5)  0.056  0.000
  25 F   0.01054 0.06393 0.12933 0.17894 0.19595 0.17708 0.13163 0.07684 0.03079 0.00496 0.00000 ( 5)  0.048  0.000
  26 K   0.25396 0.22592 0.18444 0.13822 0.09417 0.05718 0.02983 0.01243 0.00349 0.00034 0.00000 ( 1)  0.017  0.000
  27 E   0.25406 0.22601 0.18450 0.13823 0.09414 0.05712 0.02976 0.01238 0.00347 0.00034 0.00000 ( 1)  0.017  0.000
  28 A   0.00000 0.00000 0.00002 0.00035 0.00279 0.01396 0.05024 0.13964 0.30587 0.48713 0.00000 (10)  0.206  0.000
  29 I   0.00785 0.04885 0.10329 0.15210 0.18075 0.18134 0.15391 0.10653 0.05349 0.01190 0.00000 ( 6)  0.057  0.000
  30 S   0.00755 0.04698 0.09935 0.14656 0.17510 0.17778 0.15456 0.11213 0.06207 0.01792 0.00000 ( 6)  0.061  0.000
  31 K   0.00000 0.00000 0.00000 0.00001 0.00019 0.00160 0.00977 0.04753 0.19744 0.74346 0.00000 (10)  0.245  0.000
  32 R   0.00878 0.05402 0.11207 0.16084 0.18520 0.17909 0.14592 0.09679 0.04682 0.01046 0.00000 ( 5)  0.055  0.000
  33 F   0.26561 0.23363 0.18699 0.13615 0.08920 0.05141 0.02501 0.00948 0.00233 0.00019 0.00000 ( 1)  0.016  0.000
  34 K   0.00959 0.05855 0.11994 0.16910 0.19018 0.17838 0.13969 0.08783 0.03925 0.00750 0.00000 ( 5)  0.051  0.000
  35 S   0.00000 0.00013 0.00179 0.00941 0.03074 0.07431 0.14337 0.22652 0.28498 0.22875 0.00000 ( 9)  0.153  0.000
  36 Q   0.00010 0.00413 0.02182 0.05989 0.11576 0.17519 0.21482 0.21019 0.14909 0.04901 0.00000 ( 7)  0.094  0.000
  37 T   0.00000 0.00000 0.00001 0.00020 0.00165 0.00885 0.03483 0.10865 0.27847 0.56733 0.00000 (10)  0.219  0.000
  38 D   0.00014 0.00573 0.02913 0.07599 0.13772 0.19280 0.21563 0.18958 0.11898 0.03431 0.00000 ( 7)  0.085  0.000
  39 Q   0.23487 0.21298 0.17969 0.14100 0.10199 0.06677 0.03824 0.01791 0.00584 0.00070 0.00000 ( 1)  0.020  0.000
  40 L   0.22481 0.20537 0.17560 0.14064 0.10482 0.07167 0.04380 0.02274 0.00889 0.00165 0.00000 ( 1)  0.022  0.000
  41 V   0.24216 0.21785 0.18136 0.13975 0.09884 0.06305 0.03511 0.01603 0.00518 0.00067 0.00000 ( 1)  0.019  0.000
  42 L   0.21468 0.19792 0.17194 0.14081 0.10803 0.07664 0.04907 0.02704 0.01146 0.00241 0.00000 ( 1)  0.024  0.000
  43 I   0.00963 0.05889 0.12086 0.17066 0.19199 0.17962 0.13949 0.08598 0.03671 0.00618 0.00000 ( 5)  0.051  0.000
  44 F   0.01037 0.06295 0.12753 0.17690 0.19454 0.17706 0.13316 0.07923 0.03274 0.00551 0.00000 ( 5)  0.049  0.000
  45 A   0.00012 0.00513 0.02648 0.07052 0.13110 0.18907 0.21844 0.19819 0.12665 0.03428 0.00000 ( 7)  0.087  0.000
  46 G   0.23828 0.21517 0.18028 0.14018 0.10034 0.06498 0.03690 0.01728 0.00578 0.00080 0.00000 ( 1)  0.020  0.000
  47 K   0.00009 0.00375 0.01956 0.05303 0.10186 0.15549 0.19770 0.21040 0.17645 0.08167 0.00000 ( 8)  0.105  0.000
  48 I   0.00832 0.05152 0.10800 0.15713 0.18391 0.18107 0.15020 0.10100 0.04875 0.01010 0.00000 ( 5)  0.055  0.000
  49 L   0.22202 0.20324 0.17444 0.14049 0.10553 0.07296 0.04531 0.02412 0.00986 0.00204 0.00000 ( 1)  0.023  0.000
  50 K   0.25398 0.22594 0.18445 0.13822 0.09417 0.05717 0.02981 0.01242 0.00349 0.00034 0.00000 ( 1)  0.017  0.000
  51 D   0.26528 0.23336 0.18681 0.13612 0.08931 0.05162 0.02524 0.00966 0.00241 0.00020 0.00000 ( 1)  0.016  0.000
  52 Q   0.00000 0.00001 0.00020 0.00192 0.00989 0.03470 0.09224 0.19441 0.32126 0.34536 0.00000 (10)  0.180  0.000
  53 D   0.26527 0.23334 0.18680 0.13611 0.08931 0.05163 0.02525 0.00967 0.00241 0.00020 0.00000 ( 1)  0.016  0.000
  54 T   0.00792 0.04914 0.10345 0.15156 0.17925 0.17928 0.15242 0.10681 0.05581 0.01436 0.00000 ( 6)  0.058  0.000
  55 L   0.21547 0.19854 0.17228 0.14086 0.10784 0.07627 0.04863 0.02663 0.01117 0.00230 0.00000 ( 1)  0.024  0.000
  56 I   0.00000 0.00001 0.00029 0.00266 0.01307 0.04320 0.10703 0.20781 0.31358 0.31235 0.00000 ( 9)  0.173  0.000
  57 Q   0.23490 0.21301 0.17971 0.14101 0.10199 0.06676 0.03822 0.01789 0.00582 0.00069 0.00000 ( 1)  0.020  0.000
  58 H   0.00002 0.00097 0.00654 0.02322 0.05799 0.11316 0.18032 0.23607 0.24136 0.14035 0.00000 ( 9)  0.128  0.000
  59 G   0.23791 0.21488 0.18012 0.14017 0.10044 0.06517 0.03711 0.01747 0.00590 0.00083 0.00000 ( 1)  0.020  0.000
  60 I   0.00952 0.05819 0.11943 0.16875 0.19019 0.17872 0.14010 0.08810 0.03939 0.00762 0.00000 ( 5)  0.052  0.000
  61 H   0.00000 0.00000 0.00001 0.00008 0.00055 0.00298 0.01367 0.05564 0.20719 0.71989 0.00000 (10)  0.241  0.000
  62 D   0.26528 0.23335 0.18681 0.13612 0.08931 0.05162 0.02524 0.00966 0.00241 0.00020 0.00000 ( 1)  0.016  0.000
  63 G   0.23913 0.21577 0.18053 0.14010 0.10002 0.06455 0.03649 0.01699 0.00564 0.00077 0.00000 ( 1)  0.019  0.000
  64 L   0.00773 0.04800 0.10131 0.14900 0.17726 0.17885 0.15400 0.10987 0.05876 0.01523 0.00000 ( 6)  0.059  0.000
  65 T   0.24209 0.21780 0.18132 0.13973 0.09885 0.06308 0.03516 0.01608 0.00521 0.00068 0.00000 ( 1)  0.019  0.000
  66 V   0.00898 0.05520 0.11442 0.16389 0.18795 0.18035 0.14485 0.09348 0.04272 0.00816 0.00000 ( 5)  0.053  0.000
  67 H   0.01040 0.06307 0.12772 0.17708 0.19465 0.17708 0.13310 0.07907 0.03250 0.00534 0.00000 ( 5)  0.049  0.000
  68 L   0.00514 0.03274 0.07227 0.11342 0.14733 0.16690 0.16726 0.14609 0.10402 0.04484 0.00000 ( 7)  0.077  0.000
  69 V   0.24207 0.21778 0.18131 0.13973 0.09886 0.06309 0.03517 0.01609 0.00522 0.00068 0.00000 ( 1)  0.019  0.000
  70 I   0.25535 0.22679 0.18463 0.13784 0.09349 0.05650 0.02935 0.01222 0.00347 0.00036 0.00000 ( 1)  0.017  0.000
  71 K   0.25396 0.22593 0.18444 0.13822 0.09417 0.05718 0.02982 0.01243 0.00349 0.00034 0.00000 ( 1)  0.017  0.000
  72 S   0.00000 0.00000 0.00014 0.00138 0.00725 0.02617 0.07262 0.16359 0.30336 0.42549 0.00000 (10)  0.194  0.000
  73 Q   0.00006 0.00249 0.01364 0.03956 0.08235 0.13742 0.19179 0.22373 0.20470 0.10425 0.00000 ( 8)  0.115  0.000
  74 P   0.00000 0.00010 0.00134 0.00714 0.02385 0.05944 0.11984 0.20255 0.28587 0.29987 0.00000 (10)  0.167  0.000
  75 P   0.00000 0.00016 0.00213 0.01102 0.03536 0.08340 0.15575 0.23532 0.27722 0.19962 0.00000 ( 9)  0.146  0.000
  76 N   0.00000 0.00000 0.00000 0.00000 0.00001 0.00015 0.00166 0.01409 0.10652 0.87757 0.00000 (10)  0.262  0.000
  77 P   0.00876 0.05392 0.11201 0.16098 0.18555 0.17944 0.14597 0.09645 0.04642 0.01051 0.00000 ( 5)  0.054  0.000
  78 E   0.25407 0.22602 0.18451 0.13824 0.09414 0.05711 0.02975 0.01237 0.00346 0.00034 0.00000 ( 1)  0.017  0.000
  79 V   0.00009 0.00396 0.02080 0.05691 0.10986 0.16685 0.20728 0.20940 0.15997 0.06487 0.00000 ( 8)  0.099  0.000
  80 R   0.00007 0.00308 0.01632 0.04525 0.08929 0.14057 0.18532 0.20723 0.19122 0.12162 0.00000 ( 8)  0.115  0.000
  81 F   0.26561 0.23364 0.18699 0.13615 0.08920 0.05141 0.02501 0.00948 0.00233 0.00019 0.00000 ( 1)  0.016  0.000
  82 Q   0.00000 0.00014 0.00190 0.01010 0.03329 0.08094 0.15602 0.24237 0.28797 0.18727 0.00000 ( 9)  0.145  0.000
  83 Q   0.00000 0.00016 0.00213 0.01104 0.03551 0.08399 0.15729 0.23799 0.27916 0.19272 0.00000 ( 9)  0.145  0.000
  84 Q   0.00753 0.04699 0.09983 0.14806 0.17774 0.18080 0.15638 0.11108 0.05788 0.01371 0.00000 ( 6)  0.059  0.000
  85 L   0.00743 0.04630 0.09822 0.14552 0.17478 0.17848 0.15602 0.11354 0.06249 0.01723 0.00000 ( 6)  0.061  0.000
  86 E   0.00953 0.05832 0.11976 0.16933 0.19092 0.17932 0.14021 0.08748 0.03827 0.00686 0.00000 ( 5)  0.051  0.000
  87 Q   0.00000 0.00013 0.00172 0.00921 0.03084 0.07635 0.15017 0.23889 0.29251 0.20019 0.00000 ( 9)  0.148  0.000
  88 L   0.23276 0.21108 0.17823 0.14023 0.10209 0.06775 0.03985 0.01967 0.00716 0.00117 0.00000 ( 1)  0.021  0.000
  89 N   0.00000 0.00000 0.00005 0.00057 0.00364 0.01594 0.05349 0.14436 0.31331 0.46863 0.00000 (10)  0.203  0.000
  90 A   0.00006 0.00254 0.01377 0.03940 0.08078 0.13282 0.18339 0.21438 0.20430 0.12856 0.00000 ( 8)  0.119  0.000
  91 M   0.29441 0.25118 0.19060 0.12857 0.07601 0.03825 0.01555 0.00461 0.00079 0.00003 0.00000 ( 1)  0.013  0.000
  92 G   0.23790 0.21489 0.18014 0.14019 0.10046 0.06517 0.03711 0.01745 0.00588 0.00082 0.00000 ( 1)  0.020  0.000
  93 F   0.26561 0.23363 0.18699 0.13615 0.08920 0.05141 0.02501 0.00948 0.00233 0.00019 0.00000 ( 1)  0.016  0.000
  94 L   0.00000 0.00000 0.00006 0.00064 0.00362 0.01431 0.04463 0.11728 0.26986 0.54960 0.00000 (10)  0.214  0.000
  95 N   0.26497 0.23309 0.18664 0.13608 0.08941 0.05182 0.02547 0.00982 0.00248 0.00021 0.00000 ( 1)  0.016  0.000
  96 R   0.00000 0.00015 0.00199 0.01038 0.03358 0.08008 0.15174 0.23369 0.28201 0.20638 0.00000 ( 9)  0.148  0.000
  97 E   0.00000 0.00034 0.00425 0.02067 0.06089 0.12852 0.20755 0.25760 0.22701 0.09317 0.00000 ( 8)  0.118  0.000
  98 A   0.24215 0.21785 0.18136 0.13975 0.09884 0.06305 0.03511 0.01603 0.00518 0.00067 0.00000 ( 1)  0.019  0.000
  99 N   0.26498 0.23310 0.18665 0.13608 0.08941 0.05181 0.02546 0.00982 0.00248 0.00021 0.00000 ( 1)  0.016  0.000
 100 L   0.21802 0.20037 0.17313 0.14073 0.10694 0.07498 0.04733 0.02564 0.01065 0.00219 0.00000 ( 1)  0.023  0.000
 101 Q   0.23486 0.21297 0.17968 0.14100 0.10199 0.06677 0.03825 0.01792 0.00585 0.00070 0.00000 ( 1)  0.020  0.000
 102 A   0.24214 0.21784 0.18135 0.13975 0.09885 0.06306 0.03512 0.01604 0.00519 0.00068 0.00000 ( 1)  0.019  0.000
 103 L   0.22430 0.20496 0.17536 0.14058 0.10492 0.07190 0.04410 0.02304 0.00911 0.00173 0.00000 ( 1)  0.022  0.000
 104 I   0.26059 0.23017 0.18563 0.13678 0.09122 0.05397 0.02731 0.01102 0.00301 0.00030 0.00000 ( 1)  0.017  0.000
 105 A   0.24215 0.21785 0.18136 0.13975 0.09884 0.06305 0.03511 0.01603 0.00518 0.00067 0.00000 ( 1)  0.019  0.000
 106 T   0.24217 0.21786 0.18137 0.13975 0.09884 0.06304 0.03510 0.01602 0.00517 0.00067 0.00000 ( 1)  0.019  0.000
 107 G   0.00010 0.00440 0.02294 0.06205 0.11794 0.17544 0.21185 0.20553 0.14732 0.05244 0.00000 ( 7)  0.094  0.000
 108 G   0.24067 0.21682 0.18093 0.13991 0.09941 0.06379 0.03581 0.01652 0.00542 0.00072 0.00000 ( 1)  0.019  0.000
 109 D   0.26528 0.23335 0.18681 0.13612 0.08931 0.05162 0.02524 0.00966 0.00241 0.00020 0.00000 ( 1)  0.016  0.000
 110 I   0.00011 0.00483 0.02502 0.06698 0.12548 0.18304 0.21524 0.20107 0.13576 0.04246 0.00000 ( 7)  0.090  0.000
 111 N   0.01133 0.06823 0.13635 0.18547 0.19871 0.17472 0.12548 0.06998 0.02615 0.00358 0.00000 ( 5)  0.046  0.000
 112 A   0.24215 0.21785 0.18136 0.13975 0.09884 0.06305 0.03511 0.01603 0.00518 0.00068 0.00000 ( 1)  0.019  0.000
 113 A   0.24213 0.21783 0.18134 0.13974 0.09885 0.06306 0.03513 0.01605 0.00519 0.00068 0.00000 ( 1)  0.019  0.000
 114 I   0.00942 0.05763 0.11847 0.16776 0.18964 0.17887 0.14090 0.08916 0.04023 0.00791 0.00000 ( 5)  0.052  0.000
 115 E   0.00000 0.00027 0.00349 0.01734 0.05252 0.11488 0.19424 0.25605 0.24542 0.11579 0.00000 ( 8)  0.125  0.000
 116 R   0.00299 0.02158 0.05601 0.10292 0.15209 0.18759 0.19332 0.16081 0.09666 0.02603 0.00000 ( 7)  0.075  0.000
 117 L   0.22008 0.20188 0.17387 0.14068 0.10628 0.07397 0.04627 0.02479 0.01015 0.00204 0.00000 ( 1)  0.023  0.000

Positively selected sites

	Prob(w>1)  mean w


lnL = -2136.432711

Bayes Empirical Bayes (BEB) probabilities for 11 classes (class) & postmean_w
(amino acids refer to 1st sequence: Rat_UBQLN2)

   1 I   0.92994 0.05295 0.01226 0.00327 0.00101 0.00035 0.00013 0.00005 0.00002 0.00001 0.00000 ( 1)  0.059 +-  0.040
   2 K   0.67751 0.15568 0.08470 0.04155 0.02034 0.01017 0.00518 0.00264 0.00129 0.00051 0.00043 ( 1)  0.115 +-  0.125
   3 V   0.99262 0.00671 0.00057 0.00008 0.00002 0.00000 0.00000 0.00000 0.00000 0.00000 0.00000 ( 1)  0.051 +-  0.010
   4 T   0.97757 0.01940 0.00249 0.00042 0.00009 0.00002 0.00001 0.00000 0.00000 0.00000 0.00000 ( 1)  0.053 +-  0.019
   5 V   0.99253 0.00679 0.00058 0.00008 0.00002 0.00000 0.00000 0.00000 0.00000 0.00000 0.00000 ( 1)  0.051 +-  0.010
   6 K   0.99446 0.00517 0.00033 0.00004 0.00001 0.00000 0.00000 0.00000 0.00000 0.00000 0.00000 ( 1)  0.051 +-  0.008
   7 T   0.99260 0.00673 0.00057 0.00008 0.00002 0.00000 0.00000 0.00000 0.00000 0.00000 0.00000 ( 1)  0.051 +-  0.010
   8 P   0.97202 0.02292 0.00382 0.00086 0.00024 0.00008 0.00003 0.00001 0.00000 0.00000 0.00000 ( 1)  0.053 +-  0.023
   9 K   0.93039 0.05606 0.01083 0.00212 0.00046 0.00011 0.00003 0.00001 0.00000 0.00000 0.00000 ( 1)  0.059 +-  0.035
  10 E   0.93812 0.04785 0.01051 0.00255 0.00068 0.00020 0.00006 0.00002 0.00001 0.00000 0.00000 ( 1)  0.058 +-  0.036
  11 K   0.97827 0.01900 0.00229 0.00035 0.00007 0.00002 0.00000 0.00000 0.00000 0.00000 0.00000 ( 1)  0.053 +-  0.018
  12 E   0.93429 0.05273 0.01021 0.00210 0.00049 0.00013 0.00004 0.00001 0.00000 0.00000 0.00000 ( 1)  0.058 +-  0.035
  13 E   0.83393 0.11429 0.03603 0.01067 0.00333 0.00112 0.00040 0.00015 0.00006 0.00002 0.00001 ( 1)  0.074 +-  0.064
  14 F   0.98521 0.01322 0.00132 0.00020 0.00004 0.00001 0.00000 0.00000 0.00000 0.00000 0.00000 ( 1)  0.052 +-  0.015
  15 A   0.07077 0.16804 0.23482 0.19728 0.13613 0.08564 0.05097 0.02883 0.01504 0.00604 0.00643 ( 3)  0.349 +-  0.220
  16 V   0.97528 0.02082 0.00306 0.00061 0.00016 0.00005 0.00002 0.00001 0.00000 0.00000 0.00000 ( 1)  0.053 +-  0.021
  17 P   0.01010 0.07041 0.16735 0.20169 0.18241 0.14106 0.09809 0.06219 0.03512 0.01472 0.01686 ( 4)  0.464 +-  0.246
  18 E   0.89613 0.07576 0.02015 0.00549 0.00164 0.00054 0.00019 0.00007 0.00003 0.00001 0.00000 ( 1)  0.064 +-  0.049
  19 N   0.11171 0.21502 0.24965 0.18115 0.11144 0.06374 0.03484 0.01819 0.00878 0.00328 0.00220 ( 3)  0.299 +-  0.188
  20 S   0.10352 0.20894 0.25312 0.18850 0.11644 0.06550 0.03465 0.01730 0.00793 0.00280 0.00131 ( 3)  0.301 +-  0.180
  21 T   0.88748 0.07638 0.02354 0.00778 0.00285 0.00114 0.00048 0.00021 0.00009 0.00003 0.00002 ( 1)  0.067 +-  0.057
  22 V   0.97679 0.01981 0.00273 0.00051 0.00012 0.00003 0.00001 0.00000 0.00000 0.00000 0.00000 ( 1)  0.053 +-  0.019
  23 Q   0.69156 0.17667 0.08134 0.03127 0.01172 0.00450 0.00179 0.00072 0.00029 0.00009 0.00004 ( 1)  0.102 +-  0.097
  24 Q   0.97495 0.02150 0.00290 0.00050 0.00011 0.00003 0.00001 0.00000 0.00000 0.00000 0.00000 ( 1)  0.053 +-  0.020
  25 F   0.98388 0.01431 0.00152 0.00023 0.00005 0.00001 0.00000 0.00000 0.00000 0.00000 0.00000 ( 1)  0.052 +-  0.015
  26 K   0.99445 0.00517 0.00034 0.00004 0.00001 0.00000 0.00000 0.00000 0.00000 0.00000 0.00000 ( 1)  0.051 +-  0.008
  27 E   0.99447 0.00515 0.00033 0.00004 0.00001 0.00000 0.00000 0.00000 0.00000 0.00000 0.00000 ( 1)  0.051 +-  0.008
  28 A   0.13753 0.22251 0.23127 0.15991 0.09949 0.06069 0.03699 0.02226 0.01268 0.00566 0.01100 ( 3)  0.308 +-  0.252
  29 I   0.97273 0.02306 0.00338 0.00063 0.00014 0.00004 0.00001 0.00000 0.00000 0.00000 0.00000 ( 1)  0.053 +-  0.021
  30 S   0.96711 0.02636 0.00485 0.00116 0.00034 0.00011 0.00004 0.00002 0.00001 0.00000 0.00000 ( 1)  0.054 +-  0.026
  31 K   0.00913 0.07779 0.19212 0.22214 0.18555 0.13130 0.08409 0.04975 0.02660 0.01071 0.01082 ( 4)  0.435 +-  0.221
  32 R   0.97573 0.02051 0.00297 0.00058 0.00014 0.00004 0.00001 0.00001 0.00000 0.00000 0.00000 ( 1)  0.053 +-  0.020
  33 F   0.99582 0.00395 0.00021 0.00002 0.00000 0.00000 0.00000 0.00000 0.00000 0.00000 0.00000 ( 1)  0.050 +-  0.007
  34 K   0.97968 0.01762 0.00221 0.00038 0.00008 0.00002 0.00001 0.00000 0.00000 0.00000 0.00000 ( 1)  0.052 +-  0.018
  35 S   0.64598 0.18435 0.09620 0.04218 0.01794 0.00769 0.00333 0.00144 0.00060 0.00020 0.00008 ( 1)  0.115 +-  0.113
  36 Q   0.91960 0.06230 0.01375 0.00316 0.00082 0.00024 0.00008 0.00003 0.00001 0.00000 0.00000 ( 1)  0.060 +-  0.040
  37 T   0.07965 0.17948 0.23730 0.19192 0.12997 0.08122 0.04824 0.02721 0.01411 0.00561 0.00529 ( 3)  0.338 +-  0.211
  38 D   0.94135 0.04695 0.00898 0.00197 0.00051 0.00015 0.00005 0.00002 0.00001 0.00000 0.00000 ( 1)  0.057 +-  0.033
  39 Q   0.99213 0.00721 0.00058 0.00007 0.00001 0.00000 0.00000 0.00000 0.00000 0.00000 0.00000 ( 1)  0.051 +-  0.010
  40 L   0.98885 0.00973 0.00114 0.00021 0.00005 0.00001 0.00000 0.00000 0.00000 0.00000 0.00000 ( 1)  0.051 +-  0.013
  41 V   0.99260 0.00673 0.00057 0.00008 0.00002 0.00000 0.00000 0.00000 0.00000 0.00000 0.00000 ( 1)  0.051 +-  0.010
  42 L   0.98652 0.01152 0.00153 0.00030 0.00008 0.00002 0.00001 0.00000 0.00000 0.00000 0.00000 ( 1)  0.052 +-  0.015
  43 I   0.98115 0.01663 0.00187 0.00028 0.00005 0.00001 0.00000 0.00000 0.00000 0.00000 0.00000 ( 1)  0.052 +-  0.017
  44 F   0.98290 0.01509 0.00168 0.00026 0.00005 0.00001 0.00000 0.00000 0.00000 0.00000 0.00000 ( 1)  0.052 +-  0.016
  45 A   0.93725 0.05098 0.00941 0.00183 0.00040 0.00010 0.00003 0.00001 0.00000 0.00000 0.00000 ( 1)  0.058 +-  0.033
  46 G   0.99199 0.00724 0.00065 0.00009 0.00002 0.00000 0.00000 0.00000 0.00000 0.00000 0.00000 ( 1)  0.051 +-  0.011
  47 K   0.89029 0.07656 0.02327 0.00683 0.00206 0.00065 0.00022 0.00008 0.00003 0.00001 0.00000 ( 1)  0.066 +-  0.052
  48 I   0.97517 0.02125 0.00292 0.00051 0.00011 0.00003 0.00001 0.00000 0.00000 0.00000 0.00000 ( 1)  0.053 +-  0.020
  49 L   0.98780 0.01046 0.00135 0.00027 0.00007 0.00002 0.00001 0.00000 0.00000 0.00000 0.00000 ( 1)  0.051 +-  0.014
  50 K   0.99445 0.00517 0.00034 0.00004 0.00001 0.00000 0.00000 0.00000 0.00000 0.00000 0.00000 ( 1)  0.051 +-  0.008
  51 D   0.99571 0.00405 0.00022 0.00002 0.00000 0.00000 0.00000 0.00000 0.00000 0.00000 0.00000 ( 1)  0.050 +-  0.007
  52 Q   0.37739 0.26030 0.18474 0.09497 0.04487 0.02085 0.00965 0.00440 0.00190 0.00065 0.00028 ( 1)  0.181 +-  0.147
  53 D   0.99570 0.00405 0.00022 0.00002 0.00000 0.00000 0.00000 0.00000 0.00000 0.00000 0.00000 ( 1)  0.050 +-  0.007
  54 T   0.97090 0.02393 0.00395 0.00087 0.00024 0.00007 0.00003 0.00001 0.00000 0.00000 0.00000 ( 1)  0.054 +-  0.023
  55 L   0.98681 0.01132 0.00148 0.00029 0.00007 0.00002 0.00001 0.00000 0.00000 0.00000 0.00000 ( 1)  0.052 +-  0.015
  56 I   0.44585 0.24365 0.15781 0.08051 0.03879 0.01834 0.00857 0.00392 0.00170 0.00059 0.00028 ( 1)  0.165 +-  0.144
  57 Q   0.99215 0.00720 0.00057 0.00007 0.00001 0.00000 0.00000 0.00000 0.00000 0.00000 0.00000 ( 1)  0.051 +-  0.010
  58 H   0.79749 0.12861 0.04948 0.01652 0.00532 0.00173 0.00057 0.00019 0.00006 0.00002 0.00000 ( 1)  0.081 +-  0.074
  59 G   0.99186 0.00735 0.00067 0.00010 0.00002 0.00001 0.00000 0.00000 0.00000 0.00000 0.00000 ( 1)  0.051 +-  0.011
  60 I   0.97961 0.01765 0.00223 0.00039 0.00009 0.00002 0.00001 0.00000 0.00000 0.00000 0.00000 ( 1)  0.052 +-  0.018
  61 H   0.02057 0.09380 0.21200 0.23288 0.18307 0.12006 0.07038 0.03784 0.01835 0.00673 0.00432 ( 4)  0.401 +-  0.194
  62 D   0.99571 0.00405 0.00022 0.00002 0.00000 0.00000 0.00000 0.00000 0.00000 0.00000 0.00000 ( 1)  0.050 +-  0.007
  63 G   0.99213 0.00712 0.00063 0.00009 0.00002 0.00000 0.00000 0.00000 0.00000 0.00000 0.00000 ( 1)  0.051 +-  0.010
  64 L   0.96944 0.02512 0.00422 0.00089 0.00023 0.00007 0.00002 0.00001 0.00000 0.00000 0.00000 ( 1)  0.054 +-  0.024
  65 T   0.99256 0.00676 0.00057 0.00008 0.00002 0.00000 0.00000 0.00000 0.00000 0.00000 0.00000 ( 1)  0.051 +-  0.010
  66 V   0.97815 0.01894 0.00240 0.00040 0.00008 0.00002 0.00001 0.00000 0.00000 0.00000 0.00000 ( 1)  0.053 +-  0.018
  67 H   0.98304 0.01501 0.00163 0.00025 0.00005 0.00001 0.00000 0.00000 0.00000 0.00000 0.00000 ( 1)  0.052 +-  0.016
  68 L   0.93856 0.04358 0.01181 0.00374 0.00135 0.00054 0.00023 0.00010 0.00005 0.00002 0.00001 ( 1)  0.059 +-  0.042
  69 V   0.99255 0.00677 0.00058 0.00008 0.00002 0.00000 0.00000 0.00000 0.00000 0.00000 0.00000 ( 1)  0.051 +-  0.010
  70 I   0.99442 0.00517 0.00035 0.00004 0.00001 0.00000 0.00000 0.00000 0.00000 0.00000 0.00000 ( 1)  0.051 +-  0.008
  71 K   0.99444 0.00517 0.00034 0.00004 0.00001 0.00000 0.00000 0.00000 0.00000 0.00000 0.00000 ( 1)  0.051 +-  0.008
  72 S   0.26903 0.22542 0.20258 0.13240 0.07793 0.04397 0.02421 0.01294 0.00649 0.00256 0.00247 ( 1)  0.241 +-  0.194
  73 Q   0.85648 0.09639 0.03234 0.01007 0.00316 0.00103 0.00035 0.00012 0.00004 0.00001 0.00000 ( 1)  0.071 +-  0.061
  74 P   0.53811 0.18702 0.12359 0.06976 0.03817 0.02081 0.01129 0.00601 0.00302 0.00120 0.00104 ( 1)  0.156 +-  0.160
  75 P   0.68690 0.17228 0.08082 0.03342 0.01426 0.00648 0.00310 0.00151 0.00072 0.00028 0.00024 ( 1)  0.106 +-  0.109
  76 N   0.00033 0.01506 0.08156 0.15577 0.18709 0.17543 0.14104 0.10074 0.06305 0.02873 0.05120 ( 5)  0.595 +-  0.363
  77 P   0.97589 0.02031 0.00296 0.00060 0.00016 0.00005 0.00002 0.00001 0.00000 0.00000 0.00000 ( 1)  0.053 +-  0.020
  78 E   0.99448 0.00514 0.00033 0.00004 0.00001 0.00000 0.00000 0.00000 0.00000 0.00000 0.00000 ( 1)  0.051 +-  0.008
  79 V   0.90701 0.06761 0.01787 0.00504 0.00158 0.00055 0.00021 0.00008 0.00003 0.00001 0.00000 ( 1)  0.063 +-  0.047
  80 R   0.85449 0.08583 0.03384 0.01428 0.00635 0.00290 0.00133 0.00060 0.00026 0.00009 0.00003 ( 1)  0.075 +-  0.075
  81 F   0.99582 0.00395 0.00021 0.00002 0.00000 0.00000 0.00000 0.00000 0.00000 0.00000 0.00000 ( 1)  0.050 +-  0.007
  82 Q   0.68948 0.18658 0.08201 0.02823 0.00916 0.00300 0.00102 0.00036 0.00012 0.00004 0.00001 ( 1)  0.100 +-  0.090
  83 Q   0.69579 0.17500 0.07972 0.03064 0.01157 0.00446 0.00176 0.00070 0.00027 0.00008 0.00002 ( 1)  0.101 +-  0.096
  84 Q   0.97036 0.02478 0.00386 0.00075 0.00018 0.00005 0.00002 0.00001 0.00000 0.00000 0.00000 ( 1)  0.054 +-  0.023
  85 L   0.96725 0.02655 0.00472 0.00106 0.00028 0.00009 0.00003 0.00001 0.00000 0.00000 0.00000 ( 1)  0.054 +-  0.025
  86 E   0.98030 0.01723 0.00205 0.00033 0.00007 0.00002 0.00000 0.00000 0.00000 0.00000 0.00000 ( 1)  0.052 +-  0.017
  87 Q   0.66820 0.19380 0.08937 0.03209 0.01084 0.00369 0.00130 0.00047 0.00017 0.00005 0.00002 ( 1)  0.104 +-  0.095
  88 L   0.99051 0.00842 0.00088 0.00014 0.00003 0.00001 0.00000 0.00000 0.00000 0.00000 0.00000 ( 1)  0.051 +-  0.012
  89 N   0.18061 0.25744 0.25728 0.15696 0.07984 0.03783 0.01739 0.00779 0.00330 0.00111 0.00047 ( 2)  0.245 +-  0.159
  90 A   0.83839 0.09552 0.03776 0.01547 0.00681 0.00318 0.00154 0.00075 0.00035 0.00013 0.00010 ( 1)  0.078 +-  0.080
  91 M   0.99800 0.00194 0.00006 0.00000 0.00000 0.00000 0.00000 0.00000 0.00000 0.00000 0.00000 ( 1)  0.050 +-  0.005
  92 G   0.99189 0.00733 0.00066 0.00010 0.00002 0.00000 0.00000 0.00000 0.00000 0.00000 0.00000 ( 1)  0.051 +-  0.011
  93 F   0.99582 0.00395 0.00021 0.00002 0.00000 0.00000 0.00000 0.00000 0.00000 0.00000 0.00000 ( 1)  0.050 +-  0.007
  94 L   0.12005 0.15672 0.20032 0.17335 0.12831 0.08775 0.05693 0.03506 0.01985 0.00860 0.01305 ( 3)  0.356 +-  0.259
  95 N   0.99560 0.00415 0.00023 0.00002 0.00000 0.00000 0.00000 0.00000 0.00000 0.00000 0.00000 ( 1)  0.050 +-  0.007
  96 R   0.67621 0.17898 0.08598 0.03479 0.01391 0.00577 0.00249 0.00111 0.00048 0.00017 0.00011 ( 1)  0.107 +-  0.105
  97 E   0.83644 0.11856 0.03319 0.00849 0.00230 0.00068 0.00022 0.00008 0.00003 0.00001 0.00000 ( 1)  0.073 +-  0.059
  98 A   0.99260 0.00673 0.00057 0.00008 0.00002 0.00000 0.00000 0.00000 0.00000 0.00000 0.00000 ( 1)  0.051 +-  0.010
  99 N   0.99561 0.00414 0.00023 0.00002 0.00000 0.00000 0.00000 0.00000 0.00000 0.00000 0.00000 ( 1)  0.050 +-  0.007
 100 L   0.98720 0.01099 0.00143 0.00028 0.00007 0.00002 0.00001 0.00000 0.00000 0.00000 0.00000 ( 1)  0.052 +-  0.015
 101 Q   0.99212 0.00722 0.00058 0.00007 0.00001 0.00000 0.00000 0.00000 0.00000 0.00000 0.00000 ( 1)  0.051 +-  0.010
 102 A   0.99259 0.00674 0.00057 0.00008 0.00002 0.00000 0.00000 0.00000 0.00000 0.00000 0.00000 ( 1)  0.051 +-  0.010
 103 L   0.98861 0.00991 0.00119 0.00022 0.00005 0.00002 0.00001 0.00000 0.00000 0.00000 0.00000 ( 1)  0.051 +-  0.013
 104 I   0.99492 0.00473 0.00031 0.00004 0.00001 0.00000 0.00000 0.00000 0.00000 0.00000 0.00000 ( 1)  0.051 +-  0.008
 105 A   0.99260 0.00673 0.00057 0.00008 0.00002 0.00000 0.00000 0.00000 0.00000 0.00000 0.00000 ( 1)  0.051 +-  0.010
 106 T   0.99260 0.00673 0.00057 0.00008 0.00002 0.00000 0.00000 0.00000 0.00000 0.00000 0.00000 ( 1)  0.051 +-  0.010
 107 G   0.91962 0.06092 0.01430 0.00361 0.00103 0.00033 0.00012 0.00004 0.00002 0.00001 0.00000 ( 1)  0.061 +-  0.041
 108 G   0.99236 0.00694 0.00060 0.00008 0.00002 0.00000 0.00000 0.00000 0.00000 0.00000 0.00000 ( 1)  0.051 +-  0.010
 109 D   0.99571 0.00405 0.00022 0.00002 0.00000 0.00000 0.00000 0.00000 0.00000 0.00000 0.00000 ( 1)  0.050 +-  0.007
 110 I   0.92980 0.05516 0.01153 0.00258 0.00065 0.00019 0.00006 0.00002 0.00001 0.00000 0.00000 ( 1)  0.059 +-  0.037
 111 N   0.98613 0.01253 0.00115 0.00015 0.00003 0.00001 0.00000 0.00000 0.00000 0.00000 0.00000 ( 1)  0.052 +-  0.014
 112 A   0.99260 0.00674 0.00057 0.00008 0.00002 0.00000 0.00000 0.00000 0.00000 0.00000 0.00000 ( 1)  0.051 +-  0.010
 113 A   0.99258 0.00675 0.00057 0.00008 0.00002 0.00000 0.00000 0.00000 0.00000 0.00000 0.00000 ( 1)  0.051 +-  0.010
 114 I   0.97919 0.01797 0.00231 0.00041 0.00009 0.00002 0.00001 0.00000 0.00000 0.00000 0.00000 ( 1)  0.052 +-  0.018
 115 E   0.80367 0.13555 0.04339 0.01222 0.00354 0.00109 0.00036 0.00013 0.00004 0.00001 0.00000 ( 1)  0.078 +-  0.067
 116 R   0.95181 0.03923 0.00706 0.00143 0.00034 0.00009 0.00003 0.00001 0.00000 0.00000 0.00000 ( 1)  0.056 +-  0.029
 117 L   0.98766 0.01064 0.00135 0.00026 0.00006 0.00002 0.00001 0.00000 0.00000 0.00000 0.00000 ( 1)  0.051 +-  0.014

Positively selected sites

	Prob(w>1)  mean w
