# Supplementary material for: The ubiquilin gene family: evolutionary patterns and functional insights
Source: BMC Evol Biol. 2014 Mar 28;14:63. doi: 10.1186/1471-2148-14-63 (PMC4230246; doi:10.1186/1471-2148-14-63)
Supplement: Additional file 3 — PAML results. [file 1471-2148-14-63-S3.zip › PAML RESULTS/SITE MODELS/rst1]

	10	117	117	0.4952	0.267	0.461	0.248	0.266	0.015	0.181	0.211	0.241	1.575	0.289	0.000	3.660	0.413	0.564	2.101	0.444	0.119	2.539	0.068	-2169.448	0.7497	10.9858	0.343	0.523	0.190	0.242	0.031	0.209	0.194	0.237	1.326	0.286	0.000	4.179	0.437	0.471	2.103	0.406	0.149	2.955	0.909	0.057	-2156.866	0.343	0.523	0.190	0.242	0.031	0.209	0.194	0.237	1.326	0.286	0.000	4.179	0.437	0.471	2.103	0.406	0.149	2.955	0.909	0.046	0.057	1.000	-2156.866	0.134	0.345	0.246	0.263	0.017	0.181	0.207	0.242	1.794	0.289	0.000	5.074	0.412	0.561	2.678	0.493	0.074	2.747	0.429	0.407	0.010	0.069	0.270	-2136.043	0.100	0.318	0.250	0.264	0.016	0.178	0.208	0.242	1.820	0.290	0.000	5.018	0.400	0.575	2.703	0.502	0.065	2.717	0.576	6.697	-2136.432	0.100	0.318	0.250	0.264	0.016	0.178	0.208	0.242	1.820	0.290	0.000	5.019	0.400	0.575	2.703	0.502	0.065	2.717	1.000	0.576	6.697	4.725	-2136.433
