# Supplementary material for: The ubiquilin gene family: evolutionary patterns and functional insights
Source: BMC Evol Biol. 2014 Mar 28;14:63. doi: 10.1186/1471-2148-14-63 (PMC4230246; doi:10.1186/1471-2148-14-63)
Supplement: Additional file 3 — PAML results. [file 1471-2148-14-63-S3.zip › PAML RESULTS/ubiquilin sequences alignment.phy]

  10  351 I
 Rat_UBQLN2    ATCAAAGTCACTGTGAAGACCCCCAAAGAGAAGGAGGAGTTCGCGGTGCCCGAGAACAGCACCGTGCAGCAGTTCAAGGA
 HomoUBQLN2    ATCAAAGTCACGGTGAAGACTCCCAAAGAGAAAGAGGAGTTCGCGGTGCCCGAGAACAGCTCGGTTCAGCAGTTTAAGGA
 Rat_UBQLN4    ATTCGGGTCACCGTCAAGACCCCCAAGGACAAGGAGGAGATCCTGATCTGCGATCAAGCCTCGGTCAAGGAGTTCAAGGA
 HomoUBQLN4    ATTCGGGTCACCGTCAAGACCCCCAAGGACAAGGAGGAAATTGTGATCTGCGATCGAGCCTCGGTCAAGGAGTTCAAAGA
 Rat_UBQLN1    ATGAAGGTCACGGTGAAGACGCCTAAAGAGAAGGAAGAGTTCGCTGTGCCCGAGAACAGCTCGGTCCAGCAGTTCAAAGA
 HomoUBQLN1    ATGAAAGTCACCGTGAAGACCCCGAAGGAAAAGGAGGAATTCGCCGTGCCCGAGAATAGCTCCGTCCAGCAGTTTAAGGA
 Rat_UBQLNL    ATTCGAGTGATTGTGAAGACTCCAGGCAACCAGAACGTCTTTACAGTAGCTGAAGACACCTCAGTGAGACAATTCAAGGA
 HomoUBQLNL    ACTCGAGTGATAGTGAAGACTGCAGGCAACCAGAAAGACTTTATGGTAGCTGATGACATCTCGGTAAGGCAGTTCAAGGA
 Rat_UBQLN3    ATCCGGGTGACAGTGAAGACACCCAAGGACAAGGAGGATTTCTCAGTTGTAGACACGTGTACCATCCGGCAGTTAAAGGA
 HomoUBQLN3    ATCAAGGTGACAGTGAAGACGCCCAAAGACAAGGAGGATTTCTCAGTTACAGACACATGCACTATCCAGCAGCTGAAGGA

 AGCGATTTCTAAACGCTTCAAATCGCAAACCGATCAGCTCGTGCTGATTTTCGCTGGAAAAATCCTGAAAGATCAAGACA
 AGCGATTTCGAAACGCTTCAAATCCCAAACCGATCAGCTAGTGCTGATTTTTGCCGGAAAAATCTTAAAAGATCAAGATA
 GGAAATCTCCCGGAGGTTTAAGGCTCAGCAGGATCAGCTGGTCCTGATCTTCGCAGGCAAGATCCTCAAGGATGGAGACA
 GGAAATCTCCCGGAGGTTTAAGGCTCAGCAGGATCAGCTGGTCCTGATCTTCGCAGGCAAGATCCTCAAGGATGGGGACA
 GGAAATCTCAAAACGTTTCAAATCTCATATTGACCAACTTGTGTTGATATTTGCTGGAAAAATTTTAAAAGATCAAGATA
 AGAAATCTCTAAACGTTTTAAATCACATACTGACCAACTTGTGTTGATATTTGCTGGAAAAATTTTGAAAGATCAAGATA
 ACAACTGTCTTCTCACTTCAAATGCCAAATGGAACAACTGGTACTGGTGTCCATGGGCCGCCTCCTAAAAGACCATGACA
 GATGCTATTGGCTCACTTCCAATGCCAGATGGACCAACTAGTGCTGGTCTTCATGGGTTGCCTTCTCAAAGACCATGACA
 AAAGATATCACACCGCTTTAAGGCACATCCAAATCAGCTGGTCCTGATCTTTGCGGGAAAAATCCTCAAGGACCCTGACT
 AGAGATATCTCAGCGCTTTAAGGCCCACCCCGATCAGCTTGTTCTAATCTTTGCTGGCAAAATCCTCAAGGATCCTGACT

 CCTTGATCCAGCATGGCATCCATGATGGACTGACTGTTCACCTGGTTATCAAAAGCCAGCCGCCGAATCCTGAAGTGAGA
 CCTTGATCCAGCATGGCATCCATGATGGGCTGACTGTTCACCTTGTCATCAAAAGCCAGCTGCCGAATCCAGAAGTCAGA
 CACTGAACCAGCATGGGATCAAGGACGGGCTCACGGTTCATCTAGTCATCAAAACCCAGGTTCCAGTGCCAGAAGTGAGA
 CACTGAACCAGCACGGAATCAAGGACGGGCTCACTGTCCATCTGGTCATCAAGACCCAGGTGCAGACGCCAGAAGTGAGA
 CTTTGAGTCAGCATGGGATTCATGATGGACTTACGGTTCACCTTGTCATCAAAACCCAGCTGCAGAGTCCAGAAGTCAGA
 CCTTGAGTCAGCATGGAATTCATGATGGACTTACTGTTCACCTTGTCATTAAAACACAGCTACAGAATCCAGAAGTCAGA
 CACTGAGCCAGAGGGGCATCACAGATGGCCACACCATCCATGTCGTCATCAAATCCTCCCTACAAGCCCCCGAGGTTCGT
 CACTGAGCCAGAGGGGCATCATGGATGGCCACACCATCTACTTGGTCATCAAGTCCCCTCTGCAAGCTCCTGAGATTTGT
 CATTGGCACAGTGTGGAGTTCGAGATGGCCTCACAGTTCACCTCGTCATCAAGATGCAGCAGCTACAACTGGAGGCTCAC
 CACTGGCACAGTGTGGAGTGCGAGATGGCCTCACTGTCCACCTGGTCATCAAGAGGCAGCAGCTGCAGCCTGAGGCTCAC

 TTTCAGCAGCAACTGGAACAGCTCAACGCCATGGGGTTCTTAAACCGCGAAGCAAACTTGCAGGCCCTAATAGCAACAGG
 TTTCAGCAACAACTGGAACAGCTCAACGCAATGGGGTTCTTAAACCGTGAAGCAAACTTGCAGGCCCTAATAGCAACAGG
 TTTCAACAGCAGCTGGAGCAGCTCAACTCCATGGGCTTTGTCAACCGTGAGGCCAACCTACAAGCCCTGATCGCCACAGG
 TTTCAGCAGCAGCTGGAGCAGCTCAACTCCATGGGCTTCATCAATCGTGAGGCTAACCTGCAGGCCCTGATTGCCACAGG
 TTTCAACAGCAACTGGAACAGCTCAGTGCAATGGGATTCTTGAACCGTGAAGCAAACTTACAAGCACTGATAGCAACAGG
 TTTCAGCAACAACTGGAACAACTCAGTGCAATGGGATTTTTGAACCGTGAAGCAAACTTGCAAGCTCTAATAGCAACAGG
 TTCAGCAAAGAGATGGAATGTCTTCAGGCCATGGGATTTGTGAATTATAATGCCAACTTGCAAGCTCTCATTGCTACTGA
 TTTAGCAAACAGATGGATTCTCTCCAGGCCATGGGATTTGGGAACCACCATGCCAATCTACAGGCACTCATTGCTACTGA
 TTCCGGGTACAGCTGGAGCAACTACGGGCTATGGGCTTTCTGAATCTGGAAGCCAATCTCCAGGCCCTCATTGCTACAGG
 TTTCAGGTGCAGCTGGAGCAACTGCGGTCCATGGGCTTTCTGAATCGTGAAGCCAATCTTCAGGCCCTCATTGCTACGGG

 AGGCGACATCAACGCGGCCATTGAGAGGCTG
 AGGCGACATCAATGCAGCCATTGAAAGGCTG
 AGGGGACATCAATGCGGCTATTGAGAGACTC
 AGGGGACATCAACGCAGCTATCGAGAGACTG
 GGGCGACATCAATGCGGCCATTGAAAGGTTG
 AGGTGATATCAATGCAGCTATTGAAAGGTTA
 TGGTGACACTAATGCTGCTATTCACAAACTC
 AGGGGACACCAATGCTGCTATCCGCAAGCTC
 GGGTGATGTAGATGCTGCTGTGGAGAAACTG
 GGGCGACGTGGATGCTGCTGTGGAGAAGCTG
